# Supplementary material for: Kansl1 haploinsufficiency impairs autophagosome-lysosome fusion and links autophagic dysfunction with Koolen-de Vries syndrome in mice
Source: Nat Commun. 2022 Feb 17;13:931. doi: 10.1038/s41467-022-28613-0 (PMC8854428; doi:10.1038/s41467-022-28613-0)
Supplement: Supplementary file 3 — Supplementary Data 1 [file 41467_2022_28613_MOESM3_ESM.xlsx]

## Sheet: L-biotin
Checked	Master	Accession	Description	Coverage	# Peptides	# PSMs	# Unique Peptides	# Protein Groups	# AAs	MW [kDa]	calc. pI	Areas: F3: Sample	emPAI	Protein FDR Confidence Mascot	# Decoy Proteins Mascot	Exp. q-value Mascot	Score Mascot	# Peptides Mascot
FALSE	IsMasterProtein	119395750	keratin, type II cytoskeletal 1 [Homo sapiens]	61.1801	49	156	43	1	644	65.999	8.12	1800000000	294.521	High	0	0	2325.79	49
FALSE	IsMasterProtein	47132620	keratin, type II cytoskeletal 2 epidermal [Homo sapiens]	72.9264	48	111	40	1	639	65.393	8	810000000	58.566	High	0	0	1638.39	48
FALSE	IsMasterProtein	294459921	ubiquitin-40S ribosomal protein S27a precursor [Homo sapiens]	42.3077	14	133	14	1	156	17.953	9.64	23000000000	99999	High	0	0	1556.53	14
FALSE	IsMasterProteinCandidate	67191208	polyubiquitin-C [Homo sapiens]	84.8175	14	133	14	1	685	76.982	7.66	23000000000	3.806	High	0	0	1556.53	14
FALSE	IsMasterProteinCandidate	11024714	polyubiquitin-B precursor [Homo sapiens]	86.4629	14	133	14	1	229	25.746	7.43	23000000000	137.95	High	0	0	1556.53	14
FALSE	IsMasterProteinCandidate	77539055	ubiquitin-60S ribosomal protein L40 precursor [Homo sapiens]	51.5625	14	133	14	1	128	14.719	9.83	23000000000	99999	High	0	0	1556.53	14
FALSE	IsMasterProtein	195972866	keratin, type I cytoskeletal 10 [Homo sapiens]	49.6575	31	86	23	1	584	58.766	5.21	1400000000	69.17	High	0	0	1301.71	31
FALSE	IsMasterProtein	55956899	keratin, type I cytoskeletal 9 [Homo sapiens]	60.6742	35	93	34	1	623	62.027	5.24	800000000	72.564	High	0	0	1292.02	35
FALSE	IsMasterProtein	38679977	acetyl-CoA carboxylase 1 isoform 2 [Homo sapiens]	35.2941	75	125	75	1	2346	265.385	6.37	160000000	5.494	High	0	0	1066.21	75
FALSE	None	38679960	acetyl-CoA carboxylase 1 isoform 1 [Homo sapiens]	33.9908	74	121	74	1	2383	269.827	6.52	160000000	4.983	High	0	0	1019.29	74
FALSE	None	38679971	acetyl-CoA carboxylase 1 isoform 3 [Homo sapiens]	34.528	73	119	73	1	2288	259.521	6.58	160000000	5.194	High	0	0	1019.07	73
FALSE	None	38679974	acetyl-CoA carboxylase 1 isoform 4 [Homo sapiens]	34.3915	72	116	72	1	2268	257.075	6.61	160000000	4.946	High	0	0	992.244	72
FALSE	IsMasterProtein	15431310	keratin, type I cytoskeletal 14 [Homo sapiens]	52.5424	30	56	13	1	472	51.589	5.16	240000000	26.123	High	0	0	846.176	30
FALSE	IsMasterProtein	106049528	pyruvate carboxylase, mitochondrial precursor [Homo sapiens]	37.4363	34	74	34	1	1178	129.551	6.84	240000000	7.64	High	0	0	807.307	34
FALSE	IsMasterProtein	24430192	keratin, type I cytoskeletal 16 [Homo sapiens]	51.3742	27	53	14	1	473	51.236	5.05	37000000	21.638	High	0	0	748.659	27
FALSE	IsMasterProtein	11545863	methylcrotonoyl-CoA carboxylase beta chain, mitochondrial [Homo sapiens]	34.4583	21	42	21	1	563	61.294	7.68	84000000	9.798	High	0	0	608.059	21
FALSE	IsMasterProtein	378548190	40S ribosomal protein S3 isoform 1 [Homo sapiens]	69.5473	21	42	21	1	243	26.671	9.66	160000000	32.598	High	0	0	605.469	21
FALSE	IsMasterProtein	119395754	keratin, type II cytoskeletal 5 [Homo sapiens]	45.0847	31	55	20	1	590	62.34	7.74	160000000	21.638	High	0	0	598.888	31
FALSE	None	386869503	40S ribosomal protein S3 isoform 2 [Homo sapiens]	59.8456	19	38	19	1	259	28.468	9.73	160000000	18.953	High	0	0	569.681	19
FALSE	IsMasterProtein	4504183	glutathione S-transferase P [Homo sapiens]	63.3333	14	41	14	1	210	23.341	5.64	370000000	150.991	High	0	0	544.872	14
FALSE	IsMasterProtein	119703753	keratin, type II cytoskeletal 6B [Homo sapiens]	45.7447	28	46	4	1	564	60.03	8	9200000	12.594	High	0	0	505.983	28
FALSE	IsMasterProtein	116805327	methylcrotonoyl-CoA carboxylase subunit alpha, mitochondrial precursor [Homo sapiens]	37.5172	22	40	22	1	725	80.422	7.78	120000000	8.345	High	0	0	459.696	22
FALSE	IsMasterProtein	155969697	keratin, type II cytoskeletal 6C [Homo sapiens]	45.7447	28	43	4	0	564	59.988	8	35000000	12.594	High	0	0	451.782	28
FALSE	IsMasterProtein	5031839	keratin, type II cytoskeletal 6A [Homo sapiens]	44.8582	27	40	4	1	564	60.008	8	43000000	11.589	High	0	0	443.581	27
FALSE	IsMasterProteinCandidate	148727247	ubiquitin carboxyl-terminal hydrolase 5 isoform 2 [Homo sapiens]	37.006	27	44	26	1	835	93.248	5.08	50000000	8.441	High	0	0	431.684	27
FALSE	IsMasterProtein	148727331	ubiquitin carboxyl-terminal hydrolase 5 isoform 1 [Homo sapiens]	36.014	27	44	26	1	858	95.725	5.03	50000000	9	High	0	0	431.684	27
FALSE	IsMasterProtein	58530840	desmoplakin isoform I [Homo sapiens]	19.993	54	60	54	1	2871	331.569	6.81	22000000	1.256	High	0	0	412.878	54
FALSE	IsMasterProteinCandidate	119943100	propionyl-CoA carboxylase beta chain, mitochondrial isoform 1 precursor [Homo sapiens]	42.8571	18	29	18	1	539	58.179	7.64	72000000	5.978	High	0	0	408.411	18
FALSE	IsMasterProtein	295821216	propionyl-CoA carboxylase beta chain, mitochondrial isoform 2 precursor [Homo sapiens]	41.3238	18	29	18	1	559	60.483	7.24	72000000	5.978	High	0	0	408.411	18
FALSE	IsMasterProtein	4504517	heat shock protein beta-1 [Homo sapiens]	59.5122	12	26	12	1	205	22.768	6.4	220000000	33.551	High	0	0	402.311	12
FALSE	IsMasterProtein	5174735	tubulin beta-4B chain [Homo sapiens]	39.1011	16	34	5	1	445	49.799	4.89	34000000	20.544	High	0	0	399.611	16
FALSE	IsMasterProtein	5729877	heat shock cognate 71 kDa protein isoform 1 [Homo sapiens]	32.6625	20	31	17	1	646	70.854	5.52	12000000	6.197	High	0	0	386.488	20
FALSE	IsMasterProtein	156071462	ADP/ATP translocase 3 [Homo sapiens]	42.2819	17	31	3	1	298	32.845	9.74	38000000	14.849	High	0	0	373.011	17
FALSE	IsMasterProtein	156071459	ADP/ATP translocase 2 [Homo sapiens]	40.604	18	34	5	1	298	32.831	9.69	150000000	18.953	High	0	0	372.509	18
FALSE	IsMasterProtein	29788785	tubulin beta chain [Homo sapiens]	39.4144	16	35	5	1	444	49.639	4.89	31000000	25.827	High	0	0	367.196	16
FALSE	IsMasterProtein	4502203	ADP-ribosylation factor 3 [Homo sapiens]	46.9613	9	22	5	1	181	20.588	7.43	46000000	30.623	High	0	0	364.294	9
FALSE	IsMasterProteinCandidate	66879664	ADP-ribosylation factor 1 [Homo sapiens]	46.9613	9	22	5	1	181	20.684	6.8	46000000	30.623	High	0	0	364.294	9
FALSE	None	24234686	heat shock cognate 71 kDa protein isoform 2 [Homo sapiens]	40.568	19	29	16	1	493	53.484	5.86	10000000	10.938	High	0	0	354.405	19
FALSE	IsMasterProtein	57864582	hornerin [Homo sapiens]	9.92982	9	16	9	1	2850	282.228	10.04	17000000	0.451	High	0	0	352.747	9
FALSE	IsMasterProtein	50592996	tubulin beta-3 chain isoform 1 [Homo sapiens]	27.3333	11	26	2	0	450	50.4	4.93	14000000	7.031	High	0	0	349.563	11
FALSE	IsMasterProteinCandidate	131412228	keratin, type I cytoskeletal 13 isoform b [Homo sapiens]	24.2857	13	22	6	1	420	45.809	4.88	6100000	3.125	High	0	0	346.931	13
FALSE	IsMasterProtein	131412225	keratin, type I cytoskeletal 13 isoform a [Homo sapiens]	22.2707	13	22	6	1	458	49.527	4.96	6100000	2.728	High	0	0	346.931	13
FALSE	IsMasterProtein	316659409	actin, cytoplasmic 2 [Homo sapiens]	43.4667	12	29	6	1	375	41.766	5.48	77000000	13.125	High	0	0	340.407	12
FALSE	IsMasterProteinCandidate	4501885	actin, cytoplasmic 1 [Homo sapiens]	43.4667	12	29	6	1	375	41.71	5.48	77000000	13.125	High	0	0	340.407	12
FALSE	IsMasterProtein	4502027	serum albumin preproprotein [Homo sapiens]	25.6158	18	29	18	1	609	69.321	6.28	160000000	2.932	High	0	0	340.335	18
FALSE	IsMasterProtein	4557701	keratin, type I cytoskeletal 17 [Homo sapiens]	26.6204	15	23	3	1	432	48.076	5.02	2100000	3.299	High	0	0	339.783	15
FALSE	IsMasterProtein	27597085	tropomyosin alpha-1 chain isoform 5 [Homo sapiens]	35.5634	12	16	7	1	284	32.846	4.77	8700000	9	High	0	0	328.713	12
FALSE	IsMasterProteinCandidate	63252900	tropomyosin alpha-1 chain isoform 4 [Homo sapiens]	35.5634	12	16	7	1	284	32.856	4.78	8700000	9	High	0	0	328.713	12
FALSE	None	308235963	tubulin beta-3 chain isoform 2 [Homo sapiens]	28.5714	10	23	1	0	378	42.405	4.96	24000000	7.733	High	0	0	325.446	10
FALSE	IsMasterProtein	5174447	guanine nucleotide-binding protein subunit beta-2-like 1 [Homo sapiens]	37.224	12	21	12	1	317	35.055	7.69	130000000	5.31	High	0	0	325.224	12
FALSE	IsMasterProteinCandidate	14389309	tubulin alpha-1C chain [Homo sapiens]	37.8619	13	26	4	1	449	49.863	5.1	120000000	7.185	High	0	0	318.124	13
FALSE	IsMasterProteinCandidate	393715095	tubulin alpha-1A chain isoform 2 [Homo sapiens]	40.8654	13	26	4	1	416	46.268	5.08	120000000	8.006	High	0	0	318.124	13
FALSE	IsMasterProtein	393715091	tubulin alpha-1A chain isoform 1 [Homo sapiens]	37.694	13	26	4	1	451	50.104	5.06	120000000	7.185	High	0	0	318.124	13
FALSE	IsMasterProteinCandidate	57013276	tubulin alpha-1B chain [Homo sapiens]	37.694	13	26	4	1	451	50.12	5.06	120000000	7.185	High	0	0	318.124	13
FALSE	None	410171504	PREDICTED: hornerin [Homo sapiens]	7.07728	7	13	7	1	2614	259.156	9.99	14000000	0.389	High	0	0	315.639	7
FALSE	IsMasterProtein	61676188	E3 ubiquitin-protein ligase HUWE1 [Homo sapiens]	8.09328	25	29	25	1	4374	481.589	5.22	17000000	0.383	High	0	0	312.228	25
FALSE	None	21361322	tubulin beta-4A chain [Homo sapiens]	24.7748	10	25	2	1	444	49.554	4.88	27000000	7.031	High	0	0	307.676	10
FALSE	IsMasterProtein	4502599	carbonyl reductase [NADPH] 1 [Homo sapiens]	57.7617	14	25	14	1	277	30.356	8.32	110000000	14.013	High	0	0	304.844	14
FALSE	IsMasterProtein	11968182	40S ribosomal protein S18 [Homo sapiens]	59.2105	13	19	13	1	152	17.708	10.99	120000000	76.426	High	0	0	297.609	13
FALSE	IsMasterProtein	12056468	junction plakoglobin [Homo sapiens]	22.4161	14	17	14	1	745	81.693	6.14	7400000	1.356	High	0	0	296.068	14
FALSE	IsMasterProtein	194018511	keratin, type II cytoskeletal 1b [Homo sapiens]	27.1626	15	33	13	1	578	61.864	5.99	9700000	2.924	High	0	0	289.816	15
FALSE	IsMasterProtein	119703744	desmoglein-1 preproprotein [Homo sapiens]	18.2078	15	26	15	1	1049	113.676	5.03	28000000	2.529	High	0	0	287.194	15
FALSE	IsMasterProtein	5453555	GTP-binding nuclear protein Ran [Homo sapiens]	44.9074	13	30	13	1	216	24.408	7.49	360000000	49.119	High	0	0	284.871	13
FALSE	IsMasterProteinCandidate	209862831	annexin A2 isoform 2 [Homo sapiens]	47.7876	18	25	18	1	339	38.58	7.75	43000000	11.328	High	0	0	284.658	18
FALSE	IsMasterProtein	50845388	annexin A2 isoform 1 [Homo sapiens]	45.3782	18	25	18	1	357	40.386	8.37	43000000	10.053	High	0	0	284.658	18
FALSE	IsMasterProteinCandidate	4507729	tubulin beta-2A chain [Homo sapiens]	27.4157	11	25	2	0	445	49.875	4.89	4300000	10.159	High	0	0	281.144	11
FALSE	IsMasterProtein	29788768	tubulin beta-2B chain [Homo sapiens]	27.4157	11	25	2	0	445	49.921	4.89	4300000	10.159	High	0	0	281.144	11
FALSE	None	58530842	desmoplakin isoform II [Homo sapiens]	17.5616	36	41	36	1	2272	259.957	6.96	19000000	1.091	High	0	0	280.815	36
FALSE	None	63252898	tropomyosin alpha-1 chain isoform 1 [Homo sapiens]	27.4648	9	13	4	1	284	32.689	4.74	2800000	5.494	High	0	0	279.487	9
FALSE	None	63252896	tropomyosin alpha-1 chain isoform 3 [Homo sapiens]	27.4648	9	13	4	1	284	32.717	4.75	2800000	5.494	High	0	0	279.487	9
FALSE	IsMasterProtein	24430190	keratin, type I cytoskeletal 15 [Homo sapiens]	16.886	12	20	3	0	456	49.167	4.77	2800000	2.047	High	0	0	274.256	12
FALSE	IsMasterProtein	222144326	myosin regulatory light chain 12B [Homo sapiens]	50.5814	8	23	3	1	172	19.767	4.84	130000000	76.426	High	0	0	271.855	8
FALSE	IsMasterProteinCandidate	5453740	myosin regulatory light chain 12A [Homo sapiens]	50.8772	8	23	3	1	171	19.781	4.81	130000000	76.426	High	0	0	271.855	8
FALSE	IsMasterProtein	15431301	60S ribosomal protein L7 [Homo sapiens]	49.5968	14	21	14	1	248	29.207	10.65	52000000	30.623	High	0	0	271.04	14
FALSE	IsMasterProtein	21361114	mitochondrial 2-oxoglutarate/malate carrier protein isoform 1 [Homo sapiens]	45.2229	11	14	11	1	314	34.04	9.91	39000000	3.281	High	0	0	258.777	11
FALSE	IsMasterProteinCandidate	259155315	mitochondrial 2-oxoglutarate/malate carrier protein isoform 2 [Homo sapiens]	46.8647	11	14	11	1	303	32.963	9.88	39000000	3.281	High	0	0	258.777	11
FALSE	IsMasterProteinCandidate	47519616	tropomyosin beta chain isoform 2 [Homo sapiens]	19.7183	7	9	4	0	284	32.97	4.67	3100000	2.652	High	0	0	255.447	7
FALSE	IsMasterProtein	42476296	tropomyosin beta chain isoform 1 [Homo sapiens]	19.7183	7	9	4	0	284	32.831	4.7	3100000	2.652	High	0	0	255.447	7
FALSE	IsMasterProtein	70995211	delta(3,5)-Delta(2,4)-dienoyl-CoA isomerase, mitochondrial precursor [Homo sapiens]	31.0976	8	18	8	1	328	35.793	8	26000000	4.275	High	0	0	254.312	8
FALSE	IsMasterProteinCandidate	372466577	keratin, type II cytoskeletal 8 isoform 2 [Homo sapiens]	29.3996	14	19	9	1	483	53.671	5.59	6500000	2.282	High	0	0	247.574	14
FALSE	IsMasterProtein	372466572	keratin, type II cytoskeletal 8 isoform 1 [Homo sapiens]	27.7886	14	19	9	1	511	56.573	5.43	6500000	2.162	High	0	0	247.574	14
FALSE	None	17921993	tubulin alpha-3C/D chain [Homo sapiens]	30.6667	10	22	2	1	450	49.928	5.1	140000000	4.484	High	0	0	245.52	10
FALSE	None	259155317	mitochondrial 2-oxoglutarate/malate carrier protein isoform 3 [Homo sapiens]	45.2471	9	12	9	1	263	28.476	9.89	39000000	3.217	High	0	0	243.506	9
FALSE	IsMasterProtein	55749577	ADP/ATP translocase 1 [Homo sapiens]	28.1879	12	23	1	1	298	33.043	9.76	1900000	7.913	High	0	0	243.081	12
FALSE	None	134133226	POTE ankyrin domain family member E [Homo sapiens]	5.67442	5	12	1	1	1075	121.286	6.2	17000000	0.458	High	0	0	242.617	5
FALSE	None	153791352	POTE ankyrin domain family member F [Homo sapiens]	5.67442	5	12	1	1	1075	121.367	6.2	17000000	0.448	High	0	0	242.617	5
FALSE	IsMasterProtein	4502209	ADP-ribosylation factor 5 [Homo sapiens]	40.5556	7	15	3	1	180	20.517	6.79	5300000	7.111	High	0	0	233.306	7
FALSE	IsMasterProtein	4507651	tropomyosin alpha-4 chain isoform 2 [Homo sapiens]	39.9194	10	11	6	1	248	28.504	4.69	8500000	4.412	High	0	0	231.707	10
FALSE	IsMasterProteinCandidate	88999583	myosin light polypeptide 6 isoform 2 [Homo sapiens]	50.9934	7	12	7	1	151	16.95	4.55	55000000	11.589	High	0	0	230.755	7
FALSE	IsMasterProtein	17986258	myosin light polypeptide 6 isoform 1 [Homo sapiens]	50.9934	7	12	7	1	151	16.919	4.65	55000000	11.589	High	0	0	230.755	7
FALSE	None	63252906	tropomyosin alpha-1 chain isoform 7 [Homo sapiens]	25.7042	8	10	3	1	284	32.797	4.75	8700000	2.875	High	0	0	227.307	8
FALSE	IsMasterProtein	17158044	40S ribosomal protein S6 [Homo sapiens]	22.8916	8	13	8	1	249	28.663	10.84	13000000	20.544	High	0	0	216.457	8
FALSE	IsMasterProtein	29568111	myosin regulatory light polypeptide 9 isoform a [Homo sapiens]	44.186	6	15	1	1	172	19.814	4.92	12000000	26.826	High	0	0	215.487	6
FALSE	IsMasterProtein	17921989	tubulin alpha-4A chain isoform 1 [Homo sapiens]	31.4732	11	20	2	1	448	49.892	5.06	3700000	4.484	High	0	0	215.1	11
FALSE	IsMasterProteinCandidate	514052659	tubulin alpha-4A chain isoform 2 [Homo sapiens]	32.5635	11	20	2	1	433	48.298	5.01	3700000	4.484	High	0	0	215.1	11
FALSE	IsMasterProtein	7669492	glyceraldehyde-3-phosphate dehydrogenase isoform 1 [Homo sapiens]	42.3881	14	28	14	1	335	36.03	8.46	120000000	20.544	High	0	0	214.14	14
FALSE	IsMasterProteinCandidate	378404908	glyceraldehyde-3-phosphate dehydrogenase isoform 2 [Homo sapiens]	48.4642	14	28	14	1	293	31.528	7.61	120000000	30.623	High	0	0	214.14	14
FALSE	IsMasterProtein	4506725	40S ribosomal protein S4, X isoform X isoform [Homo sapiens]	41.8251	14	20	14	1	263	29.579	10.15	25000000	17.478	High	0	0	209.565	14
FALSE	IsMasterProtein	63252904	tropomyosin alpha-1 chain isoform 6 [Homo sapiens]	34.2857	8	10	3	1	245	28.368	4.77	1900000	4.179	High	0	0	209.159	8
FALSE	IsMasterProteinCandidate	499137520	tropomyosin alpha-3 chain isoform 8 [Homo sapiens]	64.3172	18	22	13	1	227	26.404	4.78	23000000	22.714	High	0	0	207.002	18
FALSE	IsMasterProtein	24119203	tropomyosin alpha-3 chain isoform 2 [Homo sapiens]	58.871	18	22	13	1	248	29.015	4.78	23000000	22.714	High	0	0	207.002	18
FALSE	None	46409270	tubulin alpha-3E chain [Homo sapiens]	20	6	15	2	1	450	49.885	5.1	140000000	1.721	High	0	0	205.702	6
FALSE	IsMasterProtein	4506365	ras-related protein Rab-2A isoform a [Homo sapiens]	47.1698	8	12	8	1	212	23.531	6.54	20000000	4.179	High	0	0	204.585	8
FALSE	IsMasterProtein	4501881	actin, alpha skeletal muscle [Homo sapiens]	22.8117	7	15	1	1	377	42.024	5.39		2.981	High	0	0	201.364	7
FALSE	IsMasterProteinCandidate	4885049	actin, alpha cardiac muscle 1 proprotein [Homo sapiens]	22.8117	7	15	1	1	377	41.992	5.39		2.981	High	0	0	201.364	7
FALSE	IsMasterProtein	4506723	40S ribosomal protein S3a isoform 1 [Homo sapiens]	40.5303	11	14	11	1	264	29.926	9.73	29000000	5.661	High	0	0	200.441	11
FALSE	None	114155144	tropomyosin alpha-3 chain isoform 4 [Homo sapiens]	56.0484	17	21	12	1	248	28.853	4.75	23000000	19.535	High	0	0	200.27	17
FALSE	IsMasterProtein	4502205	ADP-ribosylation factor 4 [Homo sapiens]	45	8	16	5	1	180	20.498	7.14	24000000	9	High	0	0	198.656	8
FALSE	IsMasterProtein	14210536	tubulin beta-6 chain [Homo sapiens]	17.4888	7	15	2	1	446	49.825	4.88	3500000	2.34	High	0	0	198.535	7
FALSE	None	114431246	keratin, type I cytoskeletal 28 [Homo sapiens]	6.03448	4	12	1	1	464	50.536	5.47	31000000	0.668	High	0	0	197.586	4
FALSE	IsMasterProtein	19923483	ras-related protein Rab-14 [Homo sapiens]	68.3721	11	17	9	1	215	23.882	6.21	17000000	7.577	High	0	0	195.975	11
FALSE	IsMasterProtein	4506661	60S ribosomal protein L7a [Homo sapiens]	29.3233	11	15	11	1	266	29.977	10.61	28000000	24.119	High	0	0	195.021	11
FALSE	None	213688375	actin, aortic smooth muscle [Homo sapiens]	19.8939	6	12	1	1	377	41.982	5.39		2.162	High	0	0	192.715	6
FALSE	None	4501889	actin, gamma-enteric smooth muscle isoform 1 precursor [Homo sapiens]	19.9468	6	12	1	1	376	41.85	5.48		2.36	High	0	0	192.715	6
FALSE	IsMasterProtein	392494079	lipoamide acyltransferase component of branched-chain alpha-keto acid dehydrogenase complex, mitochondrial precursor [Homo sapiens]	26.971	12	18	12	1	482	53.453	8.51	16000000	3.125	High	0	0	188.846	12
FALSE	None	336391093	ras-related protein Rab-2A isoform b [Homo sapiens]	47.3404	7	11	7	1	188	20.834	6.11	20000000	4.623	High	0	0	188.823	7
FALSE	IsMasterProtein	256222019	ras-related protein Rab-10 [Homo sapiens]	39.5	9	14	6	1	200	22.527	8.38	5100000	6.017	High	0	0	188.573	9
FALSE	None	114155146	tropomyosin alpha-3 chain isoform 3 [Homo sapiens]	50.2024	16	19	11	1	247	28.938	4.81	23000000	12.111	High	0	0	188.193	16
FALSE	None	499137518	tropomyosin alpha-3 chain isoform 7 [Homo sapiens]	50	16	19	11	1	248	28.905	4.75	23000000	17.478	High	0	0	188.193	16
FALSE	IsMasterProtein	23065552	glutathione S-transferase Mu 3 [Homo sapiens]	29.7778	8	16	7	1	225	26.542	5.54	41000000	4.817	High	0	0	185.994	8
FALSE	IsMasterProtein	68160922	40S ribosomal protein S14 [Homo sapiens]	41.7219	9	17	9	1	151	16.263	10.05	53000000	397.107	High	0	0	184.465	9
FALSE	IsMasterProteinCandidate	395132436	60S ribosomal protein L18 isoform 2 [Homo sapiens]	32.7044	5	8	5	1	159	18.08	11.84	37000000	13.678	High	0	0	184.243	5
FALSE	IsMasterProtein	4506607	60S ribosomal protein L18 isoform 1 [Homo sapiens]	27.6596	5	8	5	1	188	21.621	11.72	37000000	9	High	0	0	184.243	5
FALSE	None	114155148	tropomyosin alpha-3 chain isoform 5 [Homo sapiens]	47.3684	15	18	10	1	247	28.776	4.77	23000000	10.45	High	0	0	181.431	15
FALSE	IsMasterProtein	193794814	fructose-bisphosphate aldolase A isoform 1 [Homo sapiens]	44.2308	12	19	12	1	364	39.395	8.09	15000000	4.337	High	0	0	179.706	12
FALSE	IsMasterProtein	153791158	keratin, type II cytoskeletal 75 [Homo sapiens]	15.0635	10	16	2	0	551	59.524	7.74	31000000	1.512	High	0	0	179.363	10
FALSE	IsMasterProtein	4506691	40S ribosomal protein S16 [Homo sapiens]	52.7397	9	13	9	1	146	16.435	10.21	69000000	11.328	High	0	0	178.677	9
FALSE	None	63252902	tropomyosin alpha-1 chain isoform 2 [Homo sapiens]	17.6056	5	7	0	2	284	32.658	4.74		1.581	High	0	0	177.867	5
FALSE	None	342187211	fructose-bisphosphate aldolase A isoform 2 [Homo sapiens]	35.6459	11	17	11	1	418	45.232	8.25	15000000	3.489	High	0	0	177.609	11
FALSE	IsMasterProtein	109148552	keratin, type II cytoskeletal 3 [Homo sapiens]	10.828	9	17	3	0	628	64.378	6.48	15000000	1.477	High	0	0	175.2	9
FALSE	IsMasterProtein	354721184	ras-related protein Rab-5C isoform b [Homo sapiens]	46.1847	8	12	5	1	249	27.019	8.66	28000000	9	High	0	0	173.731	8
FALSE	IsMasterProteinCandidate	41393614	ras-related protein Rab-5C isoform a [Homo sapiens]	53.2407	8	12	5	1	216	23.468	8.41	28000000	11.328	High	0	0	173.731	8
FALSE	IsMasterProtein	19923231	ras-related protein Rab-6A isoform a [Homo sapiens]	43.75	7	15	6	1	208	23.534	5.54	14000000	3.924	High	0	0	172.863	7
FALSE	IsMasterProtein	208973244	14-3-3 protein zeta/delta [Homo sapiens]	37.9592	9	13	6	1	245	27.728	4.79	9700000	5.105	High	0	0	172.067	9
FALSE	None	475808427	POTE ankyrin domain family member I [Homo sapiens]	4.18605	4	9	1	1	1075	121.205	6.21	17000000	0.334	High	0	0	171.364	4
FALSE	None	397138164	PREDICTED: POTE ankyrin domain family member I-like [Homo sapiens]	12.9683	4	9	1	1	347	38.936	5.82	17000000	1.581	High	0	0	171.364	4
FALSE	None	410171728	PREDICTED: POTE ankyrin domain family member I [Homo sapiens]	4.48207	4	9	1	1	1004	114.094	6.61	17000000	0.355	High	0	0	171.364	4
FALSE	IsMasterProtein	13569962	ras-related protein Rab-1B [Homo sapiens]	63.6816	9	20	4	1	201	22.157	5.73	12000000	10.788	High	0	0	171.356	9
FALSE	None	382546007	ATP synthase subunit alpha, mitochondrial isoform b precursor [Homo sapiens]	16.7608	8	8	8	1	531	57.511	9.29	7500000	0.812	High	0	0	170.655	8
FALSE	IsMasterProtein	50345984	ATP synthase subunit alpha, mitochondrial isoform a precursor [Homo sapiens]	22.2423	10	10	10	1	553	59.714	9.13	9600000	1.054	High	0	0	170.655	10
FALSE	None	42558279	tubulin beta-8 chain isoform 1 [Homo sapiens]	11.2613	5	13	1	1	444	49.744	4.89	30000000	2.34	High	0	0	169.777	5
FALSE	IsMasterProtein	6031192	phosphate carrier protein, mitochondrial isoform a precursor [Homo sapiens]	21.8232	9	16	9	1	362	40.069	9.38	45000000	3.467	High	0	0	169.774	9
FALSE	IsMasterProteinCandidate	47132595	phosphate carrier protein, mitochondrial isoform b precursor [Homo sapiens]	21.8837	9	16	9	1	361	39.933	9.36	45000000	3.467	High	0	0	169.774	9
FALSE	None	38679888	ras-related protein Rab-6A isoform b [Homo sapiens]	33.1731	6	14	5	1	208	23.578	5.54	14000000	3.125	High	0	0	168.535	6
FALSE	None	32567786	keratin, type II cytoskeletal 79 [Homo sapiens]	9.15888	6	15	2	1	535	57.8	7.2	22000000	0.951	High	0	0	165.265	6
FALSE	None	386869506	40S ribosomal protein S3 isoform 3 [Homo sapiens]	63.2479	6	18	6	1	117	12.606	9.28	110000000	36.276	High	0	0	164.733	6
FALSE	IsMasterProtein	24234699	keratin, type I cytoskeletal 19 [Homo sapiens]	19.75	12	19	5	0	400	44.079	5.14	9000000	2.047	High	0	0	164.41	12
FALSE	IsMasterProteinCandidate	410171122	PREDICTED: eukaryotic translation initiation factor 1A, X-chromosomal-like [Homo sapiens]	26.3889	4	10	4	1	144	16.45	5.24	48000000	6.197	High	0	0	164.229	4
FALSE	IsMasterProtein	33356163	eukaryotic translation initiation factor 1A, Y-chromosomal [Homo sapiens]	26.3889	4	10	4	1	144	16.432	5.24	48000000	6.197	High	0	0	164.229	4
FALSE	IsMasterProtein	291575128	L-lactate dehydrogenase B chain [Homo sapiens]	28.1437	10	13	10	1	334	36.615	6.05	23000000	4.08	High	0	0	163.127	10
FALSE	IsMasterProtein	125628636	keratin, type II cytoskeletal 80 isoform K80 [Homo sapiens]	18.3628	7	8	6	1	452	50.494	5.67	2800000	0.655	High	0	0	162.823	7
FALSE	IsMasterProteinCandidate	125628632	keratin, type II cytoskeletal 80 isoform K80.1 [Homo sapiens]	19.6682	7	8	6	1	422	47.212	5.3	2800000	0.682	High	0	0	162.823	7
FALSE	IsMasterProtein	65506442	propionyl-CoA carboxylase alpha chain, mitochondrial isoform a precursor [Homo sapiens]	27.0604	16	23	16	1	728	80.008	7.52	19000000	2.244	High	0	0	162.746	16
FALSE	IsMasterProtein	114155140	tropomyosin alpha-3 chain isoform 1 [Homo sapiens]	31.2281	10	13	4	0	285	32.93	4.72	5800000	4.623	High	0	0	162.696	10
FALSE	IsMasterProteinCandidate	296080754	fibrinogen beta chain isoform 2 preproprotein [Homo sapiens]	10.8796	4	15	4	1	432	49.923	8.02	20000000	0.61	High	0	0	160.221	4
FALSE	IsMasterProtein	70906435	fibrinogen beta chain isoform 1 preproprotein [Homo sapiens]	9.5723	4	15	4	1	491	55.892	8.27	20000000	0.585	High	0	0	160.221	4
FALSE	IsMasterProtein	15431306	60S ribosomal protein L8 [Homo sapiens]	21.4008	7	10	7	1	257	28.007	11.03	74000000	7.111	High	0	0	159.916	7
FALSE	None	223555975	tropomyosin alpha-4 chain isoform 1 [Homo sapiens]	22.5352	6	7	2	1	284	32.703	4.73	3500000	1.738	High	0	0	159.66	6
FALSE	IsMasterProtein	4504175	glutathione S-transferase Mu 2 isoform 1 [Homo sapiens]	35.3211	7	9	4	1	218	25.728	6.37	8600000	2.384	High	0	0	159.393	7
FALSE	IsMasterProteinCandidate	215277000	glutathione S-transferase Mu 2 isoform 2 [Homo sapiens]	40.3141	7	9	4	1	191	22.629	5.31	8600000	2.981	High	0	0	159.393	7
FALSE	None	21361884	ras-related protein Rab-2B isoform 1 [Homo sapiens]	22.6852	4	6	4	1	216	24.199	7.83	14000000	1.154	High	0	0	158.071	4
FALSE	IsMasterProtein	89357932	keratin, type II cytoskeletal 78 [Homo sapiens]	26.3462	12	15	11	1	520	56.83	6.02	7400000	2.047	High	0	0	156.19	12
FALSE	IsMasterProtein	16751921	dermcidin preproprotein [Homo sapiens]	34.5455	5	8	5	1	110	11.277	6.54	58000000	13.678	High	0	0	155.887	5
FALSE	IsMasterProtein	13904870	40S ribosomal protein S5 [Homo sapiens]	19.1176	6	10	6	1	204	22.862	9.72	26000000	6.943	High	0	0	155.7	6
FALSE	IsMasterProtein	16933567	ras-related protein Rab-8A [Homo sapiens]	28.0193	6	10	2	1	207	23.653	9.07	5500000	2.455	High	0	0	154.449	6
FALSE	None	189095269	propionyl-CoA carboxylase alpha chain, mitochondrial isoform b [Homo sapiens]	26.3533	15	22	15	1	702	76.999	7.34	19000000	2.34	High	0	0	154.29	15
FALSE	IsMasterProtein	16933546	60S acidic ribosomal protein P0 [Homo sapiens]	34.7003	10	11	10	1	317	34.252	5.97	41000000	5.105	High	0	0	152.491	10
FALSE	IsMasterProtein	5031857	L-lactate dehydrogenase A chain isoform 1 [Homo sapiens]	37.6506	12	17	12	1	332	36.665	8.27	59000000	4.456	High	0	0	151.864	12
FALSE	IsMasterProtein	24234688	stress-70 protein, mitochondrial precursor [Homo sapiens]	12.0766	6	6	6	1	679	73.635	6.16	5100000	0.425	High	0	0	151.419	6
FALSE	IsMasterProtein	4758988	ras-related protein Rab-1A isoform 1 [Homo sapiens]	56.0976	8	14	3	1	205	22.663	6.21	3200000	2.981	High	0	0	150.193	8
FALSE	None	260099723	L-lactate dehydrogenase A chain isoform 3 [Homo sapiens]	33.518	11	15	11	1	361	39.812	8.43	59000000	3.16	High	0	0	150.117	11
FALSE	None	382546190	ATP synthase subunit alpha, mitochondrial isoform c [Homo sapiens]	21.8688	9	9	9	1	503	54.46	8.24	9600000	1.043	High	0	0	148.988	9
FALSE	None	315570273	actin, gamma-enteric smooth muscle isoform 2 precursor [Homo sapiens]	14.4144	4	9	0	2	333	37.059	5.54		1.738	High	0	0	148.931	4
FALSE	IsMasterProtein	15431297	60S ribosomal protein L13 isoform 1 [Homo sapiens]	30.3318	7	10	7	1	211	24.247	11.65	22000000	6.943	High	0	0	147.14	7
FALSE	IsMasterProtein	83376130	elongation factor 1-beta [Homo sapiens]	30.2222	5	7	5	1	225	24.748	4.67	34000000	1.894	High	0	0	147.137	5
FALSE	IsMasterProtein	320461711	peroxiredoxin-1 [Homo sapiens]	48.7437	14	23	12	1	199	22.096	8.13	48000000	21.758	High	0	0	146.898	14
FALSE	IsMasterProtein	5453549	peroxiredoxin-4 precursor [Homo sapiens]	28.7823	6	11	5	1	271	30.521	6.29	5200000	2.981	High	0	0	145.559	6
FALSE	None	459352730	POTE ankyrin domain family member J [Homo sapiens]	3.27553	3	6	1	1	1038	117.315	5.97	17000000	0.238	High	0	0	144.746	3
FALSE	IsMasterProtein	5803227	14-3-3 protein theta [Homo sapiens]	28.1633	7	9	3	1	245	27.747	4.78	5900000	2.162	High	0	0	144.481	7
FALSE	IsMasterProteinCandidate	4504263	histone H2B type 1-M [Homo sapiens]	26.9841	4	9	4	1	126	13.981	10.32	20000000	6.197	High	0	0	143.426	4
FALSE	IsMasterProtein	238624110	histone H2B type 2-F isoform b [Homo sapiens]	25.3731	4	9	4	1	134	14.832	10.35	20000000	4.623	High	0	0	143.426	4
FALSE	IsMasterProteinCandidate	21166389	histone H2B type 1-C/E/F/G/I [Homo sapiens]	26.9841	4	9	4	1	126	13.898	10.32	20000000	6.197	High	0	0	143.426	4
FALSE	IsMasterProteinCandidate	66912162	histone H2B type 2-F isoform a [Homo sapiens]	26.9841	4	9	4	1	126	13.912	10.32	20000000	6.197	High	0	0	143.426	4
FALSE	IsMasterProteinCandidate	4504261	histone H2B type 1-N [Homo sapiens]	26.9841	4	9	4	1	126	13.914	10.32	20000000	6.197	High	0	0	143.426	4
FALSE	IsMasterProteinCandidate	18105048	histone H2B type 1-K [Homo sapiens]	26.9841	4	9	4	1	126	13.882	10.32	20000000	6.197	High	0	0	143.426	4
FALSE	IsMasterProteinCandidate	4504259	histone H2B type 1-L [Homo sapiens]	26.9841	4	9	4	1	126	13.944	10.32	20000000	6.197	High	0	0	143.426	4
FALSE	IsMasterProteinCandidate	20336752	histone H2B type 1-D [Homo sapiens]	26.9841	4	9	4	1	126	13.928	10.32	20000000	6.197	High	0	0	143.426	4
FALSE	IsMasterProteinCandidate	4504269	histone H2B type 1-H [Homo sapiens]	26.9841	4	9	4	1	126	13.884	10.32	20000000	6.197	High	0	0	143.426	4
FALSE	None	254281345	ras-related protein Rab-2B isoform 2 [Homo sapiens]	22.3529	3	5	3	1	170	18.993	7.42	13000000	1.31	High	0	0	142.465	3
FALSE	IsMasterProtein	15431288	60S ribosomal protein L10a [Homo sapiens]	25.3456	6	13	6	1	217	24.816	9.94	22000000	14.199	High	0	0	141.834	6
FALSE	None	31563524	myosin regulatory light polypeptide 9 isoform b [Homo sapiens]	39.8305	4	9	1	1	118	13.857	5.87	12000000	20.544	High	0	0	141.798	4
FALSE	None	341604768	60S ribosomal protein L13 isoform 2 [Homo sapiens]	29.1667	6	9	6	1	192	22.17	11.65	20000000	6.743	High	0	0	141.619	6
FALSE	IsMasterProtein	6912634	60S ribosomal protein L13a isoform 1 [Homo sapiens]	25.6158	7	9	7	1	203	23.562	10.93	18000000	9	High	0	0	141.103	7
FALSE	IsMasterProtein	4506183	proteasome subunit alpha type-3 isoform 1 [Homo sapiens]	20.3922	4	6	4	1	255	28.415	5.33	3100000	1.61	High	0	0	141.091	4
FALSE	IsMasterProteinCandidate	23110939	proteasome subunit alpha type-3 isoform 2 [Homo sapiens]	20.9677	4	6	4	1	248	27.63	5.33	3100000	1.424	High	0	0	141.091	4
FALSE	IsMasterProtein	156564403	pyruvate dehydrogenase E1 component subunit beta, mitochondrial isoform 1 precursor [Homo sapiens]	24.234	6	9	6	1	359	39.208	6.65	5600000	2.162	High	0	0	140.023	6
FALSE	IsMasterProtein	58218968	calmodulin [Homo sapiens]	30.8725	3	8	3	1	149	16.827	4.22	18000000	2.162	High	0	0	139.875	3
FALSE	None	63055057	beta-actin-like protein 2 [Homo sapiens]	7.18085	2	5	0	2	376	41.976	5.59		0.551	High	0	0	139.104	2
FALSE	None	153791670	keratin, type II cytoskeletal 2 oral [Homo sapiens]	8.62069	7	14	3	1	638	65.8	8.12	15000000	0.863	High	0	0	137.598	7
FALSE	IsMasterProtein	4506127	ribose-phosphate pyrophosphokinase 1 isoform 1 [Homo sapiens]	14.7799	4	7	1	1	318	34.812	6.98	3500000	1.581	High	0	0	136.762	4
FALSE	IsMasterProtein	4503571	alpha-enolase isoform 1 [Homo sapiens]	22.3502	7	8	7	1	434	47.139	7.39	6200000	1.081	High	0	0	136.631	7
FALSE	None	344030204	ras-related protein Rab-6A isoform c [Homo sapiens]	45.1429	6	14	5	1	175	19.922	5.07	13000000	4.337	High	0	0	135.182	6
FALSE	None	13562114	tubulin beta-1 chain [Homo sapiens]	4.65632	3	7	0	3	451	50.295	5.17		0.616	High	0	0	133.739	3
FALSE	None	31559829	keratin, type I cytoskeletal 25 [Homo sapiens]	2	1	6	0	3	450	49.287	5.08		0.194	High	0	0	133.697	1
FALSE	None	254675185	keratin, type I cytoskeletal 26 [Homo sapiens]	1.92308	1	6	0	3	468	51.878	4.92		0.194	High	0	0	133.697	1
FALSE	None	153945736	keratin, type I cytoskeletal 27 [Homo sapiens]	1.96078	1	6	0	3	459	49.792	5.05		0.194	High	0	0	133.697	1
FALSE	None	4502601	carbonyl reductase [NADPH] 3 [Homo sapiens]	13.3574	3	6	3	1	277	30.831	6.18	43000000	1.054	High	0	0	133.612	3
FALSE	IsMasterProteinCandidate	386642881	TNFAIP3-interacting protein 1 isoform 5 [Homo sapiens]	23.6014	13	13	13	1	572	64.46	6.62	10000000	2.311	High	0	0	133.442	13
FALSE	IsMasterProteinCandidate	356874798	TNFAIP3-interacting protein 1 isoform 4 [Homo sapiens]	21.2598	13	13	13	1	635	71.744	6.74	10000000	2.03	High	0	0	133.442	13
FALSE	IsMasterProteinCandidate	386642883	TNFAIP3-interacting protein 1 isoform 6 [Homo sapiens]	24.2806	13	13	13	1	556	62.57	7.74	10000000	2.675	High	0	0	133.442	13
FALSE	IsMasterProteinCandidate	356874786	TNFAIP3-interacting protein 1 isoform 1 [Homo sapiens]	21.8094	13	13	13	1	619	70.031	7.05	10000000	2.162	High	0	0	133.442	13
FALSE	IsMasterProtein	386642879	TNFAIP3-interacting protein 1 isoform 3 [Homo sapiens]	21.2264	13	13	13	1	636	71.82	6.62	10000000	2.03	High	0	0	133.442	13
FALSE	IsMasterProtein	67782365	keratin, type II cytoskeletal 7 [Homo sapiens]	12.58	6	10	2	1	469	51.354	5.48	300000	0.711	High	0	0	132.908	6
FALSE	IsMasterProtein	380837121	vesicle-trafficking protein SEC22b precursor [Homo sapiens]	21.3953	4	6	4	1	215	24.725	8.51	6100000	1.61	High	0	0	130.945	4
FALSE	IsMasterProtein	50345988	ATP synthase subunit gamma, mitochondrial isoform L (liver) precursor [Homo sapiens]	20.1342	6	13	6	1	298	32.975	9.22	44000000	6.017	High	0	0	130.663	6
FALSE	IsMasterProteinCandidate	4885079	ATP synthase subunit gamma, mitochondrial isoform H (heart) precursor [Homo sapiens]	20.202	6	13	6	1	297	32.86	9.31	44000000	6.017	High	0	0	130.663	6
FALSE	None	134142062	acetyl-CoA carboxylase 2 precursor [Homo sapiens]	3.53946	7	10	7	1	2458	276.365	6.49	57000000	0.153	High	0	0	130.616	7
FALSE	IsMasterProtein	149192869	mid1-interacting protein 1 [Homo sapiens]	51.9126	8	17	8	1	183	20.189	5.5	27000000	22.101	High	0	0	129.875	8
FALSE	IsMasterProtein	15055539	40S ribosomal protein S2 [Homo sapiens]	25.5973	6	13	6	1	293	31.305	10.24	44000000	2.162	High	0	0	129.573	6
FALSE	IsMasterProteinCandidate	4826702	desmocollin-1 isoform Dsc1b preproprotein [Homo sapiens]	8.92857	7	10	7	1	840	93.776	5.53	17000000	0.668	High	0	0	129.278	7
FALSE	IsMasterProtein	13435361	desmocollin-1 isoform Dsc1a preproprotein [Homo sapiens]	8.38926	7	10	7	1	894	99.924	5.43	17000000	0.616	High	0	0	129.278	7
FALSE	IsMasterProtein	4506743	40S ribosomal protein S8 [Homo sapiens]	37.9808	8	15	8	1	208	24.19	10.32	58000000	14.849	High	0	0	128.955	8
FALSE	None	291084858	pyruvate dehydrogenase E1 component subunit beta, mitochondrial isoform 2 precursor [Homo sapiens]	20.8211	5	8	5	1	341	37.49	6.44	4800000	1.955	High	0	0	128.855	5
FALSE	IsMasterProtein	4504349	hemoglobin subunit beta [Homo sapiens]	42.1769	5	7	2	1	147	15.988	7.28	9700000	2.511	High	0	0	128.39	5
FALSE	IsMasterProteinCandidate	21389315	tricarboxylate transport protein, mitochondrial isoform a precursor [Homo sapiens]	23.1511	7	12	7	1	311	33.991	9.89	37000000	3.437	High	0	0	127.839	7
FALSE	IsMasterProtein	374717343	tricarboxylate transport protein, mitochondrial isoform b [Homo sapiens]	22.6415	7	12	7	1	318	35.03	9.99	37000000	2.793	High	0	0	127.839	7
FALSE	None	13676857	heat shock-related 70 kDa protein 2 [Homo sapiens]	9.85915	7	10	4	1	639	69.978	5.74	3500000	0.778	High	0	0	127.268	7
FALSE	None	356874788	TNFAIP3-interacting protein 1 isoform 2 [Homo sapiens]	17.3242	11	11	11	1	583	65.971	6.74	10000000	1.754	High	0	0	127.234	11
FALSE	None	51464364	PREDICTED: uncharacterized protein LOC391722 [Homo sapiens]	5.57029	2	5	0	2	377	42.271	8.13		0.54	High	0	0	127.232	2
FALSE	None	169167243	PREDICTED: uncharacterized protein LOC391722 [Homo sapiens]	5.57029	2	5	0	2	377	42.242	8.02		0.54	High	0	0	127.232	2
FALSE	None	410171932	PREDICTED: uncharacterized protein LOC391722 [Homo sapiens]	5.57029	2	5	0	2	377	42.252	8.02		0.54	High	0	0	127.232	2
FALSE	IsMasterProteinCandidate	153792133	NF-kappa-B essential modulator isoform a [Homo sapiens]	24.5823	7	10	7	1	419	48.167	5.71	7400000	1.371	High	0	0	126.927	7
FALSE	IsMasterProtein	223671870	NF-kappa-B essential modulator isoform b [Homo sapiens]	21.1499	7	10	7	1	487	55.751	6.7	7400000	1.096	High	0	0	126.927	7
FALSE	None	295821183	propionyl-CoA carboxylase alpha chain, mitochondrial isoform c precursor [Homo sapiens]	25.1101	14	21	14	1	681	74.954	7.36	11000000	2.162	High	0	0	126.839	14
FALSE	IsMasterProtein	14591909	60S ribosomal protein L5 [Homo sapiens]	16.835	4	8	4	1	297	34.341	9.72	5200000	2.831	High	0	0	126.675	4
FALSE	IsMasterProtein	226246663	keratin, type II cytoskeletal 72 isoform 1 [Homo sapiens]	7.04501	4	10	1	0	511	55.842	6.89	48000000	0.403	High	0	0	126.263	4
FALSE	IsMasterProteinCandidate	226246665	keratin, type II cytoskeletal 72 isoform 2 [Homo sapiens]	7.67591	4	10	1	0	469	51.092	6.46	48000000	0.45	High	0	0	126.263	4
FALSE	None	395132450	60S ribosomal protein L13a isoform 2 [Homo sapiens]	28.8732	6	8	6	1	142	16.72	10.81	18000000	20.544	High	0	0	124.944	6
FALSE	None	7706563	ras-related protein Rab-8B [Homo sapiens]	15.4589	4	7	0	1	207	23.569	9.07		1.154	High	0	0	124.889	4
FALSE	IsMasterProteinCandidate	325301078	translocon-associated protein subunit delta isoform 3 precursor [Homo sapiens]	29.8343	5	8	5	1	181	19.92	5.52	17000000	4.623	High	0	0	124.685	5
FALSE	IsMasterProtein	325301072	translocon-associated protein subunit delta isoform 1 precursor [Homo sapiens]	29.3478	5	8	5	1	184	20.2	5.81	17000000	3.642	High	0	0	124.685	5
FALSE	IsMasterProteinCandidate	5454090	translocon-associated protein subunit delta isoform 2 precursor [Homo sapiens]	31.2139	5	8	5	1	173	18.987	6.15	17000000	4.623	High	0	0	124.685	5
FALSE	IsMasterProteinCandidate	431822408	heat shock protein HSP 90-beta isoform c [Homo sapiens]	19.6078	12	16	7	1	714	82.269	5.06	4500000	1.482	High	0	0	123.588	12
FALSE	IsMasterProtein	431822403	heat shock protein HSP 90-beta isoform a [Homo sapiens]	19.337	12	16	7	1	724	83.212	5.03	4500000	1.482	High	0	0	123.588	12
FALSE	IsMasterProtein	226246671	40S ribosomal protein S20 isoform 1 [Homo sapiens]	19.0141	3	5	3	1	142	15.995	9.32	17000000	5.813	High	0	0	122.399	3
FALSE	IsMasterProteinCandidate	4506697	40S ribosomal protein S20 isoform 2 [Homo sapiens]	22.6891	3	5	3	1	119	13.364	9.94	17000000	9	High	0	0	122.399	3
FALSE	IsMasterProtein	15431290	60S ribosomal protein L11 isoform 1 [Homo sapiens]	19.6629	3	5	1	1	178	20.24	9.6	18000000	1.783	High	0	0	121.225	3
FALSE	IsMasterProtein	4504347	hemoglobin subunit alpha [Homo sapiens]	38.0282	4	8	4	1	142	15.248	8.68	11000000	6.499	High	0	0	121.076	4
FALSE	IsMasterProtein	331999954	keratin, type II cytoskeletal 4 [Homo sapiens]	10.3846	5	6	1	1	520	56.109	6.61	1400000	0.487	High	0	0	120.821	5
FALSE	IsMasterProtein	4506209	26S protease regulatory subunit 7 isoform 1 [Homo sapiens]	21.0162	7	7	7	1	433	48.603	5.95	5900000	0.859	High	0	0	120.143	7
FALSE	None	192807292	keratin, type I cytoskeletal 24 [Homo sapiens]	3.80952	3	6	0	2	525	55.053	4.96		0.241	High	0	0	119.099	3
FALSE	IsMasterProtein	323276700	40S ribosomal protein S10 [Homo sapiens]	23.6364	4	8	4	1	165	18.886	10.15	51000000	2.981	High	0	0	118.896	4
FALSE	IsMasterProtein	381342476	heterogeneous nuclear ribonucleoprotein H [Homo sapiens]	13.5857	4	6	3	1	449	49.198	6.3	4700000	1.069	High	0	0	118.787	4
FALSE	None	28557709	ribose-phosphate pyrophosphokinase 3 [Homo sapiens]	11.6352	3	5	1	1	318	34.817	6.35	3500000	1.054	High	0	0	118.561	3
FALSE	IsMasterProtein	28173564	keratin, type II cytoskeletal 73 [Homo sapiens]	7.96296	4	10	1	1	540	58.887	7.23	48000000	0.468	High	0	0	118.423	4
FALSE	IsMasterProtein	4758528	hepatocyte growth factor-regulated tyrosine kinase substrate [Homo sapiens]	7.85071	7	8	7	1	777	86.138	6.16	14000000	0.978	High	0	0	118.355	7
FALSE	IsMasterProtein	6912286	caspase-14 precursor [Homo sapiens]	30.9917	7	12	7	1	242	27.662	5.58	11000000	5.31	High	0	0	118.272	7
FALSE	IsMasterProtein	4503481	elongation factor 1-gamma [Homo sapiens]	20.3661	8	11	8	1	437	50.087	6.67	14000000	1.424	High	0	0	117.851	8
FALSE	IsMasterProtein	167857790	alpha-1-acid glycoprotein 1 precursor [Homo sapiens]	26.8657	6	9	6	1	201	23.525	5.11	7600000	5.579	High	0	0	117.746	6
FALSE	IsMasterProtein	5453710	LIM and SH3 domain protein 1 isoform a [Homo sapiens]	18.3908	5	8	5	1	261	29.698	7.05	6000000	1.738	High	0	0	115.396	5
FALSE	IsMasterProtein	4504351	hemoglobin subunit delta [Homo sapiens]	36.0544	4	6	1	1	147	16.045	8.05	120000	1.848	High	0	0	115.248	4
FALSE	IsMasterProtein	4506671	60S acidic ribosomal protein P2 [Homo sapiens]	71.3043	6	10	6	1	115	11.658	4.54	37000000	45.416	High	0	0	115.202	6
FALSE	IsMasterProtein	109148508	ubiquitin thioesterase OTUB1 [Homo sapiens]	23.2472	5	7	5	1	271	31.264	4.94	18000000	1.512	High	0	0	114.722	5
FALSE	IsMasterProtein	226529917	triosephosphate isomerase isoform 2 [Homo sapiens]	27.6224	6	8	6	1	286	30.772	5.92	9400000	1.637	High	0	0	114.683	6
FALSE	None	384475517	triosephosphate isomerase isoform 3 [Homo sapiens]	38.3234	5	7	5	1	167	17.947	5.58	9400000	3.329	High	0	0	114.683	5
FALSE	IsMasterProteinCandidate	4507645	triosephosphate isomerase isoform 1 [Homo sapiens]	31.7269	6	8	6	1	249	26.653	6.9	9400000	2.162	High	0	0	114.683	6
FALSE	IsMasterProtein	358356404	60S ribosomal protein L15 isoform 1 [Homo sapiens]	39.2157	8	11	8	1	204	24.131	11.62	15000000	7.254	High	0	0	114.017	8
FALSE	IsMasterProteinCandidate	321267511	protein NipSnap homolog 1 isoform 2 [Homo sapiens]	17.0455	4	4	4	1	264	31.445	9.11	6800000	1.031	High	0	0	113.692	4
FALSE	IsMasterProtein	193211616	protein NipSnap homolog 1 isoform 1 [Homo sapiens]	15.8451	4	4	4	1	284	33.289	9.31	6800000	0.848	High	0	0	113.692	4
FALSE	IsMasterProtein	4503607	electron transfer flavoprotein subunit alpha, mitochondrial isoform a [Homo sapiens]	26.1261	6	9	6	1	333	35.058	8.38	3900000	1.239	High	0	0	113.541	6
FALSE	IsMasterProteinCandidate	189181759	electron transfer flavoprotein subunit alpha, mitochondrial isoform b [Homo sapiens]	30.6338	6	9	6	1	284	30.007	8.57	3900000	1.448	High	0	0	113.541	6
FALSE	IsMasterProtein	223890243	60S ribosomal protein L10 isoform a [Homo sapiens]	25.2336	6	9	6	1	214	24.588	10.08	11000000	9	High	0	0	113.046	6
FALSE	IsMasterProteinCandidate	375151597	60S ribosomal protein L10 isoform c [Homo sapiens]	30.3371	6	9	6	1	178	20.453	10.52	11000000	9	High	0	0	113.046	6
FALSE	None	207028494	L-lactate dehydrogenase A chain isoform 2 [Homo sapiens]	39.4161	10	14	10	1	274	30.186	7.15	34000000	5.31	High	0	0	112.431	10
FALSE	IsMasterProtein	13129018	gamma-glutamylcyclotransferase isoform 1 [Homo sapiens]	37.234	6	6	6	1	188	20.994	5.14	9300000	1.894	High	0	0	112.275	6
FALSE	IsMasterProtein	5454052	14-3-3 protein sigma [Homo sapiens]	24.1935	7	12	4	1	248	27.757	4.74	3400000	3.217	High	0	0	111.658	7
FALSE	IsMasterProtein	34147630	elongation factor Tu, mitochondrial precursor [Homo sapiens]	16.4835	6	8	6	1	455	49.843	7.61	11000000	0.812	High	0	0	111.27	6
FALSE	IsMasterProteinCandidate	4885495	dnaJ homolog subfamily B member 6 isoform b [Homo sapiens]	17.0124	4	5	3	1	241	26.883	7.55	5200000	2.162	High	0	0	110.792	4
FALSE	IsMasterProtein	17388799	dnaJ homolog subfamily B member 6 isoform a [Homo sapiens]	12.5767	4	5	3	1	326	36.065	9.16	5200000	1.424	High	0	0	110.792	4
FALSE	IsMasterProtein	21361416	ras-related protein R-Ras2 isoform a [Homo sapiens]	29.4118	5	6	3	1	204	23.385	6.01	2900000	1.512	High	0	0	110.335	5
FALSE	IsMasterProtein	224589127	transmembrane protein 33 [Homo sapiens]	19.4332	5	7	5	1	247	27.96	9.7	6900000	1.848	High	0	0	110.076	5
FALSE	None	16306492	cyclin-dependent kinase 1 isoform 2 [Homo sapiens]	35.8333	9	12	8	1	240	27.485	7.06	13000000	5.31	High	0	0	110.002	9
FALSE	IsMasterProtein	4502709	cyclin-dependent kinase 1 isoform 1 [Homo sapiens]	34.3434	10	13	9	1	297	34.074	8.4	13000000	3.833	High	0	0	110.002	10
FALSE	IsMasterProtein	4503471	elongation factor 1-alpha 1 [Homo sapiens]	16.6667	6	8	6	1	462	50.109	9.01	27000000	1.154	High	0	0	109.839	6
FALSE	IsMasterProtein	21361144	26S protease regulatory subunit 6A [Homo sapiens]	18.451	6	7	6	1	439	49.172	5.24	3100000	0.817	High	0	0	109.64	6
FALSE	None	20336754	histone H2B type 1-J [Homo sapiens]	19.0476	2	7	2	1	126	13.896	10.32	24000000	2.728	High	0	0	109.461	2
FALSE	None	10800140	histone H2B type 1-B [Homo sapiens]	19.0476	2	7	2	1	126	13.942	10.32	24000000	2.728	High	0	0	109.461	2
FALSE	None	28173554	histone H2B type 3-B [Homo sapiens]	19.0476	2	7	2	1	126	13.9	10.32	24000000	2.728	High	0	0	109.461	2
FALSE	None	16306566	histone H2B type 1-O [Homo sapiens]	19.0476	2	7	2	1	126	13.898	10.32	24000000	2.728	High	0	0	109.461	2
FALSE	None	4504277	histone H2B type 2-E [Homo sapiens]	19.0476	2	7	2	1	126	13.912	10.32	24000000	2.728	High	0	0	109.461	2
FALSE	IsMasterProtein	33239451	proliferating cell nuclear antigen [Homo sapiens]	21.0728	5	9	5	1	261	28.75	4.69	15000000	1.581	High	0	0	108.342	5
FALSE	IsMasterProteinCandidate	4759000	ras-related protein Rab-3D [Homo sapiens]	16.4384	4	7	1	1	219	24.252	4.93		0.931	High	0	0	107.878	4
FALSE	IsMasterProteinCandidate	4506367	ras-related protein Rab-3A [Homo sapiens]	16.3636	4	7	1	1	220	24.968	5.03		1.031	High	0	0	107.878	4
FALSE	IsMasterProtein	19923985	ras-related protein Rab-3C [Homo sapiens]	15.859	4	7	1	1	227	25.936	5.24		1.031	High	0	0	107.878	4
FALSE	IsMasterProtein	40354195	keratin, type I cytoskeletal 18 [Homo sapiens]	15.3488	7	10	6	1	430	48.029	5.45	7900000	1.031	High	0	0	107.504	7
FALSE	IsMasterProtein	53729346	plakophilin-1 isoform 1b [Homo sapiens]	6.55957	4	4	4	1	747	82.808	9.13	3500000	0.222	High	0	0	107.317	4
FALSE	IsMasterProteinCandidate	53729344	plakophilin-1 isoform 1a [Homo sapiens]	6.74931	4	4	4	1	726	80.445	8.97	3500000	0.227	High	0	0	107.317	4
FALSE	IsMasterProtein	84875539	ribose-phosphate pyrophosphokinase 2 isoform 1 [Homo sapiens]	27.1028	6	9	3	1	321	35.032	6.46	1500000	2.652	High	0	0	107.217	6
FALSE	IsMasterProteinCandidate	4506129	ribose-phosphate pyrophosphokinase 2 isoform 2 [Homo sapiens]	27.3585	6	9	3	1	318	34.747	6.61	1500000	2.652	High	0	0	107.217	6
FALSE	IsMasterProtein	4557553	emerin [Homo sapiens]	33.8583	9	12	9	1	254	28.976	5.5	13000000	4.412	High	0	0	107.133	9
FALSE	IsMasterProtein	10863927	peptidyl-prolyl cis-trans isomerase A [Homo sapiens]	28.4848	7	9	7	1	165	18.001	7.81	27000000	6.943	High	0	0	106.719	7
FALSE	IsMasterProteinCandidate	209180450	target of Myb protein 1 isoform 4 [Homo sapiens]	21.4765	7	8	7	1	447	48.642	4.67	6100000	1.955	High	0	0	106.662	7
FALSE	IsMasterProteinCandidate	4885637	target of Myb protein 1 isoform 1 [Homo sapiens]	19.5122	7	8	7	1	492	53.785	4.7	6100000	1.512	High	0	0	106.662	7
FALSE	None	209180448	target of Myb protein 1 isoform 3 [Homo sapiens]	17.3913	6	7	6	1	460	50.237	4.78	6100000	1.336	High	0	0	106.662	6
FALSE	IsMasterProtein	209180457	target of Myb protein 1 isoform 2 [Homo sapiens]	19.4726	7	8	7	1	493	53.841	4.74	6100000	1.512	High	0	0	106.662	7
FALSE	IsMasterProtein	31621303	sideroflexin-3 [Homo sapiens]	28.9231	8	11	7	1	325	35.956	9.09	11000000	2.548	High	0	0	106.551	8
FALSE	IsMasterProtein	54607120	lactotransferrin isoform 1 precursor [Homo sapiens]	16.338	9	10	9	1	710	78.132	8.12	5500000	0.65	High	0	0	106.52	9
FALSE	IsMasterProteinCandidate	312433998	lactotransferrin isoform 2 [Homo sapiens]	17.4174	9	10	9	1	666	73.114	7.85	5500000	0.688	High	0	0	106.52	9
FALSE	IsMasterProtein	357933617	lipocalin-1 isoform 1 precursor [Homo sapiens]	35.7955	5	7	5	1	176	19.238	5.58	32000000	3.642	High	0	0	106.084	5
FALSE	IsMasterProtein	4506621	60S ribosomal protein L26 [Homo sapiens]	29.6552	4	5	4	1	145	17.248	10.55	7500000	5.813	High	0	0	105.934	4
FALSE	IsMasterProteinCandidate	10947139	arginase-1 isoform 2 [Homo sapiens]	32.2981	8	13	8	1	322	34.713	7.21	15000000	3.642	High	0	0	105.472	8
FALSE	IsMasterProtein	346986435	arginase-1 isoform 1 [Homo sapiens]	31.5152	8	13	8	1	330	35.642	7.21	15000000	3.642	High	0	0	105.472	8
FALSE	None	15618995	keratin, type II cytoskeletal 71 [Homo sapiens]	5.92734	3	9	1	1	523	57.256	6.61	48000000	0.359	High	0	0	103.845	3
FALSE	None	148612803	keratin, type II cytoskeletal 74 [Homo sapiens]	5.86011	3	9	1	1	529	57.83	7.71	48000000	0.346	High	0	0	103.845	3
FALSE	IsMasterProtein	4505753	phosphoglycerate mutase 1 [Homo sapiens]	20.0787	4	5	4	1	254	28.786	7.18	6400000	1.424	High	0	0	102.998	4
FALSE	IsMasterProtein	5454122	mitochondrial import inner membrane translocase subunit Tim23 [Homo sapiens]	27.7512	4	10	4	1	209	21.929	8.6	17000000	6.943	High	0	0	102.982	4
FALSE	IsMasterProtein	23618867	sideroflexin-1 [Homo sapiens]	17.3913	5	5	4	1	322	35.596	9.07	4600000	0.896	High	0	0	102.964	5
FALSE	None	325053652	26S protease regulatory subunit 7 isoform 2 [Homo sapiens]	45.3901	5	5	5	1	141	15.812	4.78	5900000	2.594	High	0	0	102.858	5
FALSE	None	341604770	60S ribosomal protein L13 isoform 3 [Homo sapiens]	31.0976	5	8	5	1	164	18.833	11.58	16000000	6.499	High	0	0	102.662	5
FALSE	IsMasterProtein	32189392	peroxiredoxin-2 [Homo sapiens]	29.2929	7	9	6	1	198	21.878	5.97	11000000	3.642	High	0	0	101.847	7
FALSE	IsMasterProteinCandidate	4758984	ras-related protein Rab-11A isoform 1 [Homo sapiens]	28.7037	7	7	7	1	216	24.378	6.57	11000000	2.162	High	0	0	101.379	7
FALSE	IsMasterProtein	190358517	ras-related protein Rab-11B [Homo sapiens]	28.4404	7	7	7	1	218	24.473	5.94	11000000	1.929	High	0	0	101.379	7
FALSE	IsMasterProteinCandidate	332205939	ras-related protein Rab-11A isoform 2 [Homo sapiens]	40	7	7	7	1	155	17.648	8.85	11000000	3.329	High	0	0	101.379	7
FALSE	IsMasterProtein	333033787	nascent polypeptide-associated complex subunit alpha isoform a [Homo sapiens]	4.54054	3	4	3	1	925	94.622	5.14	6100000	0.389	High	0	0	101.06	3
FALSE	IsMasterProteinCandidate	163965364	nascent polypeptide-associated complex subunit alpha isoform b [Homo sapiens]	19.5349	3	4	3	1	215	23.37	4.56	6100000	2.728	High	0	0	101.06	3
FALSE	IsMasterProtein	5031635	cofilin-1 [Homo sapiens]	50	7	10	7	1	166	18.491	8.09	52000000	6.943	High	0	0	100.84	7
FALSE	IsMasterProtein	23110925	proteasome subunit beta type-6 isoform 1 proprotein [Homo sapiens]	17.5732	4	5	4	1	239	25.341	4.92	5200000	1.031	High	0	0	99.6633	4
FALSE	None	4506727	40S ribosomal protein S4, Y isoform 1 [Homo sapiens]	13.6882	6	10	6	1	263	29.437	10.24	11000000	4.179	High	0	0	99.5644	6
FALSE	None	293597519	ras-related protein R-Ras2 isoform c [Homo sapiens]	28.9941	4	5	3	1	169	19.828	5.49	2900000	1.61	High	0	0	98.9921	4
FALSE	IsMasterProteinCandidate	21536452	trypsin-3 isoform 2 preproprotein [Homo sapiens]	5.26316	1	3	1	1	247	26.68	6.1	620000000	0.194	High	0	0	98.3593	1
FALSE	IsMasterProteinCandidate	342672030	trypsin-3 isoform 3 preproprotein [Homo sapiens]	4.98084	1	3	1	1	261	28.354	6.84	620000000	0.179	High	0	0	98.3593	1
FALSE	IsMasterProteinCandidate	308193325	trypsin-3 isoform 4 preproprotein [Homo sapiens]	5.41667	1	3	1	1	240	25.878	5.83	620000000	0.194	High	0	0	98.3593	1
FALSE	IsMasterProtein	170296790	trypsin-3 isoform 1 preproprotein [Homo sapiens]	4.27632	1	3	1	1	304	32.478	7.49	620000000	0.155	High	0	0	98.3593	1
FALSE	IsMasterProtein	70906439	fibrinogen gamma chain isoform gamma-B precursor [Homo sapiens]	8.60927	3	4	3	1	453	51.479	5.62	59000000	0.407	High	0	0	98.2393	3
FALSE	IsMasterProteinCandidate	70906437	fibrinogen gamma chain isoform gamma-A precursor [Homo sapiens]	8.92449	3	4	3	1	437	49.465	6.09	59000000	0.425	High	0	0	98.2393	3
FALSE	None	39930371	ras-related protein Rab-39A [Homo sapiens]	5.99078	2	5	0	4	217	24.991	7.65		0.334	High	0	0	98.1744	2
FALSE	None	25188193	ras-related protein Rab-39B [Homo sapiens]	6.10329	2	5	0	4	213	24.607	7.83		0.334	High	0	0	98.1744	2
FALSE	None	13786129	ras-related protein Rab-33B [Homo sapiens]	5.67686	2	5	0	4	229	25.701	7.18		0.468	High	0	0	98.1744	2
FALSE	IsMasterProtein	4758788	NADH dehydrogenase [ubiquinone] iron-sulfur protein 3, mitochondrial precursor [Homo sapiens]	25.3788	5	7	5	1	264	30.223	7.5	6200000	1.581	High	0	0	97.8524	5
FALSE	IsMasterProtein	148224884	phosphatidylglycerophosphatase and protein-tyrosine phosphatase 1 isoform 1 [Homo sapiens]	35.8209	6	7	6	1	201	22.829	9.77	5700000	2.162	High	0	0	97.5536	6
FALSE	None	96975097	ras-related protein Rab-6B [Homo sapiens]	14.9038	3	7	2	1	208	23.447	5.53	5700000	0.701	High	0	0	97.4586	3
FALSE	IsMasterProtein	17105394	60S ribosomal protein L23a [Homo sapiens]	42.3077	9	15	9	1	156	17.684	10.45	39000000	50.795	High	0	0	96.2938	9
FALSE	IsMasterProtein	5902072	serpin B3 [Homo sapiens]	27.1795	9	11	9	1	390	44.537	6.81	5600000	2.008	High	0	0	96.1636	9
FALSE	IsMasterProtein	21464101	14-3-3 protein gamma [Homo sapiens]	24.2915	6	8	2	1	247	28.285	4.89	3200000	1.738	High	0	0	96.1169	6
FALSE	IsMasterProtein	32189394	ATP synthase subunit beta, mitochondrial precursor [Homo sapiens]	21.5501	8	8	8	1	529	56.525	5.4	4500000	0.848	High	0	0	96.0918	8
FALSE	None	324711015	ribose-phosphate pyrophosphokinase 1 isoform 2 [Homo sapiens]	23.6842	2	4	0	2	114	12.316	6.67		2.728	High	0	0	96.0536	2
FALSE	IsMasterProtein	304555583	elongation factor 1-delta isoform 1 [Homo sapiens]	14.5286	7	8	7	1	647	71.378	6.42	9200000	0.655	High	0	0	96.0104	7
FALSE	IsMasterProteinCandidate	194239731	elongation factor 1-delta isoform 2 [Homo sapiens]	33.452	7	8	7	1	281	31.103	5.01	9200000	1.738	High	0	0	96.0104	7
FALSE	IsMasterProtein	4502337	zinc-alpha-2-glycoprotein precursor [Homo sapiens]	34.8993	8	10	8	1	298	34.237	6.05	21000000	2.162	High	0	0	95.9838	8
FALSE	IsMasterProtein	392494084	eukaryotic translation initiation factor 6 isoform a [Homo sapiens]	17.1429	3	4	3	1	245	26.582	4.68	4000000	1.31	High	0	0	95.6218	3
FALSE	IsMasterProtein	19923262	ras-related protein Rab-5A [Homo sapiens]	35.814	6	9	3	1	215	23.644	8.15	13000000	4.337	High	0	0	95.2555	6
FALSE	IsMasterProtein	260436922	suprabasin isoform 1 precursor [Homo sapiens]	29.1525	7	12	7	1	590	60.505	7.01	8900000	1.154	High	0	0	94.6696	7
FALSE	IsMasterProteinCandidate	117190254	heterogeneous nuclear ribonucleoproteins C1/C2 isoform b [Homo sapiens]	17.0648	4	6	4	1	293	32.318	5.08	3100000	1.154	High	0	0	94.2326	4
FALSE	IsMasterProtein	117190192	heterogeneous nuclear ribonucleoproteins C1/C2 isoform a [Homo sapiens]	16.3399	4	6	4	1	306	33.65	5.08	3100000	1.154	High	0	0	94.2326	4
FALSE	IsMasterProtein	38016911	erythrocyte band 7 integral membrane protein isoform a [Homo sapiens]	16.3194	3	3	3	1	288	31.711	7.88	1300000	0.585	High	0	0	94.1527	3
FALSE	None	38371739	ras-related protein Rab-15 [Homo sapiens]	10.5769	2	5	0	4	208	23.503	9.95		0.468	High	0	0	94.1338	2
FALSE	None	262527293	ras-related protein Rab-35 isoform 2 [Homo sapiens]	14.4737	2	5	0	4	152	17.048	6.79		0.52	High	0	0	94.1338	2
FALSE	None	5803135	ras-related protein Rab-35 isoform 1 [Homo sapiens]	10.9453	2	5	0	4	201	23.011	8.29		0.468	High	0	0	94.1338	2
FALSE	None	319996655	c-myc promoter-binding protein-1 isoform MBP-1 [Homo sapiens]	16.129	4	4	4	1	341	36.905	6.28	5800000	0.719	High	0	0	94.0097	4
FALSE	IsMasterProtein	4506685	40S ribosomal protein S13 [Homo sapiens]	33.1126	5	8	5	1	151	17.212	10.54	24000000	4.995	High	0	0	93.7666	5
FALSE	IsMasterProtein	12667788	myosin-9 [Homo sapiens]	3.87755	7	8	7	1	1960	226.392	5.6	1700000	0.168	High	0	0	93.311	7
FALSE	IsMasterProtein	18426902	ATPase WRNIP1 isoform 1 [Homo sapiens]	14.4361	9	9	9	1	665	72.088	6.1	9800000	0.995	High	0	0	93.1412	9
FALSE	IsMasterProteinCandidate	18426904	ATPase WRNIP1 isoform 2 [Homo sapiens]	15	9	9	9	1	640	69.416	6.27	9800000	0.995	High	0	0	93.1412	9
FALSE	IsMasterProtein	189458821	protein-glutamine gamma-glutamyltransferase E [Homo sapiens]	13.8528	8	9	8	1	693	76.584	5.86	3300000	0.658	High	0	0	92.5195	8
FALSE	IsMasterProtein	4506623	60S ribosomal protein L27 [Homo sapiens]	45.5882	6	14	6	1	136	15.788	10.56	29000000	99	High	0	0	92.4522	6
FALSE	None	260099725	L-lactate dehydrogenase A chain isoform 4 [Homo sapiens]	31.0219	8	12	8	1	274	30.037	8	49000000	3.217	High	0	0	92.3576	8
FALSE	None	260099727	L-lactate dehydrogenase A chain isoform 5 [Homo sapiens]	35.2697	8	12	8	1	241	26.695	8.15	49000000	4.878	High	0	0	92.3576	8
FALSE	IsMasterProtein	21361454	pyrroline-5-carboxylate reductase 2 isoform 1 [Homo sapiens]	24.0625	6	6	6	1	320	33.616	7.77	3200000	1.512	High	0	0	92.1561	6
FALSE	IsMasterProtein	5174663	protein S100-P [Homo sapiens]	13.6842	1	1	1	1	95	10.393	4.88	1100000	0.778	High	0	0	92.06	1
FALSE	IsMasterProtein	4502303	ATP synthase subunit O, mitochondrial precursor [Homo sapiens]	34.7418	6	8	6	1	213	23.263	9.96	14000000	2.831	High	0	0	91.772	6
FALSE	None	27894337	keratin, type I cytoskeletal 20 [Homo sapiens]	2.59434	2	3	0	4	424	48.457	5.69		0.28	High	0	0	91.7101	2
FALSE	IsMasterProtein	167466173	heat shock 70 kDa protein 1A/1B [Homo sapiens]	17.6287	9	11	7	1	641	70.009	5.66	8100000	0.968	High	0	0	91.6415	9
FALSE	IsMasterProtein	16507237	78 kDa glucose-regulated protein precursor [Homo sapiens]	18.5015	10	10	8	1	654	72.288	5.16	5100000	0.968	High	0	0	91.3162	10
FALSE	IsMasterProtein	98986464	transmembrane emp24 domain-containing protein 10 precursor [Homo sapiens]	14.6119	3	4	3	1	219	24.96	7.44	2200000	1.154	High	0	0	91.261	3
FALSE	IsMasterProtein	124256496	heat shock 70 kDa protein 1-like [Homo sapiens]	12.0125	6	8	3	0	641	70.331	6.02	6600000	0.607	High	0	0	91.1483	6
FALSE	IsMasterProtein	4506707	40S ribosomal protein S25 [Homo sapiens]	22.4	3	5	3	1	125	13.734	10.11	26000000	2.981	High	0	0	91.1444	3
FALSE	IsMasterProtein	47825361	F-box only protein 50 [Homo sapiens]	15.2727	5	6	5	1	275	30.828	6.62	5300000	1.894	High	0	0	90.8083	5
FALSE	IsMasterProtein	18699734	uridine-cytidine kinase 2 [Homo sapiens]	40.9962	7	7	7	1	261	29.281	6.7	8700000	2.455	High	0	0	90.5015	7
FALSE	IsMasterProtein	4504179	glutathione S-transferase Mu 4 isoform 1 [Homo sapiens]	15.5963	3	5	1	1	218	25.545	5.9	290000	1.054	High	0	0	90.2678	3
FALSE	IsMasterProtein	401461821	mitochondrial dicarboxylate carrier isoform 1 [Homo sapiens]	23.3108	7	10	7	1	296	32.125	9.35	120000000	3.217	High	0	0	89.7581	7
FALSE	IsMasterProteinCandidate	20149598	mitochondrial dicarboxylate carrier isoform 2 [Homo sapiens]	24.0418	7	10	7	1	287	31.262	9.54	120000000	3.217	High	0	0	89.7581	7
FALSE	IsMasterProtein	4506701	40S ribosomal protein S23 [Homo sapiens]	16.0839	2	4	2	1	143	15.798	10.49	11000000	2.162	High	0	0	89.3199	2
FALSE	None	390608657	40S ribosomal protein S3a isoform 2 [Homo sapiens]	37.931	3	5	3	1	58	6.448	10.51	14000000	45.416	High	0	0	88.9345	3
FALSE	IsMasterProtein	150456463	gasdermin-A [Homo sapiens]	14.1573	7	10	7	1	445	49.334	5.29	6300000	1.512	High	0	0	88.8506	7
FALSE	IsMasterProtein	34147513	ras-related protein Rab-7a [Homo sapiens]	25.1208	4	5	4	1	207	23.475	6.7	4600000	1.276	High	0	0	88.3667	4
FALSE	IsMasterProteinCandidate	21361331	carbamoyl-phosphate synthase [ammonia], mitochondrial isoform b precursor [Homo sapiens]	6.33333	7	7	7	1	1500	164.835	6.74	3500000	0.23	High	0	0	88.294	7
FALSE	IsMasterProtein	169790915	carbamoyl-phosphate synthase [ammonia], mitochondrial isoform a precursor [Homo sapiens]	6.3081	7	7	7	1	1506	165.545	6.79	3500000	0.23	High	0	0	88.294	7
FALSE	None	196115290	glial fibrillary acidic protein isoform 2 [Homo sapiens]	2.5522	1	2	0	5	431	49.478	6.13		0.083	High	0	0	88.2116	1
FALSE	None	4503979	glial fibrillary acidic protein isoform 1 [Homo sapiens]	2.5463	1	2	0	5	432	49.85	5.52		0.08	High	0	0	88.2116	1
FALSE	None	334688844	glial fibrillary acidic protein isoform 3 [Homo sapiens]	2.51142	1	2	0	5	438	50.258	5.67		0.077	High	0	0	88.2116	1
FALSE	None	19923750	ras-related protein Rab-3B [Homo sapiens]	15.5251	3	6	1	1	219	24.742	5.02		0.701	High	0	0	87.7953	3
FALSE	IsMasterProteinCandidate	148833484	poly(rC)-binding protein 2 isoform c [Homo sapiens]	11.7825	3	6	1	1	331	34.895	8	9800000	0.968	High	0	0	87.7429	3
FALSE	IsMasterProtein	14141168	poly(rC)-binding protein 2 isoform a [Homo sapiens]	10.6557	3	6	1	1	366	38.627	6.79	9800000	0.896	High	0	0	87.7429	3
FALSE	IsMasterProteinCandidate	193083110	poly(rC)-binding protein 2 isoform e [Homo sapiens]	10.8033	3	6	1	1	361	38.126	6.79	9800000	0.896	High	0	0	87.7429	3
FALSE	IsMasterProteinCandidate	193083108	poly(rC)-binding protein 2 isoform d [Homo sapiens]	10.6849	3	6	1	1	365	38.556	6.79	9800000	0.896	High	0	0	87.7429	3
FALSE	IsMasterProteinCandidate	14141166	poly(rC)-binding protein 2 isoform b [Homo sapiens]	10.7735	3	6	1	1	362	38.197	6.79	9800000	0.896	High	0	0	87.7429	3
FALSE	IsMasterProteinCandidate	193083114	poly(rC)-binding protein 2 isoform g [Homo sapiens]	12.2642	3	6	1	1	318	33.475	8.24	9800000	1.154	High	0	0	87.7429	3
FALSE	IsMasterProteinCandidate	193083112	poly(rC)-binding protein 2 isoform f [Homo sapiens]	11.6418	3	6	1	1	335	35.324	8	9800000	0.968	High	0	0	87.7429	3
FALSE	IsMasterProtein	4757834	BAG family molecular chaperone regulator 2 [Homo sapiens]	26.0664	6	7	6	1	211	23.757	6.7	23000000	2.162	High	0	0	87.6228	6
FALSE	None	410991931	pyrroline-5-carboxylate reductase 2 isoform 2 [Homo sapiens]	27.6423	5	5	5	1	246	25.852	9.26	2600000	1.154	High	0	0	86.8039	5
FALSE	None	344030202	ras-related protein Rab-6A isoform d [Homo sapiens]	25	2	4	2	1	104	11.708	5.22	16000000	1.683	High	0	0	86.2387	2
FALSE	IsMasterProtein	354983493	protein-L-isoaspartate(D-aspartate) O-methyltransferase isoform 2 [Homo sapiens]	12.2378	3	5	3	1	286	30.339	6.73	2400000	0.968	High	0	0	85.5808	3
FALSE	IsMasterProteinCandidate	354983495	protein-L-isoaspartate(D-aspartate) O-methyltransferase isoform 3 [Homo sapiens]	14	3	5	3	1	250	26.61	8.24	2400000	1.154	High	0	0	85.5808	3
FALSE	IsMasterProteinCandidate	354983499	protein-L-isoaspartate(D-aspartate) O-methyltransferase isoform 5 [Homo sapiens]	13.9442	3	5	3	1	251	26.653	7.09	2400000	1.154	High	0	0	85.5808	3
FALSE	IsMasterProteinCandidate	354983501	protein-L-isoaspartate(D-aspartate) O-methyltransferase isoform 1 [Homo sapiens]	12.2807	3	5	3	1	285	30.296	7.52	2400000	0.968	High	0	0	85.5808	3
FALSE	None	23065547	glutathione S-transferase Mu 1 isoform 2 [Homo sapiens]	13.8122	2	4	0	2	181	21.239	7.85		0.931	High	0	0	85.5249	2
FALSE	None	23065544	glutathione S-transferase Mu 1 isoform 1 [Homo sapiens]	11.4679	2	4	0	2	218	25.695	6.7		0.778	High	0	0	85.5249	2
FALSE	None	23065557	glutathione S-transferase Mu 4 isoform 2 [Homo sapiens]	12.8205	2	4	0	2	195	22.814	5.1		0.848	High	0	0	85.5249	2
FALSE	IsMasterProtein	4506609	60S ribosomal protein L19 [Homo sapiens]	27.0408	7	12	7	1	196	23.451	11.47	21000000	67.129	High	0	0	85.2731	7
FALSE	IsMasterProtein	5454028	ras-related protein R-Ras precursor [Homo sapiens]	17.8899	3	3	1	1	218	23.466	6.93	1100000	0.585	High	0	0	84.876	3
FALSE	IsMasterProtein	153792590	heat shock protein HSP 90-alpha isoform 1 [Homo sapiens]	10.5386	7	9	2	1	854	98.099	5.16	1900000	0.52	High	0	0	84.6041	7
FALSE	IsMasterProteinCandidate	154146191	heat shock protein HSP 90-alpha isoform 2 [Homo sapiens]	12.2951	7	9	2	1	732	84.607	5.02	1900000	0.645	High	0	0	84.6041	7
FALSE	IsMasterProtein	62122917	filaggrin-2 [Homo sapiens]	4.76788	5	6	5	1	2391	247.928	8.31	15000000	0.17	High	0	0	84.5703	5
FALSE	None	499137516	tropomyosin alpha-3 chain isoform 6 [Homo sapiens]	41.2088	9	12	7	1	182	21.34	4.93	6900000	11.328	High	0	0	84.545	9
FALSE	IsMasterProtein	92859701	unconventional myosin-VI [Homo sapiens]	5.75875	6	6	6	1	1285	148.62	8.53	2600000	0.222	High	0	0	84.0249	6
FALSE	None	50593010	phosphoglycerate mutase 2 [Homo sapiens]	8.3004	2	3	2	1	253	28.748	8.88	8400000	0.638	High	0	0	83.3965	2
FALSE	IsMasterProtein	18104948	60S ribosomal protein L21 [Homo sapiens]	21.25	3	5	3	1	160	18.553	10.49	31000000	4.179	High	0	0	82.6203	3
FALSE	IsMasterProtein	4885165	cystatin-A [Homo sapiens]	77.551	6	10	6	1	98	11	5.5	62000000	18.307	High	0	0	82.5752	6
FALSE	IsMasterProtein	4505621	phosphatidylethanolamine-binding protein 1 preproprotein [Homo sapiens]	50.2674	5	6	5	1	187	21.044	7.53	5100000	2.511	High	0	0	81.9167	5
FALSE	None	301171345	tubulin alpha-8 chain isoform 2 [Homo sapiens]	21.9321	6	12	0	2	383	42.926	5.08		2.34	High	0	0	81.765	6
FALSE	None	9507215	tubulin alpha-8 chain isoform 1 [Homo sapiens]	18.7082	6	12	0	2	449	50.062	5.06		2.008	High	0	0	81.765	6
FALSE	IsMasterProtein	14150100	cancer-related nucleoside-triphosphatase [Homo sapiens]	26.8421	5	6	5	1	190	20.7	9.54	6700000	2.511	High	0	0	81.7469	5
FALSE	IsMasterProtein	10835063	nucleophosmin isoform 1 [Homo sapiens]	20.068	5	6	5	1	294	32.555	4.78	5700000	1.683	High	0	0	81.625	5
FALSE	IsMasterProteinCandidate	40353734	nucleophosmin isoform 2 [Homo sapiens]	22.2642	5	6	5	1	265	29.446	4.61	5700000	1.894	High	0	0	81.625	5
FALSE	None	431822406	heat shock protein HSP 90-beta isoform b [Homo sapiens]	15.5325	9	11	6	1	676	78.232	5.05	2700000	1.062	High	0	0	81.4168	9
FALSE	IsMasterProtein	23110935	proteasome subunit alpha type-1 isoform 1 [Homo sapiens]	18.5874	5	5	5	1	269	30.22	6.99	8100000	0.833	High	0	0	80.5909	5
FALSE	IsMasterProteinCandidate	4506179	proteasome subunit alpha type-1 isoform 2 [Homo sapiens]	19.0114	5	5	5	1	263	29.537	6.61	8100000	0.833	High	0	0	80.5909	5
FALSE	IsMasterProteinCandidate	14141159	heterogeneous nuclear ribonucleoprotein H3 isoform b [Homo sapiens]	12.9909	3	3	3	1	331	35.216	6.87	1300000	0.501	High	0	0	80.5448	3
FALSE	IsMasterProtein	14141157	heterogeneous nuclear ribonucleoprotein H3 isoform a [Homo sapiens]	12.4277	3	3	3	1	346	36.903	6.87	1300000	0.501	High	0	0	80.5448	3
FALSE	IsMasterProtein	4758256	eukaryotic translation initiation factor 2 subunit 1 [Homo sapiens]	13.9683	4	4	4	1	315	36.089	5.08	4000000	0.52	High	0	0	80.4708	4
FALSE	IsMasterProteinCandidate	4504447	heterogeneous nuclear ribonucleoproteins A2/B1 isoform A2 [Homo sapiens]	30.2053	7	7	7	1	341	35.984	8.65	8300000	1.448	High	0	0	80.2598	7
FALSE	IsMasterProtein	14043072	heterogeneous nuclear ribonucleoproteins A2/B1 isoform B1 [Homo sapiens]	29.1785	7	7	7	1	353	37.407	8.95	8300000	1.336	High	0	0	80.2598	7
FALSE	IsMasterProteinCandidate	389565487	programmed cell death protein 6 isoform 4 [Homo sapiens]	35.5372	4	5	4	1	121	14.441	5.29	8300000	4.179	High	0	0	80.113	4
FALSE	IsMasterProtein	7019485	programmed cell death protein 6 isoform 1 [Homo sapiens]	22.5131	4	5	4	1	191	21.855	5.4	8300000	2.162	High	0	0	80.113	4
FALSE	IsMasterProtein	4505571	sequestosome-1 isoform 1 [Homo sapiens]	20	5	7	5	1	440	47.657	5.22	24000000	1.154	High	0	0	80.0767	5
FALSE	IsMasterProteinCandidate	214830451	sequestosome-1 isoform 2 [Homo sapiens]	24.7191	5	7	5	1	356	38.604	5.47	24000000	1.512	High	0	0	80.0767	5
FALSE	IsMasterProtein	94721354	bifunctional methylenetetrahydrofolate dehydrogenase/cyclohydrolase, mitochondrial precursor [Homo sapiens]	10	3	3	3	1	350	37.871	8.73	5600000	0.389	High	0	0	79.554	3
FALSE	IsMasterProteinCandidate	469608407	transgelin-2 isoform b [Homo sapiens]	44.7236	7	11	7	1	199	22.377	8.25	9500000	4.179	High	0	0	79.3743	7
FALSE	IsMasterProtein	469608410	transgelin-2 isoform a [Homo sapiens]	40.4545	7	11	7	1	220	24.438	8.25	9500000	3.642	High	0	0	79.3743	7
FALSE	IsMasterProteinCandidate	4506703	40S ribosomal protein S24 isoform c [Homo sapiens]	35.3383	5	10	5	1	133	15.413	10.78	21000000	30.623	High	0	0	79.1409	5
FALSE	IsMasterProteinCandidate	14916501	40S ribosomal protein S24 isoform a [Homo sapiens]	36.1538	5	10	5	1	130	15.059	10.89	21000000	30.623	High	0	0	79.1409	5
FALSE	IsMasterProteinCandidate	214829241	40S ribosomal protein S24 isoform b [Homo sapiens]	35.8779	5	10	5	1	131	15.187	10.9	21000000	30.623	High	0	0	79.1409	5
FALSE	IsMasterProtein	214010226	40S ribosomal protein S24 isoform d [Homo sapiens]	16.263	5	10	5	1	289	32.41	10.15	21000000	4.623	High	0	0	79.1409	5
FALSE	IsMasterProteinCandidate	214010222	40S ribosomal protein S24 isoform e [Homo sapiens]	35.6061	5	10	5	1	132	15.315	10.92	21000000	30.623	High	0	0	79.1409	5
FALSE	IsMasterProtein	315221152	60S ribosomal protein L11 isoform 2 [Homo sapiens]	19.209	3	5	1	1	177	20.112	9.6	1500000	1.783	High	0	0	78.8987	3
FALSE	None	118582269	serine/arginine-rich splicing factor 1 isoform 2 [Homo sapiens]	19.403	4	4	4	1	201	22.446	7.94	3100000	0.931	High	0	0	78.7789	4
FALSE	IsMasterProtein	5902076	serine/arginine-rich splicing factor 1 isoform 1 [Homo sapiens]	19.7581	5	5	5	1	248	27.728	10.36	3300000	1.424	High	0	0	78.7789	5
FALSE	IsMasterProtein	6005884	translocon-associated protein subunit gamma [Homo sapiens]	7.56757	1	4	1	1	185	21.067	9.61	14000000	1.154	High	0	0	78.76	1
FALSE	None	88703062	40S ribosomal protein S4, Y isoform 2 [Homo sapiens]	12.5475	6	9	6	1	263	29.277	10.08	11000000	2.652	High	0	0	78.7111	6
FALSE	None	82659107	ras-related protein Rab-4B [Homo sapiens]	5.16432	1	4	0	8	213	23.572	6.06		0.179	High	0	0	78.5354	1
FALSE	None	255683308	ras-related protein Rab-37 isoform 5 [Homo sapiens]	5.91398	1	4	0	8	186	20.88	6.35		0.145	High	0	0	78.5354	1
FALSE	None	106507164	ras-related protein Rab-12 [Homo sapiens]	4.5082	1	4	0	8	244	27.231	8.41		0.136	High	0	0	78.5354	1
FALSE	None	325910897	ras-related protein Rab-43 isoform a [Homo sapiens]	5.18868	1	4	0	8	212	23.325	5.64		0.145	High	0	0	78.5354	1
FALSE	IsMasterProtein	21361418	ras-related protein Rab-30 [Homo sapiens]	13.7931	2	5	1	1	203	23.044	4.97	830000	0.359	High	0	0	78.5354	2
FALSE	None	255683305	ras-related protein Rab-37 isoform 4 [Homo sapiens]	4.82456	1	4	0	8	228	25.647	7.37		0.122	High	0	0	78.5354	1
FALSE	None	54859685	ras-related protein Rab-37 isoform 2 [Homo sapiens]	4.93274	1	4	0	8	223	24.799	6.35		0.122	High	0	0	78.5354	1
FALSE	None	19923260	ras-related protein Rab-4A isoform 1 [Homo sapiens]	5.04587	1	4	0	8	218	24.374	6.07		0.179	High	0	0	78.5354	1
FALSE	None	28376635	ras-related protein Rab-37 isoform 3 [Homo sapiens]	5.09259	1	4	0	8	216	24.154	6.4		0.136	High	0	0	78.5354	1
FALSE	None	325910899	ras-related protein Rab-43 isoform b [Homo sapiens]	7.09677	1	4	0	8	155	17.064	7.94		0.259	High	0	0	78.5354	1
FALSE	IsMasterProtein	4506681	40S ribosomal protein S11 [Homo sapiens]	28.481	6	8	6	1	158	18.419	10.3	34000000	5.31	High	0	0	78.2344	6
FALSE	None	4503475	elongation factor 1-alpha 2 [Homo sapiens]	8.85529	4	4	4	1	463	50.438	9.03	27000000	0.551	High	0	0	77.9816	4
FALSE	IsMasterProtein	4506605	60S ribosomal protein L23 [Homo sapiens]	32.1429	5	7	5	1	140	14.856	10.51	7700000	3.642	High	0	0	77.877	5
FALSE	IsMasterProtein	148470406	heterogeneous nuclear ribonucleoprotein F [Homo sapiens]	11.0843	3	4	2	1	415	45.643	5.58	700000	0.719	High	0	0	77.8283	3
FALSE	IsMasterProteinCandidate	209915588	60S ribosomal protein L28 isoform 5 [Homo sapiens]	44.9275	4	5	4	1	69	7.883	10.7	13000000	5.813	High	0	0	77.746	4
FALSE	IsMasterProtein	209915584	60S ribosomal protein L28 isoform 3 [Homo sapiens]	18.3432	4	5	4	1	169	19.136	10.83	13000000	1.61	High	0	0	77.746	4
FALSE	IsMasterProteinCandidate	13904866	60S ribosomal protein L28 isoform 2 [Homo sapiens]	22.6277	4	5	4	1	137	15.738	12.02	13000000	2.594	High	0	0	77.746	4
FALSE	IsMasterProteinCandidate	209915586	60S ribosomal protein L28 isoform 4 [Homo sapiens]	35.6322	4	5	4	1	87	10.081	10.67	13000000	4.179	High	0	0	77.746	4
FALSE	IsMasterProteinCandidate	209915581	60S ribosomal protein L28 isoform 1 [Homo sapiens]	19.0184	4	5	4	1	163	18.418	10.78	13000000	1.848	High	0	0	77.746	4
FALSE	None	499137522	tropomyosin alpha-3 chain isoform 9 [Homo sapiens]	43.038	8	11	6	1	158	18.591	4.74	6700000	11.589	High	0	0	77.5773	8
FALSE	IsMasterProtein	24797097	pyrroline-5-carboxylate reductase 1, mitochondrial isoform 1 [Homo sapiens]	21.9436	5	7	5	1	319	33.34	7.61	4900000	1.738	High	0	0	77.2415	5
FALSE	IsMasterProtein	38505218	acyl-CoA dehydrogenase family member 11 [Homo sapiens]	6.15385	4	4	4	1	780	87.209	8.02	6200000	0.259	High	0	0	77.0305	4
FALSE	IsMasterProtein	4506407	ran-specific GTPase-activating protein [Homo sapiens]	15.4229	3	3	3	1	201	23.296	5.29	9300000	1.683	High	0	0	76.8657	3
FALSE	IsMasterProtein	215598688	ubiquitin carboxyl-terminal hydrolase 13 [Homo sapiens]	12.7462	8	8	7	1	863	97.265	5.53	4900000	0.535	High	0	0	76.7289	8
FALSE	IsMasterProtein	21361091	ubiquitin carboxyl-terminal hydrolase isozyme L1 [Homo sapiens]	26.4574	5	8	5	1	223	24.808	5.48	9700000	3.329	High	0	0	76.6635	5
FALSE	IsMasterProtein	38045913	nucleoside diphosphate kinase A isoform a [Homo sapiens]	35.5932	5	8	5	1	177	19.641	5.58	12000000	4.337	High	0	0	76.4628	5
FALSE	None	66392203	NME1-NME2 protein [Homo sapiens]	29.2135	4	7	4	1	267	30.118	8.92	12000000	1.239	High	0	0	76.4628	4
FALSE	IsMasterProteinCandidate	4557797	nucleoside diphosphate kinase A isoform b [Homo sapiens]	41.4474	5	8	5	1	152	17.138	6.19	12000000	5.31	High	0	0	76.4628	5
FALSE	None	7705813	60S ribosomal protein L26-like 1 [Homo sapiens]	23.4483	3	3	3	1	145	17.246	10.55	2600000	2.162	High	0	0	76.4595	3
FALSE	IsMasterProtein	188497705	BRCA1-associated protein [Homo sapiens]	13.1757	6	7	6	1	592	67.261	5.92	3600000	0.63	High	0	0	76.1121	6
FALSE	IsMasterProtein	4506217	26S proteasome non-ATPase regulatory subunit 10 isoform 1 [Homo sapiens]	8.84956	2	2	2	1	226	24.412	6.1	740000	0.468	High	0	0	75.8482	2
FALSE	IsMasterProtein	298566204	dermokine isoform 2 precursor [Homo sapiens]	3.57143	1	3	1	1	476	47.01	7.58	1800000	0.468	High	0	0	75.3109	1
FALSE	IsMasterProteinCandidate	298566210	dermokine isoform 5 precursor [Homo sapiens]	4.27136	1	3	1	1	398	38.244	6.61	1800000	0.701	High	0	0	75.3109	1
FALSE	IsMasterProteinCandidate	298566218	dermokine isoform 10 precursor [Homo sapiens]	4.60705	1	3	1	1	369	35.267	6.43	1800000	0.995	High	0	0	75.3109	1
FALSE	IsMasterProteinCandidate	298566216	dermokine isoform 9 precursor [Homo sapiens]	3.89908	1	3	1	1	436	41.919	6.44	1800000	0.638	High	0	0	75.3109	1
FALSE	IsMasterProteinCandidate	298566208	dermokine isoform 4 precursor [Homo sapiens]	4.40415	1	3	1	1	386	36.967	6.27	1800000	0.874	High	0	0	75.3109	1
FALSE	IsMasterProteinCandidate	298566206	dermokine isoform 3 precursor [Homo sapiens]	3.65591	1	3	1	1	465	46.872	8.4	1800000	0.413	High	0	0	75.3109	1
FALSE	IsMasterProteinCandidate	298566214	dermokine isoform 8 precursor [Homo sapiens]	3.78619	1	3	1	1	449	45.031	7.88	1800000	0.468	High	0	0	75.3109	1
FALSE	None	34419635	heat shock 70 kDa protein 6 [Homo sapiens]	7.46501	4	5	2	1	643	70.984	6.14	17000000	0.283	High	0	0	75.1816	4
FALSE	IsMasterProteinCandidate	71773201	adenine phosphoribosyltransferase isoform b [Homo sapiens]	44.0299	5	9	5	1	134	14.548	7.34	36000000	4.012	High	0	0	74.959	5
FALSE	IsMasterProtein	4502171	adenine phosphoribosyltransferase isoform a [Homo sapiens]	32.7778	5	9	5	1	180	19.595	6.02	36000000	2.831	High	0	0	74.959	5
FALSE	IsMasterProtein	226443152	alpha/beta hydrolase domain-containing protein 14B isoform 1 [Homo sapiens]	26.6667	4	6	4	1	210	22.332	6.4	8000000	2.981	High	0	0	74.5666	4
FALSE	IsMasterProtein	11415026	60S ribosomal protein L18a [Homo sapiens]	26.1364	6	8	6	1	176	20.749	10.71	16000000	6.743	High	0	0	74.1595	6
FALSE	IsMasterProtein	7661922	ras-related protein Rab-21 [Homo sapiens]	23.1111	4	4	4	1	225	24.332	7.94	2300000	1.031	High	0	0	74.1195	4
FALSE	None	83641870	nucleophosmin isoform 3 [Homo sapiens]	17.3745	4	4	4	1	259	28.383	4.72	5700000	1.031	High	0	0	73.49	4
FALSE	IsMasterProtein	5803225	14-3-3 protein epsilon [Homo sapiens]	31.7647	9	12	7	1	255	29.155	4.74	5500000	3.437	High	0	0	73.2913	9
FALSE	None	401461781	mitochondrial dicarboxylate carrier isoform 3 [Homo sapiens]	15.0246	6	9	6	1	406	43.583	9.25	120000000	1.565	High	0	0	72.9573	6
FALSE	IsMasterProteinCandidate	88501736	dnaJ homolog subfamily B member 2 isoform a [Homo sapiens]	17.6895	4	4	3	1	277	30.55	5.11	2500000	0.848	High	0	0	72.4864	4
FALSE	IsMasterProtein	27151736	dnaJ homolog subfamily B member 2 isoform b [Homo sapiens]	15.1235	4	4	3	1	324	35.558	5.95	2500000	0.719	High	0	0	72.4864	4
FALSE	IsMasterProtein	354725902	ras-related protein Rab-5B isoform 1 [Homo sapiens]	35.814	6	8	3	1	215	23.692	8.13	2800000	3.329	High	0	0	72.4396	6
FALSE	None	281427280	cyclin-dependent kinase 1 isoform 4 [Homo sapiens]	33.0275	4	4	3	1	109	12.459	7.4	5600000	3.642	High	0	0	72.4263	4
FALSE	IsMasterProtein	222352151	poly(rC)-binding protein 1 [Homo sapiens]	16.2921	4	6	2	1	356	37.474	7.09	2800000	1.154	High	0	0	72.28	4
FALSE	None	194306633	poly(rC)-binding protein 3 isoform 2 [Homo sapiens]	8.11594	2	4	0	2	345	36.794	7.2		0.719	High	0	0	72.28	2
FALSE	None	194306631	poly(rC)-binding protein 3 isoform 1 [Homo sapiens]	7.54717	2	4	0	2	371	39.44	8.07		0.668	High	0	0	72.28	2
FALSE	IsMasterProtein	21735621	malate dehydrogenase, mitochondrial precursor [Homo sapiens]	18.3432	5	5	5	1	338	35.481	8.68	4000000	0.73	High	0	0	72.1993	5
FALSE	IsMasterProteinCandidate	5031875	lamin isoform C [Homo sapiens]	11.1888	6	6	6	1	572	65.096	6.84	1300000	0.453	High	0	0	72.1736	6
FALSE	None	27436948	lamin isoform A-delta10 [Homo sapiens]	7.88644	5	5	5	1	634	70.618	8.4	1300000	0.324	High	0	0	72.1736	5
FALSE	IsMasterProtein	27436946	lamin isoform A [Homo sapiens]	9.63855	6	6	6	1	664	74.095	7.02	1300000	0.389	High	0	0	72.1736	6
FALSE	IsMasterProtein	6681764	NADH dehydrogenase [ubiquinone] 1 alpha subcomplex subunit 9, mitochondrial precursor [Homo sapiens]	11.6711	4	5	4	1	377	42.483	9.8	2500000	0.585	High	0	0	72.0306	4
FALSE	IsMasterProtein	256017143	DNA repair protein RAD51 homolog 1 isoform 2 [Homo sapiens]	4.70588	1	1	1	1	340	36.756	5.59	2400000	0.166	High	0	0	71.72	1
FALSE	IsMasterProteinCandidate	256017145	DNA repair protein RAD51 homolog 1 isoform 3 [Homo sapiens]	5.71429	1	1	1	1	280	30.982	5.72	2400000	0.166	High	0	0	71.72	1
FALSE	IsMasterProteinCandidate	19924133	DNA repair protein RAD51 homolog 1 isoform 1 [Homo sapiens]	4.71976	1	1	1	1	339	36.943	5.6	2400000	0.155	High	0	0	71.72	1
FALSE	IsMasterProtein	4885487	myeloid leukemia factor 2 [Homo sapiens]	4.83871	1	1	1	1	248	28.129	6.9	4700000	0.259	High	0	0	71.51	1
FALSE	None	397139371	PREDICTED: putative mitochondrial import inner membrane translocase subunit Tim23B isoform 2 [Homo sapiens]	27.9412	3	8	3	1	136	14.139	8.94	16000000	9	High	0	0	71.2341	3
FALSE	None	397139373	PREDICTED: putative mitochondrial import inner membrane translocase subunit Tim23B isoform 1 [Homo sapiens]	23.7288	2	6	2	1	118	12.255	8	21000000	9	High	0	0	71.2341	2
FALSE	IsMasterProtein	48526509	mitochondrial import inner membrane translocase subunit TIM50 [Homo sapiens]	18.8596	7	10	7	1	456	50.433	9.42	30000000	1.565	High	0	0	70.9589	7
FALSE	IsMasterProtein	46249393	rho-related GTP-binding protein RhoG precursor [Homo sapiens]	19.8953	3	4	3	1	191	21.295	8.12	4500000	1.31	High	0	0	70.84	3
FALSE	IsMasterProtein	281604136	serine/threonine-protein phosphatase PGAM5, mitochondrial isoform 1 [Homo sapiens]	14.8789	4	4	4	1	289	31.985	8.68	14000000	0.719	High	0	0	70.8262	4
FALSE	IsMasterProteinCandidate	281604151	serine/threonine-protein phosphatase PGAM5, mitochondrial isoform 3 [Homo sapiens]	16.8627	4	4	4	1	255	28.002	7.25	14000000	0.848	High	0	0	70.8262	4
FALSE	IsMasterProteinCandidate	281604138	serine/threonine-protein phosphatase PGAM5, mitochondrial isoform 2 [Homo sapiens]	14.9306	4	4	4	1	288	31.857	8.68	14000000	0.719	High	0	0	70.8262	4
FALSE	None	17986275	myosin light chain 1/3, skeletal muscle isoform isoform 3f [Homo sapiens]	10.6667	1	4	1	1	150	16.673	4.68	5900000	1.512	High	0	0	70.7967	1
FALSE	None	4557777	myosin light chain 3 [Homo sapiens]	8.20513	1	4	1	1	195	21.918	5.1	5900000	1.031	High	0	0	70.7967	1
FALSE	None	17986273	myosin light chain 1/3, skeletal muscle isoform isoform 1f [Homo sapiens]	8.24742	1	4	1	1	194	21.132	5.03	5900000	1.154	High	0	0	70.7967	1
FALSE	IsMasterProtein	41152107	ubiquitin-like protein 7 [Homo sapiens]	3.15789	1	2	1	1	380	40.485	5.07	4600000	0.425	High	0	0	70.2157	1
FALSE	IsMasterProtein	4505773	prohibitin [Homo sapiens]	31.25	7	7	7	1	272	29.786	5.76	4500000	1.581	High	0	0	69.8806	7
FALSE	IsMasterProtein	109948279	galectin-7 [Homo sapiens]	27.2059	3	4	3	1	136	15.066	7.62	2500000	1.512	High	0	0	69.7005	3
FALSE	IsMasterProtein	4757826	beta-2-microglobulin precursor [Homo sapiens]	27.7311	3	6	3	1	119	13.706	6.52	9200000	9	High	0	0	69.3821	3
FALSE	IsMasterProtein	4506585	replication protein A 32 kDa subunit [Homo sapiens]	8.88889	2	4	2	1	270	29.228	6.15	2100000	0.778	High	0	0	69.0838	2
FALSE	IsMasterProtein	4506883	semenogelin-1 preproprotein [Homo sapiens]	6.70996	2	2	2	1	462	52.1	9.29	1200000	0.172	High	0	0	69.027	2
FALSE	IsMasterProtein	305855090	ras-related protein Rab-9A [Homo sapiens]	20.8955	4	5	4	1	201	22.823	5.47	5400000	1.61	High	0	0	68.89	4
FALSE	IsMasterProtein	4502491	complement component 1 Q subcomponent-binding protein, mitochondrial precursor [Homo sapiens]	16.6667	3	7	3	1	282	31.343	4.84	5100000	1.276	High	0	0	68.3783	3
FALSE	None	24797095	pyrroline-5-carboxylate reductase 1, mitochondrial isoform 2 [Homo sapiens]	17.0886	4	6	4	1	316	33.319	6.8	4900000	1.512	High	0	0	68.3691	4
FALSE	IsMasterProteinCandidate	16445421	secretory carrier-associated membrane protein 3 isoform 2 [Homo sapiens]	20.8723	5	5	5	1	321	35.179	7.93	2800000	2.162	High	0	0	68.2516	5
FALSE	IsMasterProtein	16445419	secretory carrier-associated membrane protein 3 isoform 1 [Homo sapiens]	19.3084	5	5	5	1	347	38.262	7.64	2800000	1.61	High	0	0	68.2516	5
FALSE	IsMasterProtein	4506741	40S ribosomal protein S7 [Homo sapiens]	15.4639	4	4	4	1	194	22.113	10.1	7100000	1.31	High	0	0	68.0215	4
FALSE	None	354721179	ras-related protein Rab-5B isoform 2 [Homo sapiens]	33.3333	5	6	2	1	174	19.078	7.3	2500000	2.594	High	0	0	68.0015	5
FALSE	IsMasterProtein	198041662	pyrroline-5-carboxylate reductase 3 [Homo sapiens]	7.69231	2	2	2	1	286	29.874	8.1	1800000	0.389	High	0	0	67.963	2
FALSE	None	354983497	protein-L-isoaspartate(D-aspartate) O-methyltransferase isoform 4 [Homo sapiens]	10	2	4	2	1	250	26.345	7.17	2700000	0.778	High	0	0	67.6967	2
FALSE	None	304555588	elongation factor 1-delta isoform 5 [Homo sapiens]	17.5573	4	4	4	1	262	29.053	5.03	2900000	0.931	High	0	0	67.6445	4
FALSE	IsMasterProtein	4503609	electron transfer flavoprotein subunit beta isoform 1 [Homo sapiens]	25.8824	6	7	6	1	255	27.826	8.1	4300000	1.929	High	0	0	67.5781	6
FALSE	None	358356407	60S ribosomal protein L15 isoform 2 [Homo sapiens]	28.2759	5	6	5	1	145	16.707	11.53	15000000	4.623	High	0	0	67.4644	5
FALSE	None	194239729	elongation factor 1-delta isoform 4 [Homo sapiens]	23.3463	5	6	5	1	257	28.54	4.92	6400000	1.154	High	0	0	67.4253	5
FALSE	IsMasterProtein	215490011	aminoacyl tRNA synthase complex-interacting multifunctional protein 1 isoform b precursor [Homo sapiens]	19.0476	4	6	4	1	336	37.016	8.65	5200000	1.069	High	0	0	67.3062	4
FALSE	IsMasterProteinCandidate	215490009	aminoacyl tRNA synthase complex-interacting multifunctional protein 1 isoform a precursor [Homo sapiens]	20.5128	4	6	4	1	312	34.331	8.43	5200000	1.154	High	0	0	67.3062	4
FALSE	IsMasterProtein	8923390	coiled-coil-helix-coiled-coil-helix domain-containing protein 3, mitochondrial precursor [Homo sapiens]	8.81057	3	3	3	1	227	26.136	8.28	2900000	0.701	High	0	0	66.87	3
FALSE	IsMasterProtein	4502101	annexin A1 [Homo sapiens]	19.0751	6	7	6	1	346	38.69	7.02	3700000	1.336	High	0	0	66.754	6
FALSE	IsMasterProtein	148612885	ADP-ribosylation factor-like protein 2 isoform 1 [Homo sapiens]	19.0217	3	3	3	1	184	20.865	6.34	2500000	0.995	High	0	0	66.6637	3
FALSE	IsMasterProtein	12408675	prefoldin subunit 2 [Homo sapiens]	16.8831	2	2	2	1	154	16.638	6.58	3100000	0.585	High	0	0	66.601	2
FALSE	IsMasterProtein	5453597	F-actin-capping protein subunit alpha-1 [Homo sapiens]	25.8741	5	5	4	1	286	32.902	5.69	6000000	1.424	High	0	0	66.4025	5
FALSE	None	4506147	trypsin-2 preproprotein [Homo sapiens]	8.09717	1	2	1	1	247	26.471	4.92	15000000	0.259	High	0	0	66.28	1
FALSE	None	410170218	PREDICTED: putative trypsin-6 isoform 1 [Homo sapiens]	8.09717	1	2	1	1	247	26.522	6.51	15000000	0.259	High	0	0	66.28	1
FALSE	IsMasterProtein	4506145	trypsin-1 preproprotein [Homo sapiens]	11.336	2	4	2	1	247	26.541	6.51	9400000	0.52	High	0	0	66.28	2
FALSE	None	410170220	PREDICTED: putative trypsin-6 isoform 2 [Homo sapiens]	7.72201	1	2	1	1	259	27.983	7.08	15000000	0.233	High	0	0	66.28	1
FALSE	None	315360622	gamma-glutamylcyclotransferase isoform 4 [Homo sapiens]	32.9787	3	3	3	1	94	10.497	4.84	9900000	1.683	High	0	0	65.7994	3
FALSE	IsMasterProtein	4506693	40S ribosomal protein S17 [Homo sapiens]	7.40741	1	4	1	1	135	15.54	9.85	12000000	5.31	High	0	0	65.3982	1
FALSE	IsMasterProtein	46249376	serine/threonine-protein phosphatase PP1-beta catalytic subunit isoform 1 [Homo sapiens]	11.315	3	4	2	1	327	37.163	6.19	2200000	0.668	High	0	0	65.3895	3
FALSE	IsMasterProtein	223278387	calmodulin-like protein 5 [Homo sapiens]	20.5479	4	4	4	1	146	15.883	4.44	32000000	1.783	High	0	0	65.3875	4
FALSE	IsMasterProteinCandidate	4504445	heterogeneous nuclear ribonucleoprotein A1 isoform a [Homo sapiens]	12.5	3	5	3	1	320	34.175	9.23	6500000	0.833	High	0	0	65.2132	3
FALSE	IsMasterProtein	14043070	heterogeneous nuclear ribonucleoprotein A1 isoform b [Homo sapiens]	10.7527	3	5	3	1	372	38.723	9.13	6500000	0.833	High	0	0	65.2132	3
FALSE	IsMasterProteinCandidate	332164786	replication factor C subunit 5 isoform 4 [Homo sapiens]	13.0564	4	4	4	1	337	38.143	7.8	4300000	0.468	High	0	0	65.1125	4
FALSE	IsMasterProteinCandidate	194306569	replication factor C subunit 5 isoform 3 [Homo sapiens]	17.2549	4	4	4	1	255	28.828	6.55	4300000	0.668	High	0	0	65.1125	4
FALSE	IsMasterProtein	6677723	replication factor C subunit 5 isoform 1 [Homo sapiens]	12.9412	4	4	4	1	340	38.472	7.2	4300000	0.468	High	0	0	65.1125	4
FALSE	IsMasterProteinCandidate	194306567	replication factor C subunit 5 isoform 2 [Homo sapiens]	13.7931	4	4	4	1	319	36.082	6.95	4300000	0.551	High	0	0	65.1125	4
FALSE	IsMasterProtein	25777615	26S proteasome non-ATPase regulatory subunit 7 [Homo sapiens]	10.4938	3	4	3	1	324	37.002	6.77	3200000	0.848	High	0	0	65.0595	3
FALSE	IsMasterProtein	4502211	ADP-ribosylation factor 6 [Homo sapiens]	12	2	2	2	1	175	20.069	8.95	1600000	0.931	High	0	0	65.0375	2
FALSE	None	28302131	hemoglobin subunit gamma-1 [Homo sapiens]	6.80272	1	2	0	2	147	16.118	7.2		0.233	High	0	0	64.8223	1
FALSE	None	6715607	hemoglobin subunit gamma-2 [Homo sapiens]	6.80272	1	2	0	2	147	16.116	7.2		0.233	High	0	0	64.8223	1
FALSE	None	4885393	hemoglobin subunit epsilon [Homo sapiens]	6.80272	1	2	0	2	147	16.192	8.63		0.212	High	0	0	64.8223	1
FALSE	IsMasterProtein	313569822	RPL17-C18orf32 protein isoform 1 [Homo sapiens]	25.8772	6	10	6	1	228	26.356	10.1	29000000	3.642	High	0	0	64.3204	6
FALSE	IsMasterProteinCandidate	313569776	60S ribosomal protein L17 isoform a [Homo sapiens]	32.0652	6	10	6	1	184	21.383	10.17	29000000	6.743	High	0	0	64.3204	6
FALSE	IsMasterProtein	7657146	heat shock protein beta-8 [Homo sapiens]	9.18367	2	2	2	1	196	21.591	5.12	9200000	0.585	High	0	0	64.2782	2
FALSE	IsMasterProtein	4506597	60S ribosomal protein L12 [Homo sapiens]	24.2424	3	8	3	1	165	17.808	9.42	54000000	2.594	High	0	0	64.2775	3
FALSE	IsMasterProtein	5174741	ubiquitin carboxyl-terminal hydrolase isozyme L3 isoform 2 [Homo sapiens]	34.3478	6	7	6	1	230	26.166	4.92	12000000	3.329	High	0	0	64.1956	6
FALSE	None	401709950	ubiquitin carboxyl-terminal hydrolase isozyme L3 isoform 1 [Homo sapiens]	32.4742	5	5	5	1	194	21.931	4.93	9500000	2.162	High	0	0	64.1956	5
FALSE	IsMasterProtein	24497435	26S protease regulatory subunit 8 isoform 1 [Homo sapiens]	14.2857	4	4	3	1	406	45.597	7.55	640000	0.468	High	0	0	63.86	4
FALSE	IsMasterProtein	13027650	small nuclear ribonucleoprotein-associated protein N [Homo sapiens]	6.25	2	2	2	1	240	24.598	11.19	1400000	0.389	High	0	0	63.7812	2
FALSE	IsMasterProteinCandidate	4507125	small nuclear ribonucleoprotein-associated proteins B and B' isoform B [Homo sapiens]	6.49351	2	2	2	1	231	23.64	10.9	1400000	0.425	High	0	0	63.7812	2
FALSE	IsMasterProteinCandidate	38150007	small nuclear ribonucleoprotein-associated proteins B and B' isoform B' [Homo sapiens]	6.25	2	2	2	1	240	24.594	11.19	1400000	0.389	High	0	0	63.7812	2
FALSE	IsMasterProtein	34740329	heterogeneous nuclear ribonucleoprotein A3 [Homo sapiens]	10.0529	2	3	2	1	378	39.571	9.01	1400000	0.438	High	0	0	63.75	2
FALSE	IsMasterProtein	394953908	26S proteasome non-ATPase regulatory subunit 11 [Homo sapiens]	7.58294	3	3	3	1	422	47.434	6.48	4500000	0.292	High	0	0	63.3949	3
FALSE	IsMasterProtein	217416369	GTP-binding protein SAR1a [Homo sapiens]	21.2121	4	5	2	1	198	22.353	6.68	6900000	1.31	High	0	0	63.3096	4
FALSE	IsMasterProtein	21361682	tax1-binding protein 1 isoform 1 [Homo sapiens]	1.7744	1	1	1	1	789	90.82	5.43	1500000	0.051	High	0	0	63.23	1
FALSE	IsMasterProteinCandidate	332634744	tax1-binding protein 1 isoform 3 [Homo sapiens]	2.37288	1	1	1	1	590	68.234	5.43	1500000	0.064	High	0	0	63.23	1
FALSE	IsMasterProteinCandidate	332634740	tax1-binding protein 1 isoform 2 [Homo sapiens]	1.87416	1	1	1	1	747	86.203	5.43	1500000	0.054	High	0	0	63.23	1
FALSE	IsMasterProtein	4503143	cathepsin D preproprotein [Homo sapiens]	15.0485	6	7	6	1	412	44.524	6.54	9900000	1.154	High	0	0	63.1851	6
FALSE	IsMasterProtein	4502891	methylosome subunit pICln [Homo sapiens]	10.9705	2	2	2	1	237	26.199	4.11	11000000	0.778	High	0	0	63	2
FALSE	IsMasterProtein	94538345	keratin, type I cuticular Ha5 [Homo sapiens]	6.15385	3	5	2	0	455	50.329	4.91	490000	0.25	High	0	0	62.9745	3
FALSE	IsMasterProtein	14917115	keratin, type I cuticular Ha1 [Homo sapiens]	8.41346	3	5	2	1	416	47.207	4.88	510000	0.318	High	0	0	62.9745	3
FALSE	IsMasterProteinCandidate	10337581	keratin, type I cuticular Ha3-II [Homo sapiens]	8.66337	3	5	2	1	404	46.185	4.84	510000	0.292	High	0	0	62.9745	3
FALSE	None	116488398	keratin, type I cuticular Ha2 [Homo sapiens]	4.24107	2	4	1	1	448	50.31	4.84	660000	0.194	High	0	0	62.9745	2
FALSE	None	293597521	ras-related protein R-Ras2 isoform b [Homo sapiens]	25.9843	3	4	3	1	127	15.085	8.29	2900000	1.783	High	0	0	62.883	3
FALSE	IsMasterProtein	6005860	60S ribosomal protein L35 [Homo sapiens]	29.2683	5	6	5	1	123	14.543	11.05	26000000	30.623	High	0	0	62.8217	5
FALSE	IsMasterProtein	4506619	60S ribosomal protein L24 [Homo sapiens]	21.6561	4	7	4	1	157	17.768	11.25	29000000	2.594	High	0	0	62.495	4
FALSE	None	62420877	electron transfer flavoprotein subunit beta isoform 2 [Homo sapiens]	17.052	5	6	5	1	346	37.411	7.17	4300000	0.995	High	0	0	62.4924	5
FALSE	IsMasterProtein	25777602	26S proteasome non-ATPase regulatory subunit 2 [Homo sapiens]	8.59031	6	6	6	1	908	100.136	5.2	1800000	0.248	High	0	0	62.2892	6
FALSE	None	74099697	heterogeneous nuclear ribonucleoprotein H2 [Homo sapiens]	7.34967	2	3	2	1	449	49.232	6.3	6600000	0.468	High	0	0	62.2412	2
FALSE	None	389565483	programmed cell death protein 6 isoform 2 [Homo sapiens]	17.9894	3	4	3	1	189	21.651	5.4	7600000	1.512	High	0	0	62.2101	3
FALSE	IsMasterProteinCandidate	302191611	cysteine and glycine-rich protein 1 isoform 3 [Homo sapiens]	11.7647	2	3	2	1	187	20.028	8.48	9600000	0.874	High	0	0	62.1222	2
FALSE	IsMasterProtein	302191615	cysteine and glycine-rich protein 1 isoform 1 [Homo sapiens]	11.399	2	3	2	1	193	20.554	8.57	9600000	0.874	High	0	0	62.1222	2
FALSE	None	28076869	serpin B4 [Homo sapiens]	10.2564	4	5	4	1	390	44.825	6.21	1800000	0.688	High	0	0	62.0199	4
FALSE	None	38016907	erythrocyte band 7 integral membrane protein isoform b [Homo sapiens]	22.7642	2	2	2	1	123	13.466	8.02	1100000	1.512	High	0	0	61.9645	2
FALSE	None	4557699	keratin, type I cytoskeletal 12 [Homo sapiens]	1.82186	2	4	0	4	494	53.478	4.78		0.28	High	0	0	61.7582	2
FALSE	IsMasterProtein	4506201	proteasome subunit beta type-5 isoform 1 [Homo sapiens]	22.8137	5	5	5	1	263	28.462	6.92	1700000	1.154	High	0	0	61.4842	5
FALSE	IsMasterProteinCandidate	195539356	proteasome subunit beta type-5 isoform 2 [Homo sapiens]	37.5	5	5	5	1	160	17.771	7.24	1700000	2.162	High	0	0	61.4842	5
FALSE	IsMasterProtein	25777612	26S proteasome non-ATPase regulatory subunit 3 [Homo sapiens]	9.17603	4	4	4	1	534	60.939	8.44	2300000	0.311	High	0	0	61.4052	4
FALSE	None	4506885	semenogelin-2 precursor [Homo sapiens]	3.78007	1	1	1	1	582	65.405	9.07	1300000	0.07	High	0	0	61.31	1
FALSE	None	313851001	myosin light chain 6B [Homo sapiens]	6.25	1	1	1	1	208	22.75	5.73		0.194	High	0	0	61.19	1
FALSE	None	66392227	nucleoside diphosphate kinase B isoform a [Homo sapiens]	19.0789	2	5	2	1	152	17.287	8.41	17000000	1.848	High	0	0	61.0424	2
FALSE	IsMasterProtein	21489959	immunoglobulin J chain precursor [Homo sapiens]	7.54717	1	1	1	1	159	18.087	5.24	1100000	0.292	High	0	0	60.68	1
FALSE	IsMasterProtein	4505451	GTPase NRas [Homo sapiens]	23.2804	4	4	2	1	189	21.216	5.17	5900000	1.512	High	0	0	60.6554	4
FALSE	IsMasterProtein	72534712	endoplasmic reticulum-Golgi intermediate compartment protein 1 [Homo sapiens]	14.4828	4	4	4	1	290	32.571	7.06	4000000	1.031	High	0	0	60.4903	4
FALSE	IsMasterProtein	53759107	argininosuccinate synthase [Homo sapiens]	5.58252	3	3	3	1	412	46.501	8.02	4400000	0.369	High	0	0	60.1916	3
FALSE	IsMasterProtein	215983058	magnesium transporter protein 1 [Homo sapiens]	6.26703	2	2	2	1	367	41.504	9.94	4800000	0.292	High	0	0	60.1568	2
FALSE	IsMasterProtein	4506363	ras-related protein Rab-13 isoform 1 [Homo sapiens]	16.2562	3	3	1	1	203	22.76	9.19	3500000	0.778	High	0	0	59.8667	3
FALSE	IsMasterProteinCandidate	4885385	histone H3.3 [Homo sapiens]	11.7647	2	3	2	1	136	15.319	11.27	18000000	2.981	High	0	0	59.8234	2
FALSE	IsMasterProteinCandidate	188528667	histone H3.3C [Homo sapiens]	11.8519	2	3	2	1	135	15.204	11.11	18000000	2.981	High	0	0	59.8234	2
FALSE	IsMasterProtein	4504281	histone H3.1 [Homo sapiens]	11.7647	2	3	2	1	136	15.394	11.12	18000000	2.981	High	0	0	59.8234	2
FALSE	IsMasterProteinCandidate	53793688	histone H3.2 [Homo sapiens]	11.7647	2	3	2	1	136	15.379	11.27	18000000	2.981	High	0	0	59.8234	2
FALSE	IsMasterProteinCandidate	4504299	histone H3.1t [Homo sapiens]	11.7647	2	3	2	1	136	15.499	11.12	18000000	2.981	High	0	0	59.8234	2
FALSE	IsMasterProtein	23308577	D-3-phosphoglycerate dehydrogenase [Homo sapiens]	4.50281	2	2	2	1	533	56.614	6.71	770000	0.212	High	0	0	59.8022	2
FALSE	IsMasterProtein	87159836	four and a half LIM domains protein 2 [Homo sapiens]	7.8853	2	4	2	1	279	32.171	7.55	15000000	0.668	High	0	0	59.6016	2
FALSE	IsMasterProtein	39995109	ganglioside GM2 activator isoform 1 precursor [Homo sapiens]	5.69948	2	3	2	1	193	20.825	5.31	2700000	0.995	High	0	0	59.4397	2
FALSE	None	28605137	26S proteasome non-ATPase regulatory subunit 10 isoform 2 [Homo sapiens]	7.94702	1	1	1	1	151	16.127	5.95		0.389	High	0	0	59.32	1
FALSE	IsMasterProteinCandidate	75677327	TOM1-like protein 2 isoform 1 [Homo sapiens]	1.53173	1	1	1	1	457	49.933	4.65	990000	0.136	High	0	0	59.3	1
FALSE	IsMasterProtein	131888135	TOM1-like protein 2 isoform 3 [Homo sapiens]	1.38067	1	1	1	1	507	55.522	4.79	990000	0.11	High	0	0	59.3	1
FALSE	IsMasterProtein	4503513	eukaryotic translation initiation factor 3 subunit I [Homo sapiens]	20.3077	4	4	4	1	325	36.479	5.64	1500000	0.585	High	0	0	59.1878	4
FALSE	IsMasterProtein	4506193	proteasome subunit beta type-1 [Homo sapiens]	27.8008	5	5	5	1	241	26.472	8.13	2400000	1.276	High	0	0	58.906	5
FALSE	None	23065563	glutathione S-transferase Mu 5 [Homo sapiens]	4.12844	1	1	0	2	218	25.658	7.39		0.155	High	0	0	58.9	1
FALSE	IsMasterProtein	5031981	26S proteasome non-ATPase regulatory subunit 14 [Homo sapiens]	8.70968	2	2	2	1	310	34.555	6.52	10000000	0.334	High	0	0	58.7851	2
FALSE	None	4885379	histone H1.4 [Homo sapiens]	5.02283	1	1	1	1	219	21.852	11.03	4400000	0.259	High	0	0	58.68	1
FALSE	None	20544168	histone H1t [Homo sapiens]	5.31401	1	1	1	1	207	22.006	11.71	4400000	0.292	High	0	0	58.68	1
FALSE	IsMasterProtein	4885375	histone H1.2 [Homo sapiens]	12.6761	2	2	2	1	213	21.352	10.93	2800000	0.52	High	0	0	58.68	2
FALSE	None	4885373	histone H1.1 [Homo sapiens]	5.11628	1	1	1	1	215	21.829	10.99	4400000	0.389	High	0	0	58.68	1
FALSE	None	4885377	histone H1.3 [Homo sapiens]	4.97738	1	1	1	1	221	22.336	11.02	4400000	0.212	High	0	0	58.68	1
FALSE	None	194363762	GTPase HRas isoform 1 [Homo sapiens]	12.1693	2	2	1	1	189	21.285	5.31	5200000	0.585	High	0	0	58.6311	2
FALSE	IsMasterProtein	205360838	dnaJ homolog subfamily A member 3, mitochondrial isoform 1 [Homo sapiens]	11.6667	3	5	3	1	480	52.456	9.26	2400000	0.616	High	0	0	58.5483	3
FALSE	IsMasterProteinCandidate	205360840	dnaJ homolog subfamily A member 3, mitochondrial isoform 2 [Homo sapiens]	12.362	3	5	3	1	453	49.58	9.39	2400000	0.65	High	0	0	58.5483	3
FALSE	IsMasterProtein	239582772	uncharacterized protein C2orf47, mitochondrial precursor [Homo sapiens]	16.8385	4	5	4	1	291	32.524	9.17	4100000	0.73	High	0	0	58.5141	4
FALSE	None	170295797	carbamoyl-phosphate synthase [ammonia], mitochondrial isoform c [Homo sapiens]	6.19638	5	5	5	1	1049	115.964	5.96	3100000	0.215	High	0	0	57.9481	5
FALSE	IsMasterProteinCandidate	390608669	prohibitin-2 isoform 3 [Homo sapiens]	21.8391	5	5	5	1	261	29.026	10.02	2700000	0.896	High	0	0	57.9006	5
FALSE	IsMasterProtein	221307584	prohibitin-2 isoform 1 [Homo sapiens]	19.0635	5	5	5	1	299	33.276	9.83	2700000	0.688	High	0	0	57.9006	5
FALSE	IsMasterProtein	89903012	cell division control protein 42 homolog isoform 1 precursor [Homo sapiens]	14.6597	2	5	2	1	191	21.245	6.55	3800000	1.512	High	0	0	57.8761	2
FALSE	IsMasterProtein	4506695	40S ribosomal protein S19 [Homo sapiens]	22.7586	4	4	4	1	145	16.051	10.32	4400000	1.512	High	0	0	57.7502	4
FALSE	IsMasterProtein	217330646	activated RNA polymerase II transcriptional coactivator p15 [Homo sapiens]	25.9843	3	3	3	1	127	14.386	9.6	2800000	2.162	High	0	0	57.6	3
FALSE	IsMasterProtein	238776833	THO complex subunit 4 [Homo sapiens]	10.9848	2	2	2	1	264	27.541	11.05	4900000	0.359	High	0	0	56.94	2
FALSE	IsMasterProtein	38016957	rho-related GTP-binding protein RhoF precursor [Homo sapiens]	13.2701	3	3	3	1	211	23.61	8.65	1500000	0.778	High	0	0	56.74	3
FALSE	None	440309857	heat shock protein 75 kDa, mitochondrial isoform 2 [Homo sapiens]	2.15054	1	1	0	2	651	74.221	7.87		0.068	High	0	0	56.17	1
FALSE	None	155722983	heat shock protein 75 kDa, mitochondrial isoform 1 precursor [Homo sapiens]	1.98864	1	1	0	2	704	80.06	8.21		0.061	High	0	0	56.17	1
FALSE	IsMasterProteinCandidate	4502901	clathrin light chain B isoform a [Homo sapiens]	12.7962	3	3	3	1	211	23.167	4.69	2700000	1.154	High	0	0	56.1081	3
FALSE	IsMasterProtein	6005995	clathrin light chain B isoform b [Homo sapiens]	11.7904	3	3	3	1	229	25.175	4.64	2700000	1.154	High	0	0	56.1081	3
FALSE	None	56549139	transgelin-3 [Homo sapiens]	7.03518	1	3	1	1	199	22.458	7.33	3800000	0.638	High	0	0	55.9571	1
FALSE	IsMasterProtein	4503483	elongation factor 2 [Homo sapiens]	4.31235	3	3	3	1	858	95.277	6.83	3600000	0.158	High	0	0	55.9227	3
FALSE	None	31563374	eukaryotic translation initiation factor 6 isoform c [Homo sapiens]	6.19469	1	2	1	1	226	23.72	5.17	1700000	0.468	High	0	0	55.88	1
FALSE	IsMasterProtein	94557305	39S ribosomal protein L19, mitochondrial [Homo sapiens]	6.84932	2	3	2	1	292	33.514	9.5	730000	0.259	High	0	0	55.7306	2
FALSE	None	47777312	dnaJ homolog subfamily B member 3 [Homo sapiens]	8.96552	1	1	1	1	145	16.548	4.94	4700000	0.389	High	0	0	55.49	1
FALSE	IsMasterProteinCandidate	379317149	sorcin isoform D [Homo sapiens]	21.6667	4	4	4	1	180	19.994	5.63	15000000	1.154	High	0	0	55.4831	4
FALSE	IsMasterProtein	4507207	sorcin isoform A [Homo sapiens]	19.697	4	4	4	1	198	21.662	5.59	15000000	1.31	High	0	0	55.4831	4
FALSE	IsMasterProteinCandidate	38679884	sorcin isoform B [Homo sapiens]	21.3115	4	4	4	1	183	20.332	5.34	15000000	1.154	High	0	0	55.4831	4
FALSE	IsMasterProteinCandidate	379317145	sorcin isoform C [Homo sapiens]	20	4	4	4	1	195	21.324	6	15000000	1.31	High	0	0	55.4831	4
FALSE	IsMasterProtein	310750350	ensconsin isoform 2 [Homo sapiens]	1.79718	1	1	1	1	779	87.766	9.77	400000	0.083	High	0	0	55.41	1
FALSE	IsMasterProteinCandidate	310750366	ensconsin isoform 7 [Homo sapiens]	2.1374	1	1	1	1	655	72.37	9.35	400000	0.089	High	0	0	55.41	1
FALSE	IsMasterProteinCandidate	4505101	ensconsin isoform 3 [Homo sapiens]	1.86916	1	1	1	1	749	84.002	9.61	400000	0.083	High	0	0	55.41	1
FALSE	IsMasterProteinCandidate	310750360	ensconsin isoform 1 [Homo sapiens]	1.81582	1	1	1	1	771	86.9	9.77	400000	0.086	High	0	0	55.41	1
FALSE	IsMasterProteinCandidate	310750370	ensconsin isoform 8 [Homo sapiens]	2.32172	1	1	1	1	603	66.898	9.51	400000	0.101	High	0	0	55.41	1
FALSE	IsMasterProteinCandidate	310750362	ensconsin isoform 5 [Homo sapiens]	1.90736	1	1	1	1	734	82.817	9.63	400000	0.089	High	0	0	55.41	1
FALSE	IsMasterProtein	8922601	ADP-ribosylation factor-like protein 8B [Homo sapiens]	23.1183	5	5	5	1	186	21.525	8.43	1100000	2.162	High	0	0	55.3927	5
FALSE	None	33946278	cofilin-2 isoform 1 [Homo sapiens]	18.6747	3	5	3	1	166	18.725	7.88	36000000	1.31	High	0	0	55.2423	3
FALSE	None	343887344	cofilin-2 isoform 2 [Homo sapiens]	20.8054	3	5	3	1	149	16.906	8.62	36000000	1.512	High	0	0	55.2423	3
FALSE	IsMasterProtein	4504323	histone H4 [Homo sapiens]	31.068	3	4	3	1	103	11.36	11.36	3300000	3.642	High	0	0	55.1811	3
FALSE	IsMasterProtein	4758638	peroxiredoxin-6 [Homo sapiens]	28.5714	5	6	5	1	224	25.019	6.38	5300000	1.512	High	0	0	54.5845	5
FALSE	IsMasterProteinCandidate	32483377	thioredoxin-dependent peroxide reductase, mitochondrial isoform b [Homo sapiens]	15.5462	3	3	3	1	238	25.822	7.46	1600000	0.701	High	0	0	54.5844	3
FALSE	IsMasterProtein	5802974	thioredoxin-dependent peroxide reductase, mitochondrial isoform a precursor [Homo sapiens]	14.4531	3	3	3	1	256	27.675	7.78	1600000	0.638	High	0	0	54.5844	3
FALSE	IsMasterProtein	74136883	heterogeneous nuclear ribonucleoprotein U isoform a [Homo sapiens]	4	2	2	2	1	825	90.528	6	530000	0.145	High	0	0	54.5	2
FALSE	IsMasterProteinCandidate	14141161	heterogeneous nuclear ribonucleoprotein U isoform b [Homo sapiens]	4.09429	2	2	2	1	806	88.924	5.78	530000	0.15	High	0	0	54.5	2
FALSE	IsMasterProtein	32171249	prostaglandin-H2 D-isomerase precursor [Homo sapiens]	17.3684	2	3	2	1	190	21.015	7.8	16000000	1.154	High	0	0	54.3159	2
FALSE	None	15431318	keratin, type I cuticular Ha8 [Homo sapiens]	1.97368	2	4	0	2	456	50.447	4.84		0.202	High	0	0	54.2534	2
FALSE	None	55770882	keratin, type I cuticular Ha7 [Homo sapiens]	2.00445	2	4	0	2	449	49.715	4.96		0.212	High	0	0	54.2534	2
FALSE	None	394953893	proteasome subunit beta type-6 isoform 2 proprotein [Homo sapiens]	9.85915	2	2	2	1	213	23.085	4.75	2100000	0.668	High	0	0	54.1949	2
FALSE	IsMasterProtein	30410796	proteasome activator complex subunit 3 isoform 2 [Homo sapiens]	4.11985	1	1	1	1	267	30.867	6.11	1100000	0.155	High	0	0	54.16	1
FALSE	IsMasterProteinCandidate	388556516	proteasome activator complex subunit 3 isoform 3 [Homo sapiens]	4.15094	1	1	1	1	265	30.87	6.71	1100000	0.166	High	0	0	54.16	1
FALSE	IsMasterProteinCandidate	30410794	proteasome activator complex subunit 3 isoform 1 [Homo sapiens]	4.33071	1	1	1	1	254	29.488	5.95	1100000	0.179	High	0	0	54.16	1
FALSE	IsMasterProteinCandidate	148539848	desmocollin-3 isoform Dsc3b preproprotein [Homo sapiens]	2.97974	3	4	3	1	839	93.395	6.32	2400000	0.222	High	0	0	53.9674	3
FALSE	IsMasterProtein	148539846	desmocollin-3 isoform Dsc3a preproprotein [Homo sapiens]	2.79018	3	4	3	1	896	99.906	6.1	2400000	0.202	High	0	0	53.9674	3
FALSE	IsMasterProtein	387912530	serpin B7 isoform 1 [Homo sapiens]	5.52632	2	2	2	1	380	42.877	6.8	1600000	0.222	High	0	0	53.89	2
FALSE	IsMasterProteinCandidate	387912532	serpin B7 isoform 2 [Homo sapiens]	5.78512	2	2	2	1	363	41.148	6.74	1600000	0.222	High	0	0	53.89	2
FALSE	IsMasterProtein	186928852	28S ribosomal protein S7, mitochondrial [Homo sapiens]	10.7438	2	3	2	1	242	28.116	9.99	1200000	0.701	High	0	0	53.794	2
FALSE	IsMasterProteinCandidate	508083043	diablo homolog, mitochondrial isoform 5 [Homo sapiens]	6.0241	1	1	1	1	166	18.907	4.75	2800000	0.259	High	0	0	53.68	1
FALSE	IsMasterProteinCandidate	507588244	diablo homolog, mitochondrial isoform 3 [Homo sapiens]	5.12821	1	1	1	1	195	22.27	5.9	2800000	0.212	High	0	0	53.68	1
FALSE	IsMasterProteinCandidate	508083041	diablo homolog, mitochondrial isoform 4 [Homo sapiens]	7.04225	1	1	1	1	142	16.376	4.7	2800000	0.292	High	0	0	53.68	1
FALSE	IsMasterProteinCandidate	508083035	diablo homolog, mitochondrial isoform 2 [Homo sapiens]	5.37634	1	1	1	1	186	21.219	4.81	2800000	0.212	High	0	0	53.68	1
FALSE	IsMasterProtein	9845297	diablo homolog, mitochondrial isoform 1 precursor [Homo sapiens]	4.1841	1	1	1	1	239	27.114	5.9	2800000	0.166	High	0	0	53.68	1
FALSE	IsMasterProteinCandidate	268832196	ATP synthase subunit s-like protein isoform 6 [Homo sapiens]	7.59494	1	1	1	1	158	18.59	9	1600000	0.292	High	0	0	53.67	1
FALSE	IsMasterProteinCandidate	268831004	ATP synthase subunit s-like protein isoform 2 [Homo sapiens]	6.28272	1	1	1	1	191	22.456	9.09	1600000	0.233	High	0	0	53.67	1
FALSE	IsMasterProtein	268830752	ATP synthase subunit s-like protein isoform 1 [Homo sapiens]	4.56274	1	1	1	1	263	30.18	6.24	1600000	0.166	High	0	0	53.67	1
FALSE	IsMasterProteinCandidate	268831937	ATP synthase subunit s-like protein isoform 3 [Homo sapiens]	6.48649	1	1	1	1	185	21.525	9.23	1600000	0.233	High	0	0	53.67	1
FALSE	IsMasterProteinCandidate	268832172	ATP synthase subunit s-like protein isoform 4 [Homo sapiens]	4.66926	1	1	1	1	257	29.249	6.43	1600000	0.166	High	0	0	53.67	1
FALSE	IsMasterProteinCandidate	268832194	ATP synthase subunit s-like protein isoform 5 [Homo sapiens]	5.21739	1	1	1	1	230	26.314	5.86	1600000	0.194	High	0	0	53.67	1
FALSE	IsMasterProteinCandidate	57863259	T-complex protein 1 subunit alpha isoform b [Homo sapiens]	10.9726	3	3	3	1	401	43.858	7.71	1300000	0.413	High	0	0	53.51	3
FALSE	IsMasterProtein	57863257	T-complex protein 1 subunit alpha isoform a [Homo sapiens]	7.91367	3	3	3	1	556	60.306	6.11	1300000	0.241	High	0	0	53.51	3
FALSE	IsMasterProtein	4507951	14-3-3 protein eta [Homo sapiens]	23.5772	6	8	3	1	246	28.201	4.84	1300000	1.738	High	0	0	53.3068	6
FALSE	IsMasterProteinCandidate	14149627	ubiquitin carboxyl-terminal hydrolase 15 isoform 2 [Homo sapiens]	2.94118	3	3	3	1	952	109.227	5.15	1900000	0.136	High	0	0	53.19	3
FALSE	None	355330279	ubiquitin carboxyl-terminal hydrolase 15 isoform 3 [Homo sapiens]	5.10638	1	1	1	1	235	27.077	5.3	1800000	0.155	High	0	0	53.19	1
FALSE	IsMasterProtein	355330276	ubiquitin carboxyl-terminal hydrolase 15 isoform 1 [Homo sapiens]	2.85423	3	3	3	1	981	112.348	5.22	1900000	0.134	High	0	0	53.19	3
FALSE	IsMasterProtein	4504253	histone H2A.x [Homo sapiens]	6.29371	1	1	1	1	143	15.135	10.74	27000000	0.389	High	0	0	53.13	1
FALSE	IsMasterProteinCandidate	6912616	histone H2A.V isoform 1 [Homo sapiens]	7.03125	1	1	1	1	128	13.501	10.58	27000000	0.585	High	0	0	53.13	1
FALSE	IsMasterProteinCandidate	4504255	histone H2A.Z [Homo sapiens]	7.03125	1	1	1	1	128	13.545	10.58	27000000	0.585	High	0	0	53.13	1
FALSE	IsMasterProteinCandidate	29553970	histone H2A.J [Homo sapiens]	6.97674	1	1	1	1	129	14.011	10.9	27000000	0.585	High	0	0	53.13	1
FALSE	IsMasterProteinCandidate	4504245	histone H2A type 1-C [Homo sapiens]	6.92308	1	1	1	1	130	14.097	11.05	27000000	0.585	High	0	0	53.13	1
FALSE	IsMasterProteinCandidate	4504249	histone H2A type 1 [Homo sapiens]	6.92308	1	1	1	1	130	14.083	10.9	27000000	0.585	High	0	0	53.13	1
FALSE	IsMasterProteinCandidate	24638446	histone H2A type 2-C [Homo sapiens]	6.97674	1	1	1	1	129	13.98	10.9	27000000	0.585	High	0	0	53.13	1
FALSE	IsMasterProteinCandidate	18105045	histone H2A type 1-H [Homo sapiens]	7.03125	1	1	1	1	128	13.898	10.89	27000000	0.585	High	0	0	53.13	1
FALSE	IsMasterProteinCandidate	28195394	histone H2A type 2-B [Homo sapiens]	6.92308	1	1	1	1	130	13.987	10.89	27000000	0.468	High	0	0	53.13	1
FALSE	IsMasterProteinCandidate	106775678	histone H2A type 2-A [Homo sapiens]	6.92308	1	1	1	1	130	14.087	10.9	27000000	0.585	High	0	0	53.13	1
FALSE	IsMasterProteinCandidate	10800130	histone H2A type 1-D [Homo sapiens]	6.92308	1	1	1	1	130	14.099	10.9	27000000	0.585	High	0	0	53.13	1
FALSE	IsMasterProteinCandidate	19557656	histone H2A type 1-B/E [Homo sapiens]	6.92308	1	1	1	1	130	14.127	11.05	27000000	0.585	High	0	0	53.13	1
FALSE	IsMasterProteinCandidate	25092737	histone H2A type 1-A [Homo sapiens]	6.87023	1	1	1	1	131	14.225	10.86	27000000	0.468	High	0	0	53.13	1
FALSE	IsMasterProteinCandidate	10800144	histone cluster 1, H2aj [Homo sapiens]	7.03125	1	1	1	1	128	13.928	10.89	27000000	0.585	High	0	0	53.13	1
FALSE	IsMasterProteinCandidate	15617199	histone H2A type 3 [Homo sapiens]	6.92308	1	1	1	1	130	14.113	11.05	27000000	0.585	High	0	0	53.13	1
FALSE	IsMasterProteinCandidate	41406069	histone H2A.V isoform 4 [Homo sapiens]	13.6364	1	1	1	1	66	6.888	11.06	27000000	2.162	High	0	0	53.13	1
FALSE	IsMasterProteinCandidate	20357599	histone H2A.V isoform 2 [Homo sapiens]	7.89474	1	1	1	1	114	12.139	10.46	27000000	0.585	High	0	0	53.13	1
FALSE	IsMasterProtein	5803133	ras-related protein Rab-32 [Homo sapiens]	18.2222	3	3	2	1	225	24.982	6.54	1500000	0.638	High	0	0	53.0529	3
FALSE	IsMasterProtein	186928860	mitochondrial thiamine pyrophosphate carrier [Homo sapiens]	10.3125	3	3	3	1	320	35.488	9.55	2400000	0.369	High	0	0	52.9963	3
FALSE	None	223671872	NF-kappa-B essential modulator isoform c [Homo sapiens]	16.875	3	4	3	1	320	36.93	6.21	5400000	0.585	High	0	0	52.8775	3
FALSE	IsMasterProtein	38570062	Golgi to ER traffic protein 4 homolog [Homo sapiens]	3.97554	1	1	1	1	327	36.481	5.41	380000	0.155	High	0	0	52.74	1
FALSE	None	13775208	ADP/ATP translocase 4 [Homo sapiens]	7.61905	4	7	0	3	315	34.999	9.89		0.823	High	0	0	52.5597	4
FALSE	IsMasterProtein	284795266	signal recognition particle receptor subunit beta [Homo sapiens]	32.8413	7	7	7	1	271	29.684	9.04	7400000	1.738	High	0	0	52.5031	7
FALSE	None	414144870	coatomer subunit zeta-1 isoform 4 [Homo sapiens]	5.40541	1	2	1	1	185	21.056	4.88	2100000	0.389	High	0	0	52.4763	1
FALSE	IsMasterProteinCandidate	414144872	coatomer subunit zeta-1 isoform 3 [Homo sapiens]	15	2	3	2	1	160	18.363	4.91	1700000	1.154	High	0	0	52.4763	2
FALSE	IsMasterProtein	7706337	coatomer subunit zeta-1 isoform 1 [Homo sapiens]	13.5593	2	3	2	1	177	20.185	4.81	1700000	0.931	High	0	0	52.4763	2
FALSE	IsMasterProtein	21328448	14-3-3 protein beta/alpha [Homo sapiens]	22.3577	6	8	1	1	246	28.065	4.83	7700000	2.162	High	0	0	52.4763	6
FALSE	IsMasterProtein	201860300	AH receptor-interacting protein [Homo sapiens]	4.24242	1	1	1	1	330	37.612	6.29	2200000	0.136	High	0	0	52.45	1
FALSE	IsMasterProtein	148539840	deleted in malignant brain tumors 1 protein isoform a precursor [Homo sapiens]	5.4902	1	1	1	1	1785	193.847	5.43	2200000	0.043	High	0	0	52.36	1
FALSE	IsMasterProteinCandidate	148539842	deleted in malignant brain tumors 1 protein isoform b precursor [Homo sapiens]	6.96229	1	1	1	1	2413	260.569	5.44	2200000	0.03	High	0	0	52.36	1
FALSE	IsMasterProteinCandidate	148539844	deleted in malignant brain tumors 1 protein isoform c precursor [Homo sapiens]	6.99126	1	1	1	1	2403	259.547	5.43	2200000	0.03	High	0	0	52.36	1
FALSE	IsMasterProtein	4557894	lysozyme C precursor [Homo sapiens]	14.1892	2	3	2	1	148	16.526	9.16	39000000	1.154	High	0	0	52.29	2
FALSE	IsMasterProteinCandidate	394581976	testisin isoform 4 preproprotein [Homo sapiens]	13.7778	3	3	3	1	225	25.46	8.48	940000	0.638	High	0	0	52.19	3
FALSE	IsMasterProtein	5803197	testisin isoform 1 preproprotein [Homo sapiens]	9.87261	3	3	3	1	314	34.861	7.62	940000	0.54	High	0	0	52.19	3
FALSE	IsMasterProteinCandidate	21614531	testisin isoform 2 preproprotein [Homo sapiens]	9.9359	3	3	3	1	312	34.611	7.64	940000	0.54	High	0	0	52.19	3
FALSE	IsMasterProteinCandidate	21614533	testisin isoform 3 preproprotein [Homo sapiens]	10.3333	3	3	3	1	300	33.54	7.69	940000	0.585	High	0	0	52.19	3
FALSE	IsMasterProtein	169404009	translocon-associated protein subunit alpha precursor [Homo sapiens]	11.8881	3	3	3	1	286	32.215	4.49	13000000	0.874	High	0	0	51.99	3
FALSE	None	207442675	ras-related protein Rab-1A isoform 2 [Homo sapiens]	45.7364	4	7	2	1	129	13.894	5.55	3200000	2.594	High	0	0	51.9504	4
FALSE	None	14917117	keratin, type I cuticular Ha3-I [Homo sapiens]	6.93069	2	2	2	1	404	45.911	4.82	510000	0.172	High	0	0	51.86	2
FALSE	None	341916344	PREDICTED: keratin, type I cuticular Ha4-like [Homo sapiens]	6.42202	2	2	2	1	436	49.38	5.06	510000	0.194	High	0	0	51.86	2
FALSE	None	14917119	keratin, type I cuticular Ha4 [Homo sapiens]	6.42202	2	2	2	1	436	49.392	5.06	510000	0.194	High	0	0	51.86	2
FALSE	None	15431316	keratin, type II cuticular Hb4 [Homo sapiens]	2.33333	2	5	0	6	600	64.801	7.56		0.199	High	0	0	51.8439	2
FALSE	IsMasterProtein	5292161	26S proteasome non-ATPase regulatory subunit 4 [Homo sapiens]	22.0159	6	7	6	1	377	40.711	4.79	5100000	1.929	High	0	0	51.5995	6
FALSE	IsMasterProteinCandidate	296317339	voltage-dependent anion-selective channel protein 2 isoform 2 [Homo sapiens]	19.0476	4	5	4	1	294	31.547	7.56	10000000	0.778	High	0	0	51.34	4
FALSE	IsMasterProtein	296317337	voltage-dependent anion-selective channel protein 2 isoform 1 [Homo sapiens]	18.123	4	5	4	1	309	33.351	7.59	10000000	0.719	High	0	0	51.34	4
FALSE	IsMasterProtein	14141193	40S ribosomal protein S9 [Homo sapiens]	24.7423	8	12	8	1	194	22.578	10.65	22000000	9	High	0	0	51.3257	8
FALSE	IsMasterProteinCandidate	25306272	39S ribosomal protein L11, mitochondrial isoform b [Homo sapiens]	25.9036	3	3	3	1	166	18.194	9.73	1000000	0.778	High	0	0	51.0117	3
FALSE	IsMasterProtein	7705618	39S ribosomal protein L11, mitochondrial isoform a [Homo sapiens]	22.3958	3	3	3	1	192	20.67	9.91	1000000	0.638	High	0	0	51.0117	3
FALSE	IsMasterProtein	251831112	ATP synthase F0 subunit 6 [Homo sapiens]	4.42478	1	1	1	1	226	24.801	10.1	11000000	0.778	High	0	0	50.82	1
FALSE	None	396578178	erythrocyte band 7 integral membrane protein isoform d [Homo sapiens]	11.3095	1	1	1	1	168	18.687	9.39	1700000	0.334	High	0	0	50.73	1
FALSE	None	396578176	erythrocyte band 7 integral membrane protein isoform c [Homo sapiens]	9.64467	1	1	1	1	197	22.025	7.85	1700000	0.292	High	0	0	50.73	1
FALSE	None	18152783	60S ribosomal protein L10-like [Homo sapiens]	14.486	3	4	3	1	214	24.503	10.01	11000000	1.783	High	0	0	50.5371	3
FALSE	None	410172827	PREDICTED: fatty acid-binding protein, epidermal-like [Homo sapiens]	6.66667	1	1	1	1	135	15.143	5.36	25000000	0.389	High	0	0	50.4	1
FALSE	IsMasterProtein	4557581	fatty acid-binding protein, epidermal [Homo sapiens]	18.5185	3	3	3	1	135	15.155	7.01	10000000	1.371	High	0	0	50.4	3
FALSE	IsMasterProtein	14141152	heterogeneous nuclear ribonucleoprotein M isoform a [Homo sapiens]	12.4658	6	6	6	1	730	77.464	8.7	3200000	0.326	High	0	0	50.2749	6
FALSE	IsMasterProteinCandidate	157412270	heterogeneous nuclear ribonucleoprotein M isoform b [Homo sapiens]	13.1693	6	6	6	1	691	73.572	8.82	3200000	0.334	High	0	0	50.2749	6
FALSE	None	4502197	E3 ubiquitin-protein ligase TRIM23 isoform alpha [Homo sapiens]	1.74216	1	1	1	1	574	64.025	6.38	2100000	0.08	High	0	0	50.25	1
FALSE	None	15208643	E3 ubiquitin-protein ligase TRIM23 isoform gamma [Homo sapiens]	1.8315	1	1	1	1	546	61.029	6.43	2100000	0.086	High	0	0	50.25	1
FALSE	None	15208641	E3 ubiquitin-protein ligase TRIM23 isoform beta [Homo sapiens]	1.75747	1	1	1	1	569	63.649	6.43	2100000	0.083	High	0	0	50.25	1
FALSE	None	221316716	proteasome subunit alpha type-1 isoform 3 [Homo sapiens]	20.7692	2	2	2	1	130	14.615	8.51	3000000	0.585	High	0	0	50.2	2
FALSE	None	23503241	dnaJ homolog subfamily B member 8 [Homo sapiens]	4.31034	1	1	0	2	232	25.67	6.42		0.233	High	0	0	50.2	1
FALSE	IsMasterProteinCandidate	4507793	ubiquitin-conjugating enzyme E2 N [Homo sapiens]	7.23684	1	1	1	1	152	17.127	6.57	1000000	0.259	High	0	0	50.01	1
FALSE	IsMasterProtein	61175265	putative ubiquitin-conjugating enzyme E2 N-like [Homo sapiens]	7.18954	1	1	1	1	153	17.366	5.92	1000000	0.212	High	0	0	50.01	1
FALSE	IsMasterProteinCandidate	427918083	gelsolin isoform e [Homo sapiens]	9.7429	5	5	5	1	739	81.434	5.85	2300000	0.389	High	0	0	49.9524	5
FALSE	IsMasterProtein	4504165	gelsolin isoform a precursor [Homo sapiens]	9.20716	5	5	5	1	782	85.644	6.28	2300000	0.365	High	0	0	49.9524	5
FALSE	IsMasterProteinCandidate	390517030	gelsolin isoform f [Homo sapiens]	9.38722	5	5	5	1	767	84.693	5.83	2300000	0.365	High	0	0	49.9524	5
FALSE	IsMasterProteinCandidate	189083782	gelsolin isoform c [Homo sapiens]	9.7035	5	5	5	1	742	81.89	5.85	2300000	0.389	High	0	0	49.9524	5
FALSE	IsMasterProteinCandidate	384475528	gelsolin isoform d [Homo sapiens]	9.62567	5	5	5	1	748	82.474	5.63	2300000	0.377	High	0	0	49.9524	5
FALSE	IsMasterProteinCandidate	189083778	gelsolin isoform b [Homo sapiens]	9.84952	5	5	5	1	731	80.591	5.85	2300000	0.389	High	0	0	49.9524	5
FALSE	IsMasterProtein	19923403	exosome complex component RRP4 [Homo sapiens]	12.9693	3	3	3	1	293	32.768	7.5	2300000	0.638	High	0	0	49.788	3
FALSE	None	310923127	nucleoside diphosphate kinase B isoform b [Homo sapiens]	14.6341	1	2	1	1	82	9.577	9.7	17000000	1.154	High	0	0	49.7616	1
FALSE	IsMasterProtein	38201714	ELAV-like protein 1 [Homo sapiens]	13.8037	3	3	3	1	326	36.069	9.17	1800000	0.585	High	0	0	49.4354	3
FALSE	None	38348366	suprabasin isoform 2 precursor [Homo sapiens]	5.66802	1	2	1	1	247	25.32	7.08	4300000	0.389	High	0	0	49.3476	1
FALSE	None	260447062	suprabasin isoform 3 precursor [Homo sapiens]	8.28402	1	2	1	1	169	17.357	7.02	4300000	0.668	High	0	0	49.3476	1
FALSE	IsMasterProtein	5730031	secretory carrier-associated membrane protein 2 [Homo sapiens]	9.72644	2	2	2	1	329	36.625	6.1	1100000	0.931	High	0	0	49.3	2
FALSE	IsMasterProtein	428755338	CUE domain-containing protein 1 [Homo sapiens]	3.36788	1	1	1	1	386	42.232	5.68	1700000	0.179	High	0	0	49.28	1
FALSE	IsMasterProtein	4507879	voltage-dependent anion-selective channel protein 1 [Homo sapiens]	32.5088	6	7	6	1	283	30.754	8.54	1300000	1.581	High	0	0	49.2753	6
FALSE	IsMasterProtein	188219625	signal transducing adapter molecule 2 [Homo sapiens]	7.61905	3	3	3	1	525	58.128	5.07	3500000	0.35	High	0	0	49.204	3
FALSE	None	20270343	ADP-ribosylation factor-like protein 8A isoform 1 [Homo sapiens]	9.67742	2	2	2	1	186	21.402	7.77	1200000	0.585	High	0	0	49.02	2
FALSE	IsMasterProtein	9506689	exosome complex component RRP41 [Homo sapiens]	14.6939	3	3	3	1	245	26.366	6.52	2700000	0.778	High	0	0	48.9935	3
FALSE	IsMasterProtein	6005794	PRA1 family protein 2 [Homo sapiens]	6.17978	1	1	1	1	178	19.246	9.19	560000	0.585	High	0	0	48.9	1
FALSE	IsMasterProtein	60097902	filaggrin [Homo sapiens]	1.47747	6	8	6	1	4061	434.922	9.25	9600000	0.087	High	0	0	48.8905	6
FALSE	IsMasterProtein	156713442	proteasome subunit alpha type-4 isoform 1 [Homo sapiens]	15.3257	4	4	4	1	261	29.465	7.72	3300000	0.931	High	0	0	48.7224	4
FALSE	None	156713444	proteasome subunit alpha type-4 isoform 2 [Homo sapiens]	15.7895	3	3	3	1	190	21.351	8.35	1300000	0.874	High	0	0	48.7224	3
FALSE	IsMasterProtein	10280622	alpha-amylase 2B precursor [Homo sapiens]	3.13112	1	2	1	1	511	57.673	7.09	410000	0.093	High	0	0	48.65	1
FALSE	IsMasterProteinCandidate	56549664	alpha-amylase 1 precursor [Homo sapiens]	3.13112	1	2	1	1	511	57.731	6.93	410000	0.093	High	0	0	48.65	1
FALSE	IsMasterProteinCandidate	4502085	pancreatic alpha-amylase precursor [Homo sapiens]	3.13112	1	2	1	1	511	57.67	7.05	410000	0.093	High	0	0	48.65	1
FALSE	IsMasterProteinCandidate	58530848	destrin isoform b [Homo sapiens]	7.43243	1	2	1	1	148	16.61	8.34	21000000	0.259	High	0	0	48.54	1
FALSE	IsMasterProtein	5802966	destrin isoform a [Homo sapiens]	6.66667	1	2	1	1	165	18.493	7.85	21000000	0.233	High	0	0	48.54	1
FALSE	IsMasterProteinCandidate	153252132	60S ribosomal protein L31 isoform 3 [Homo sapiens]	40.4959	6	6	6	1	121	13.987	10.8	17000000	9	High	0	0	48.4632	6
FALSE	IsMasterProtein	148746199	60S ribosomal protein L31 isoform 2 [Homo sapiens]	38.2812	6	6	6	1	128	14.623	10.8	17000000	6.197	High	0	0	48.4632	6
FALSE	IsMasterProteinCandidate	4506633	60S ribosomal protein L31 isoform 1 [Homo sapiens]	39.2	6	6	6	1	125	14.454	10.54	17000000	6.197	High	0	0	48.4632	6
FALSE	IsMasterProtein	23110942	proteasome subunit alpha type-5 isoform 1 [Homo sapiens]	20.332	4	5	4	1	241	26.394	4.79	16000000	2.162	High	0	0	48.3127	4
FALSE	IsMasterProtein	21700763	hematological and neurological expressed 1-like protein [Homo sapiens]	14.7368	2	2	2	1	190	20.051	9.26	1900000	0.468	High	0	0	48.13	2
FALSE	IsMasterProtein	23110944	proteasome subunit alpha type-6 [Homo sapiens]	17.0732	4	4	4	1	246	27.382	6.76	6100000	0.848	High	0	0	48.09	4
FALSE	IsMasterProtein	22538442	cathepsin Z preproprotein [Homo sapiens]	7.26073	2	2	2	1	303	33.846	7.11	1000000	0.425	High	0	0	48.05	2
FALSE	IsMasterProtein	24430151	26S protease regulatory subunit 4 [Homo sapiens]	5.45455	2	2	1	1	440	49.154	6.21	990000	0.186	High	0	0	47.73	2
FALSE	None	7657116	glyceraldehyde-3-phosphate dehydrogenase, testis-specific [Homo sapiens]	1.71569	1	3	1	1	408	44.473	8.19	22000000	0.259	High	0	0	47.7289	1
FALSE	IsMasterProtein	4502107	annexin A5 [Homo sapiens]	2.8125	1	1	1	1	320	35.914	5.05	2700000	0.11	High	0	0	47.4	1
FALSE	IsMasterProtein	269784613	mitochondrial import inner membrane translocase subunit Tim17-B isoform 1 [Homo sapiens]	16.6667	3	3	3	1	222	23.808	8.72	2500000	0.874	High	0	0	47.3367	3
FALSE	IsMasterProteinCandidate	5032181	mitochondrial import inner membrane translocase subunit Tim17-B isoform 2 [Homo sapiens]	21.5116	3	3	3	1	172	18.261	9.03	2500000	1.154	High	0	0	47.3367	3
FALSE	IsMasterProtein	4502227	ADP-ribosylation factor-like protein 1 [Homo sapiens]	12.7072	3	4	3	1	181	20.404	5.72	2400000	1.783	High	0	0	47.1298	3
FALSE	IsMasterProtein	192455698	probable glutathione peroxidase 8 [Homo sapiens]	8.61244	2	2	2	1	209	23.866	9.35	3300000	0.52	High	0	0	46.92	2
FALSE	IsMasterProteinCandidate	321267477	protein NipSnap homolog 2 isoform 2 [Homo sapiens]	2.83401	1	1	1	1	247	29.034	10.35	2100000	0.194	High	0	0	46.58	1
FALSE	IsMasterProtein	4503937	protein NipSnap homolog 2 isoform 1 [Homo sapiens]	2.44755	1	1	1	1	286	33.721	9.36	2100000	0.166	High	0	0	46.58	1
FALSE	IsMasterProtein	41399285	60 kDa heat shock protein, mitochondrial [Homo sapiens]	11.1693	4	4	4	1	573	61.016	5.87	2700000	0.322	High	0	0	46.4624	4
FALSE	IsMasterProtein	6912238	peroxiredoxin-5, mitochondrial isoform a precursor [Homo sapiens]	8.8785	2	2	2	1	214	22.012	8.57	1600000	0.425	High	0	0	46.4316	2
FALSE	IsMasterProteinCandidate	32455260	peroxiredoxin-5, mitochondrial isoform b precursor [Homo sapiens]	11.1765	2	2	2	1	170	17.383	8.76	1600000	0.52	High	0	0	46.4316	2
FALSE	IsMasterProteinCandidate	157388991	solute carrier family 25 member 36 isoform b [Homo sapiens]	4.19355	1	1	1	1	310	34.132	8.73	2000000	0.166	High	0	0	46.42	1
FALSE	IsMasterProteinCandidate	157388989	solute carrier family 25 member 36 isoform a [Homo sapiens]	4.18006	1	1	1	1	311	34.261	8.57	2000000	0.166	High	0	0	46.42	1
FALSE	IsMasterProtein	14150082	solute carrier family 25 member 33 [Homo sapiens]	4.04984	1	1	1	1	321	35.352	9.6	2000000	0.155	High	0	0	46.42	1
FALSE	IsMasterProtein	22748747	protein LSM12 homolog [Homo sapiens]	6.66667	1	1	1	1	195	21.687	7.74	5100000	0.334	High	0	0	46.32	1
FALSE	IsMasterProtein	4506613	60S ribosomal protein L22 proprotein [Homo sapiens]	18.75	2	2	2	1	128	14.778	9.19	8900000	2.162	High	0	0	46.1526	2
FALSE	None	34222246	GTPase HRas isoform 2 [Homo sapiens]	6.47059	1	1	0	2	170	18.858	5		0.292	High	0	0	46.14	1
FALSE	IsMasterProtein	4506625	60S ribosomal protein L27a [Homo sapiens]	16.2162	3	5	3	1	148	16.551	11	21000000	4.179	High	0	0	46.0511	3
FALSE	IsMasterProteinCandidate	371872799	transmembrane and coiled-coil domain-containing protein 1 isoform c [Homo sapiens]	16.4773	2	4	2	1	176	19.884	9.82	3800000	1.683	High	0	0	46.03	2
FALSE	IsMasterProteinCandidate	371872778	transmembrane and coiled-coil domain-containing protein 1 isoform b [Homo sapiens]	14.1463	2	4	2	1	205	23.271	10.62	3800000	1.371	High	0	0	46.03	2
FALSE	IsMasterProtein	371872752	transmembrane and coiled-coil domain-containing protein 1 isoform a [Homo sapiens]	12.1339	2	4	2	1	239	27.061	10.26	3800000	1.154	High	0	0	46.03	2
FALSE	IsMasterProtein	78000183	60S ribosomal protein L14 [Homo sapiens]	12.5581	3	3	3	1	215	23.417	10.93	11000000	2.162	High	0	0	45.9	3
FALSE	None	22748757	keratin-like protein KRT222 [Homo sapiens]	3.05085	1	1	0	4	295	34.137	5.87		0.145	High	0	0	45.83	1
FALSE	IsMasterProteinCandidate	27886582	39S ribosomal protein L39, mitochondrial isoform a [Homo sapiens]	10.6509	3	3	3	1	338	38.697	7.65	1200000	0.35	High	0	0	45.69	3
FALSE	IsMasterProtein	27886570	39S ribosomal protein L39, mitochondrial isoform b [Homo sapiens]	10.1983	3	3	3	1	353	40.442	7.91	1200000	0.369	High	0	0	45.69	3
FALSE	IsMasterProtein	28373194	proteasomal ubiquitin receptor ADRM1 precursor [Homo sapiens]	7.61671	2	2	2	1	407	42.127	5.07	6800000	0.52	High	0	0	45.66	2
FALSE	IsMasterProtein	22538467	proteasome subunit beta type-4 [Homo sapiens]	7.19697	2	2	2	1	264	29.185	5.97	6400000	0.52	High	1	0	45.55	2
FALSE	IsMasterProteinCandidate	224451038	protein YIF1B isoform 2 [Homo sapiens]	4.59364	1	1	1	1	283	31.154	7.43	620000	0.292	High	1	0	45.52	1
FALSE	IsMasterProtein	89191848	protein YIF1B isoform 5 [Homo sapiens]	4.14013	1	1	1	1	314	34.413	9.16	620000	0.259	High	1	0	45.52	1
FALSE	IsMasterProteinCandidate	224451034	protein YIF1B isoform 6 [Homo sapiens]	4.3771	1	1	1	1	297	32.659	8.63	620000	0.292	High	1	0	45.52	1
FALSE	IsMasterProteinCandidate	89191845	protein YIF1B isoform 3 [Homo sapiens]	4.34783	1	1	1	1	299	32.803	8.63	620000	0.259	High	1	0	45.52	1
FALSE	IsMasterProteinCandidate	89191850	protein YIF1B isoform 4 [Homo sapiens]	4.18006	1	1	1	1	311	33.943	8.85	620000	0.259	High	1	0	45.52	1
FALSE	IsMasterProtein	61743942	abl interactor 1 isoform a [Homo sapiens]	2.16535	1	1	1	1	508	55.047	7.06	1800000	0.129	High	1	0	45.49	1
FALSE	IsMasterProteinCandidate	296010993	abl interactor 1 isoform g [Homo sapiens]	2.43902	1	1	1	1	451	49.275	7.31	1800000	0.122	High	1	0	45.49	1
FALSE	IsMasterProteinCandidate	296010995	abl interactor 1 isoform h [Homo sapiens]	2.46637	1	1	1	1	446	48.648	6.87	1800000	0.122	High	1	0	45.49	1
FALSE	IsMasterProteinCandidate	296010999	abl interactor 1 isoform j [Homo sapiens]	2.79898	1	1	1	1	393	43.268	6.38	1800000	0.136	High	1	0	45.49	1
FALSE	IsMasterProteinCandidate	296011001	abl interactor 1 isoform k [Homo sapiens]	2.83505	1	1	1	1	388	42.641	6.04	1800000	0.136	High	1	0	45.49	1
FALSE	IsMasterProteinCandidate	296010983	abl interactor 1 isoform e [Homo sapiens]	2.21774	1	1	1	1	496	53.879	7.33	1800000	0.122	High	1	0	45.49	1
FALSE	IsMasterProteinCandidate	296010990	abl interactor 1 isoform f [Homo sapiens]	2.29167	1	1	1	1	480	52.364	7.31	1800000	0.122	High	1	0	45.49	1
FALSE	IsMasterProteinCandidate	296010997	abl interactor 1 isoform i [Homo sapiens]	2.60664	1	1	1	1	422	46.357	6.38	1800000	0.129	High	1	0	45.49	1
FALSE	IsMasterProteinCandidate	296011003	abl interactor 1 isoform l [Homo sapiens]	3.34347	1	1	1	1	329	35.898	5.06	1800000	0.179	High	1	0	45.49	1
FALSE	IsMasterProteinCandidate	61743946	abl interactor 1 isoform c [Homo sapiens]	2.43363	1	1	1	1	452	49.346	7.31	1800000	0.122	High	1	0	45.49	1
FALSE	IsMasterProteinCandidate	61743948	abl interactor 1 isoform d [Homo sapiens]	2.31092	1	1	1	1	476	51.809	6.87	1800000	0.122	High	1	0	45.49	1
FALSE	IsMasterProteinCandidate	61743944	abl interactor 1 isoform b [Homo sapiens]	2.2869	1	1	1	1	481	52.435	7.31	1800000	0.122	High	1	0	45.49	1
FALSE	IsMasterProtein	195963398	suppressor of G2 allele of SKP1 homolog isoform SGT1B [Homo sapiens]	3.28767	1	1	1	1	365	40.998	5.16	3000000	0.11	High	1	0	45.41	1
FALSE	IsMasterProteinCandidate	5730041	suppressor of G2 allele of SKP1 homolog isoform SGT1A [Homo sapiens]	3.6036	1	1	1	1	333	37.781	5.21	3000000	0.116	High	1	0	45.41	1
FALSE	IsMasterProtein	115298657	protein S100-A7 [Homo sapiens]	22.7723	3	6	3	1	101	11.464	6.77	8400000	4.179	High	1	0	45.3556	3
FALSE	IsMasterProtein	4502067	protein AMBP preproprotein [Homo sapiens]	14.2045	4	7	4	1	352	38.974	6.25	17000000	1.581	High	1	0	45.2958	4
FALSE	IsMasterProteinCandidate	51479152	ATP synthase subunit d, mitochondrial isoform b [Homo sapiens]	44.5255	5	5	5	1	137	15.763	7.18	5400000	3.217	High	1	0	45.2689	5
FALSE	IsMasterProtein	5453559	ATP synthase subunit d, mitochondrial isoform a [Homo sapiens]	37.8882	5	5	5	1	161	18.479	5.3	5400000	2.162	High	1	0	45.2689	5
FALSE	IsMasterProteinCandidate	210032390	protein SEC13 homolog isoform 2 [Homo sapiens]	3.57143	1	1	1	1	308	33.99	5.72	2600000	0.179	High	1	0	44.96	1
FALSE	IsMasterProtein	38455394	DNA polymerase epsilon subunit 4 [Homo sapiens]	10.2564	1	1	1	1	117	12.201	4.92	5600000	0.468	High	1	0	44.96	1
FALSE	IsMasterProtein	34335134	protein SEC13 homolog isoform 1 [Homo sapiens]	3.41615	1	1	1	1	322	35.518	5.48	2600000	0.179	High	1	0	44.96	1
FALSE	IsMasterProtein	4557657	peptidyl-tRNA hydrolase ICT1, mitochondrial precursor [Homo sapiens]	5.82524	1	1	1	1	206	23.615	10.07	1700000	0.259	High	1	0	44.88	1
FALSE	IsMasterProtein	208609962	ras-related protein Rab-7L1 isoform 1 [Homo sapiens]	16.2562	3	3	2	1	203	23.14	7.18	2500000	0.778	High	1	0	44.8393	3
FALSE	IsMasterProteinCandidate	339895787	ATP-binding cassette sub-family B member 9 isoform 5 [Homo sapiens]	1.0279	1	1	1	1	681	75.236	7.2	31000000	0.08	High	1	0	44.79	1
FALSE	IsMasterProtein	9955966	ATP-binding cassette sub-family B member 9 isoform 1 [Homo sapiens]	0.913838	1	1	1	1	766	84.421	7.93	31000000	0.07	High	1	0	44.79	1
FALSE	IsMasterProteinCandidate	339895785	ATP-binding cassette sub-family B member 9 isoform 6 [Homo sapiens]	0.995733	1	1	1	1	703	77.421	8.37	31000000	0.08	High	1	0	44.79	1
FALSE	IsMasterProteinCandidate	339895781	ATP-binding cassette sub-family B member 9 isoform 4 [Homo sapiens]	1.02489	1	1	1	1	683	75.354	7.18	31000000	0.08	High	1	0	44.79	1
FALSE	IsMasterProteinCandidate	9955968	ATP-binding cassette sub-family B member 9 isoform 2 [Homo sapiens]	0.968188	1	1	1	1	723	79.721	8.43	31000000	0.068	High	1	0	44.79	1
FALSE	IsMasterProtein	11056044	inorganic pyrophosphatase [Homo sapiens]	24.9135	7	7	7	1	289	32.639	5.86	6800000	1.448	High	1	0	44.7752	7
FALSE	None	20357529	guanine nucleotide-binding protein G(I)/G(S)/G(T) subunit beta-2 [Homo sapiens]	3.23529	1	1	1	1	340	37.307	6	1600000	0.155	High	1	0	44.75	1
FALSE	IsMasterProtein	11321585	guanine nucleotide-binding protein G(I)/G(S)/G(T) subunit beta-1 [Homo sapiens]	7.35294	2	2	2	1	340	37.353	6	1500000	0.359	High	1	0	44.75	2
FALSE	IsMasterProtein	63253298	spermidine synthase [Homo sapiens]	8.9404	2	3	2	1	302	33.803	5.49	1200000	0.54	High	1	0	44.7	2
FALSE	IsMasterProtein	4506189	proteasome subunit alpha type-7 [Homo sapiens]	24.1935	5	5	5	1	248	27.87	8.46	7300000	1.276	High	1	0	44.66	5
FALSE	IsMasterProteinCandidate	24430155	26S protease regulatory subunit 6B isoform 2 [Homo sapiens]	7.23514	3	3	3	1	387	43.481	5.26	2500000	0.369	High	1	0	44.568	3
FALSE	IsMasterProtein	5729991	26S protease regulatory subunit 6B isoform 1 [Homo sapiens]	6.69856	3	3	3	1	418	47.337	5.21	2500000	0.334	High	1	0	44.568	3
FALSE	IsMasterProtein	23510448	DNA replication licensing factor MCM5 [Homo sapiens]	1.63488	1	1	1	1	734	82.233	8.37	380000	0.058	High	1	0	44.51	1
FALSE	IsMasterProtein	21361565	ATP synthase subunit b, mitochondrial precursor [Homo sapiens]	16.4062	4	4	4	1	256	28.89	9.36	4700000	0.778	High	1	0	44.45	4
FALSE	IsMasterProtein	7705696	thioredoxin domain-containing protein 12 precursor [Homo sapiens]	13.3721	2	2	2	1	172	19.194	5.4	340000	0.585	High	2	0	44.2807	2
FALSE	IsMasterProteinCandidate	57165352	gem-associated protein 2 isoform gamma [Homo sapiens]	2.8	1	1	1	1	250	28.137	6.76	1400000	0.212	High	2	0	44.23	1
FALSE	IsMasterProtein	4506961	gem-associated protein 2 isoform alpha [Homo sapiens]	2.5	1	1	1	1	280	31.565	5.58	1400000	0.179	High	2	0	44.23	1
FALSE	IsMasterProteinCandidate	57165350	gem-associated protein 2 isoform beta [Homo sapiens]	2.64151	1	1	1	1	265	29.912	5.41	1400000	0.194	High	2	0	44.23	1
FALSE	IsMasterProtein	4885111	calmodulin-like protein 3 [Homo sapiens]	19.4631	2	2	2	1	149	16.88	4.42	1500000	0.52	High	2	0	44.1511	2
FALSE	None	301897477	beta-enolase isoform 1 [Homo sapiens]	4.14747	1	2	1	1	434	46.957	7.71	2900000	0.122	High	2	0	44.14	1
FALSE	None	301897479	beta-enolase isoform 2 [Homo sapiens]	4.60358	1	2	1	1	391	42.222	7.97	2900000	0.145	High	2	0	44.14	1
FALSE	None	5803011	gamma-enolase [Homo sapiens]	4.14747	1	2	1	1	434	47.239	5.03	2900000	0.122	High	2	0	44.14	1
FALSE	IsMasterProtein	256818821	E3 ubiquitin-protein ligase RAD18 [Homo sapiens]	1.61616	1	1	1	1	495	56.187	7.58	170000	0.075	High	2	0	44.14	1
FALSE	None	11641237	ras-related protein Rab-38 [Homo sapiens]	5.21327	1	1	0	2	211	23.697	7.77		0.212	High	2	0	43.9	1
FALSE	None	32455262	peroxiredoxin-5, mitochondrial isoform c precursor [Homo sapiens]	8.8	1	1	1	1	125	12.829	9.14	2900000	0.334	High	2	0	43.78	1
FALSE	None	16357472	cell division control protein 42 homolog isoform 2 [Homo sapiens]	5.75916	1	2	1	1	191	21.297	6.04	3100000	0.585	High	2	0	43.6474	1
FALSE	IsMasterProteinCandidate	352962174	osteopontin isoform 4 precursor [Homo sapiens]	10.989	2	2	2	1	273	30.757	4.59		0.668	High	2	0	43.63	2
FALSE	IsMasterProtein	352962176	osteopontin isoform 5 [Homo sapiens]	9.17431	2	2	2	1	327	37.222	4.73		0.468	High	2	0	43.63	2
FALSE	IsMasterProteinCandidate	4759166	osteopontin isoform OPN-b precursor [Homo sapiens]	10	2	2	2	1	300	33.823	4.61		0.52	High	2	0	43.63	2
FALSE	IsMasterProteinCandidate	91206462	osteopontin isoform OPN-a precursor [Homo sapiens]	9.55414	2	2	2	1	314	35.401	4.58		0.468	High	2	0	43.63	2
FALSE	IsMasterProteinCandidate	91598939	osteopontin isoform OPN-c precursor [Homo sapiens]	10.453	2	2	2	1	287	32.336	4.55		0.52	High	2	0	43.63	2
FALSE	IsMasterProtein	4557014	catalase [Homo sapiens]	11.3852	5	5	5	1	527	59.719	7.39	3500000	0.468	High	2	0	43.5816	5
FALSE	IsMasterProtein	4507725	transthyretin precursor [Homo sapiens]	8.84354	1	1	1	1	147	15.877	5.76	2800000	0.468	High	2	0	43.5	1
FALSE	IsMasterProtein	4504333	histidine ammonia-lyase isoform 1 [Homo sapiens]	2.73973	2	2	2	1	657	72.652	6.95	980000	0.136	High	2	0	43.2301	2
FALSE	IsMasterProteinCandidate	385251411	histidine ammonia-lyase isoform 3 [Homo sapiens]	3.04569	2	2	2	1	591	64.847	7.09	980000	0.16	High	2	0	43.2301	2
FALSE	IsMasterProtein	257743454	bone morphogenetic protein 15 precursor [Homo sapiens]	1.78571	1	1	1	1	392	45.026	9.11	40000000	0.105	High	2	0	43.22	1
FALSE	IsMasterProtein	5803187	transaldolase [Homo sapiens]	3.26409	1	1	1	1	337	37.516	6.81	1700000	0.145	High	2	0	43.13	1
FALSE	IsMasterProtein	4758774	NADH dehydrogenase [ubiquinone] 1 beta subcomplex subunit 10 [Homo sapiens]	12.2093	2	2	2	1	172	20.763	8.48	2200000	0.52	High	2	0	42.9	2
FALSE	IsMasterProtein	4504327	trifunctional enzyme subunit beta, mitochondrial precursor [Homo sapiens]	1.89873	1	1	1	1	474	51.262	9.41	600000	0.086	High	2	0	42.9	1
FALSE	IsMasterProtein	7657532	protein S100-A6 [Homo sapiens]	8.88889	1	1	1	1	90	10.173	5.48	7200000	0.585	High	2	0	42.77	1
FALSE	IsMasterProteinCandidate	17921987	cytochrome c oxidase assembly protein COX15 homolog isoform 2 [Homo sapiens]	2.06186	1	1	1	1	388	43.807	9.64	870000	0.11	High	2	0	42.48	1
FALSE	IsMasterProtein	17921985	cytochrome c oxidase assembly protein COX15 homolog isoform 1 [Homo sapiens]	1.95122	1	1	1	1	410	46	9.82	870000	0.122	High	2	0	42.48	1
FALSE	IsMasterProtein	304376272	cyclin-dependent kinase inhibitor 2A isoform p16gamma [Homo sapiens]	17.3653	2	3	2	1	167	17.872	6.89	1600000	1.371	High	3	0	42.3534	2
FALSE	IsMasterProteinCandidate	4502749	cyclin-dependent kinase inhibitor 2A isoform p16INK4a [Homo sapiens]	18.5897	2	3	2	1	156	16.522	5.81	1600000	1.371	High	3	0	42.3534	2
FALSE	IsMasterProtein	67944630	60S ribosomal protein L9 [Homo sapiens]	15.625	2	3	2	1	192	21.85	9.95	3400000	1.154	High	3	0	42.32	2
FALSE	IsMasterProtein	330864679	F-actin-capping protein subunit beta isoform 2 [Homo sapiens]	17.3285	3	5	3	1	277	31.331	5.59	5900000	0.968	High	3	0	42.2882	3
FALSE	IsMasterProteinCandidate	4826659	F-actin-capping protein subunit beta isoform 1 [Homo sapiens]	17.6471	3	5	3	1	272	30.609	6	5900000	1.054	High	3	0	42.2882	3
FALSE	None	313569824	RPL17-C18orf32 protein isoform 2 [Homo sapiens]	25.7895	5	8	5	1	190	22.056	10.04	16000000	4.012	High	3	0	42.2587	5
FALSE	None	313569778	60S ribosomal protein L17 isoform b [Homo sapiens]	33.5616	5	8	5	1	146	17.083	10.1	16000000	9	High	3	0	42.2587	5
FALSE	IsMasterProtein	4504483	hypoxanthine-guanine phosphoribosyltransferase [Homo sapiens]	10.5505	2	2	2	1	218	24.564	6.68	1100000	0.425	High	3	0	42.25	2
FALSE	IsMasterProtein	4507475	protein-glutamine gamma-glutamyltransferase K [Homo sapiens]	4.28397	3	3	3	1	817	89.73	6.04	1400000	0.162	High	3	0	42.2139	3
FALSE	IsMasterProtein	21265080	39S ribosomal protein L18, mitochondrial [Homo sapiens]	5	1	1	1	1	180	20.564	9.54	730000	0.334	High	3	0	42.19	1
FALSE	IsMasterProtein	56181387	E3 ubiquitin-protein ligase CHIP [Homo sapiens]	12.5413	3	3	3	1	303	34.834	5.87	1100000	0.389	High	3	0	42.17	3
FALSE	None	24586679	histone H2B type 1-A [Homo sapiens]	7.08661	1	2	1	1	127	14.159	10.32	40000000	0.334	High	3	0	42.0884	1
FALSE	None	410171180	PREDICTED: heterogeneous nuclear ribonucleoprotein C-like 1-like [Homo sapiens]	3.98671	1	1	1	1	301	32.873	5.55	4200000	0.129	High	3	0	42.05	1
FALSE	None	61966711	heterogeneous nuclear ribonucleoprotein C-like 1 [Homo sapiens]	4.09556	1	1	1	1	293	32.123	5.06	4200000	0.129	High	3	0	42.05	1
FALSE	None	226052117	heterogeneous nuclear ribonucleoprotein C-like [Homo sapiens]	4.09556	1	1	1	1	293	32.01	5.68	4200000	0.129	High	3	0	42.05	1
FALSE	None	282396082	heterogeneous nuclear ribonucleoprotein C-like [Homo sapiens]	4.09556	1	1	1	1	293	32.034	5.43	4200000	0.129	High	3	0	42.05	1
FALSE	IsMasterProtein	17998551	serpin B12 [Homo sapiens]	16.5432	5	5	5	1	405	46.247	5.53	13000000	0.73	High	3	0	42.0427	5
FALSE	None	15718763	GTPase KRas isoform a precursor [Homo sapiens]	12.1693	2	2	0	2	189	21.642	6.77		0.668	High	3	0	41.9511	2
FALSE	IsMasterProtein	15718761	GTPase KRas isoform b precursor [Homo sapiens]	18.617	3	3	1	1	188	21.411	8.12	1600000	1.154	High	3	0	41.9511	3
FALSE	IsMasterProtein	4505171	mammaglobin-B precursor [Homo sapiens]	12.6316	1	1	1	1	95	10.876	5.78	1600000	0.468	High	3	0	41.9	1
FALSE	None	315138985	proteasome subunit alpha type-5 isoform 2 [Homo sapiens]	14.2077	2	2	2	1	183	20.022	4.73	11000000	0.931	High	4	0	41.5795	2
FALSE	IsMasterProtein	222352111	MKI67 FHA domain-interacting nucleolar phosphoprotein [Homo sapiens]	8.19113	2	2	2	1	293	34.201	9.88	1100000	0.359	High	4	0	41.3	2
FALSE	IsMasterProteinCandidate	4507797	ubiquitin-conjugating enzyme E2 variant 2 [Homo sapiens]	6.89655	1	1	1	1	145	16.352	8.09	3400000	0.259	High	4	0	41.28	1
FALSE	IsMasterProteinCandidate	383872507	ubiquitin-conjugating enzyme E2 variant 1 isoform f [Homo sapiens]	9.52381	1	1	1	1	105	11.758	5.52	3400000	0.334	High	4	0	41.28	1
FALSE	IsMasterProteinCandidate	73765546	ubiquitin-conjugating enzyme E2 variant 1 isoform d [Homo sapiens]	6.80272	1	1	1	1	147	16.484	7.93	3400000	0.259	High	4	0	41.28	1
FALSE	IsMasterProteinCandidate	383872501	ubiquitin-conjugating enzyme E2 variant 1 isoform e [Homo sapiens]	6.94444	1	1	1	1	144	16.2	6.7	3400000	0.259	High	4	0	41.28	1
FALSE	IsMasterProteinCandidate	383872480	ubiquitin-conjugating enzyme E2 variant 1 isoform a [Homo sapiens]	5.88235	1	1	1	1	170	19.295	8.54	3400000	0.259	High	4	0	41.28	1
FALSE	IsMasterProtein	40806190	TMEM189-UBE2V1 fusion protein [Homo sapiens]	2.7027	1	1	1	1	370	42.182	6.61	3400000	0.116	High	4	0	41.28	1
FALSE	IsMasterProteinCandidate	4503327	NADH-cytochrome b5 reductase 3 isoform 1 [Homo sapiens]	9.30233	2	3	2	1	301	34.213	7.59	2500000	0.585	High	4	0	41.22	2
FALSE	IsMasterProteinCandidate	284448553	NADH-cytochrome b5 reductase 3 isoform 2 [Homo sapiens]	10.0719	2	3	2	1	278	31.608	7.58	2500000	0.638	High	4	0	41.22	2
FALSE	IsMasterProtein	284448551	NADH-cytochrome b5 reductase 3 isoform 3 [Homo sapiens]	8.38323	2	3	2	1	334	38.202	6.9	2500000	0.468	High	4	0	41.22	2
FALSE	IsMasterProtein	24308400	calcium uniporter protein, mitochondrial isoform 1 precursor [Homo sapiens]	8.83191	3	3	3	1	351	39.842	8.65	3400000	0.468	High	4	0	41.1591	3
FALSE	IsMasterProteinCandidate	398303803	calcium uniporter protein, mitochondrial isoform 2 precursor [Homo sapiens]	9.39394	3	3	3	1	330	36.972	8.98	3400000	0.54	High	4	0	41.1591	3
FALSE	IsMasterProteinCandidate	398303805	calcium uniporter protein, mitochondrial isoform 3 [Homo sapiens]	10.2649	3	3	3	1	302	35.136	7.49	3400000	0.585	High	4	0	41.1591	3
FALSE	IsMasterProteinCandidate	24497601	endothelial differentiation-related factor 1 isoform beta [Homo sapiens]	5.7554	1	1	1	1	139	15.471	9.77	1100000	0.259	High	4	0	41.1	1
FALSE	IsMasterProtein	4503453	endothelial differentiation-related factor 1 isoform alpha [Homo sapiens]	5.40541	1	1	1	1	148	16.359	9.95	1100000	0.259	High	4	0	41.1	1
FALSE	IsMasterProtein	5032041	GTP-binding protein Rheb [Homo sapiens]	17.9348	3	4	3	1	184	20.485	5.92	9700000	1.154	High	4	0	41.0893	3
FALSE	None	111494251	rho-related GTP-binding protein RhoC precursor [Homo sapiens]	12.9534	2	4	2	1	193	21.992	6.58	15000000	2.162	High	4	0	41.0739	2
FALSE	IsMasterProtein	10835049	transforming protein RhoA precursor [Homo sapiens]	19.171	3	5	3	1	193	21.754	6.1	11000000	2.594	High	4	0	41.0739	3
FALSE	IsMasterProtein	4557325	apolipoprotein E precursor [Homo sapiens]	2.83912	1	1	1	1	317	36.132	5.73	2400000	0.11	High	5	0	41	1
FALSE	None	347921141	transmembrane protein 126A isoform 2 [Homo sapiens]	16.8	3	3	3	1	125	13.835	8.92	1400000	1.371	High	5	0	40.99	3
FALSE	IsMasterProteinCandidate	208431836	polyadenylate-binding protein 4 isoform 3 [Homo sapiens]	4.4374	2	2	2	1	631	69.535	9.52	1300000	0.141	High	5	0	40.95	2
FALSE	IsMasterProteinCandidate	4504715	polyadenylate-binding protein 4 isoform 2 [Homo sapiens]	4.34783	2	2	2	1	644	70.738	9.26	1300000	0.145	High	5	0	40.95	2
FALSE	IsMasterProteinCandidate	46367787	polyadenylate-binding protein 1 [Homo sapiens]	4.40252	2	2	2	1	636	70.626	9.5	1300000	0.15	High	5	0	40.95	2
FALSE	IsMasterProtein	208431833	polyadenylate-binding protein 4 isoform 1 [Homo sapiens]	4.24242	2	2	2	1	660	72.345	9.35	1300000	0.136	High	5	0	40.95	2
FALSE	IsMasterProtein	21614544	protein S100-A8 [Homo sapiens]	19.3548	2	3	2	1	93	10.828	7.03	4300000	1.371	High	5	0	40.839	2
FALSE	IsMasterProtein	71979932	large neutral amino acids transporter small subunit 1 [Homo sapiens]	2.76134	1	1	1	1	507	54.974	7.72	180000	0.122	High	5	0	40.8	1
FALSE	None	38201710	probable ATP-dependent RNA helicase DDX17 isoform 1 [Homo sapiens]	1.64609	1	1	1	1	729	80.222	8.27	1100000	0.064	High	5	0	40.57	1
FALSE	None	148613856	probable ATP-dependent RNA helicase DDX17 isoform 3 [Homo sapiens]	1.64159	1	1	1	1	731	80.407	8.37	1100000	0.064	High	5	0	40.57	1
FALSE	IsMasterProtein	4758138	probable ATP-dependent RNA helicase DDX5 [Homo sapiens]	4.23453	2	2	2	1	614	69.105	8.92	850000	0.145	High	5	0	40.57	2
FALSE	IsMasterProtein	4505821	prolactin-inducible protein precursor [Homo sapiens]	15.0685	3	3	3	1	146	16.562	8.05	8700000	1.154	High	5	0	40.51	3
FALSE	IsMasterProtein	21361619	toll-interacting protein [Homo sapiens]	8.39416	2	2	2	1	274	30.262	5.97	10000000	0.389	High	5	0	40.4082	2
FALSE	None	221218988	phosphatidylglycerophosphatase and protein-tyrosine phosphatase 1 isoform 2 [Homo sapiens]	8.60927	1	1	1	1	151	16.449	10.96	6800000	0.389	High	5	0	40.3	1
FALSE	None	387598087	uridine-cytidine kinase 1 isoform d [Homo sapiens]	2.83688	1	1	1	1	282	32.254	6.86	4500000	0.179	High	5	0	40.26	1
FALSE	None	13899253	uridine-cytidine kinase 1 isoform a [Homo sapiens]	2.88809	1	1	1	1	277	31.415	7.3	4500000	0.194	High	5	0	40.26	1
FALSE	None	387598085	uridine-cytidine kinase 1 isoform c [Homo sapiens]	2.98507	1	1	1	1	268	30.671	7.05	4500000	0.194	High	5	0	40.26	1
FALSE	IsMasterProtein	4506629	60S ribosomal protein L29 [Homo sapiens]	14.4654	2	3	2	1	159	17.741	11.66	7000000	4.623	High	5	0	39.98	2
FALSE	None	4504927	keratin, type I cuticular Ha6 [Homo sapiens]	1.49893	1	3	0	7	467	52.214	4.94		0.08	High	5	0	39.7897	1
FALSE	IsMasterProteinCandidate	221316614	extracellular matrix protein 1 isoform 1 precursor [Homo sapiens]	2.59259	1	1	1	1	540	60.635	6.71	1900000	0.077	High	5	0	39.5	1
FALSE	IsMasterProteinCandidate	221316616	extracellular matrix protein 1 isoform 2 precursor [Homo sapiens]	3.37349	1	1	1	1	415	46.07	6.39	1900000	0.105	High	5	0	39.5	1
FALSE	IsMasterProtein	322302700	extracellular matrix protein 1 isoform 3 precursor [Homo sapiens]	2.46914	1	1	1	1	567	63.523	6.89	1900000	0.072	High	5	0	39.5	1
FALSE	None	222144319	ras-related protein Rab-34 isoform 5 [Homo sapiens]	16.4557	4	6	4	1	316	35.162	8.63	4600000	0.995	High	5	0	39.46	4
FALSE	IsMasterProteinCandidate	372266169	ras-related protein Rab-34 isoform 6 [Homo sapiens]	25.7384	5	7	5	1	237	26.656	6.99	4600000	1.738	High	5	0	39.46	5
FALSE	None	372266173	ras-related protein Rab-34 isoform 7 [Homo sapiens]	20.0772	4	6	4	1	259	28.897	8.05	4600000	1.512	High	5	0	39.46	4
FALSE	IsMasterProtein	372266171	ras-related protein Rab-34 isoform 1 [Homo sapiens]	23.5521	5	7	5	1	259	29.026	7.88	4600000	1.581	High	5	0	39.46	5
FALSE	None	222144313	ras-related protein Rab-34 isoform 2 [Homo sapiens]	12.6623	3	4	3	1	308	34.348	8.51	4600000	0.624	High	5	0	39.46	3
FALSE	None	222144317	ras-related protein Rab-34 isoform 4 [Homo sapiens]	19.1235	4	5	4	1	251	28.211	7.64	4600000	1.054	High	5	0	39.46	4
FALSE	IsMasterProteinCandidate	239937451	adenosylhomocysteinase isoform 2 [Homo sapiens]	2.9703	1	1	1	1	404	44.63	6.47	440000	0.11	High	5	0	39.43	1
FALSE	IsMasterProtein	9951915	adenosylhomocysteinase isoform 1 [Homo sapiens]	2.77778	1	1	1	1	432	47.685	6.34	440000	0.101	High	5	0	39.43	1
FALSE	None	315360618	gamma-glutamylcyclotransferase isoform 2 [Homo sapiens]	5.42169	1	1	1	1	166	19.079	9.5	1200000	0.292	High	5	0	39.43	1
FALSE	None	315360620	gamma-glutamylcyclotransferase isoform 3 [Homo sapiens]	7.89474	1	1	1	1	114	12.934	8.31	1200000	0.468	High	5	0	39.43	1
FALSE	None	116812567	ras-related protein Rab-25 [Homo sapiens]	3.75587	1	1	1	1	213	23.481	5.96	8100000	0.179	High	5	0	39.42	1
FALSE	IsMasterProtein	374671789	single-stranded DNA-binding protein, mitochondrial precursor [Homo sapiens]	15.5405	2	2	2	1	148	17.249	9.6	2000000	0.668	High	5	0	39.194	2
FALSE	IsMasterProtein	119395729	lysosomal protective protein isoform a precursor [Homo sapiens]	2.61044	1	1	1	1	498	56.197	6.61	1900000	0.122	High	5	0	39.18	1
FALSE	IsMasterProteinCandidate	189163485	lysosomal protective protein isoform b precursor [Homo sapiens]	2.70833	1	1	1	1	480	54.431	6.61	1900000	0.136	High	5	0	39.18	1
FALSE	IsMasterProteinCandidate	262527235	lysosomal protective protein isoform c precursor [Homo sapiens]	2.7027	1	1	1	1	481	54.221	6.98	1900000	0.122	High	5	0	39.18	1
FALSE	None	363543330	alpha/beta hydrolase domain-containing protein 14B isoform 3 [Homo sapiens]	12.7907	1	2	1	1	172	18.034	6.67	14000000	1.154	High	5	0	39.18	1
FALSE	IsMasterProteinCandidate	33239443	synaptophysin-like protein 1 isoform b [Homo sapiens]	4.56432	1	1	1	1	241	26.394	7.23	830000	0.259	High	5	0	39.17	1
FALSE	IsMasterProtein	5803185	synaptophysin-like protein 1 isoform a [Homo sapiens]	4.2471	1	1	1	1	259	28.547	8.43	830000	0.233	High	5	0	39.17	1
FALSE	IsMasterProtein	7705805	28S ribosomal protein S2, mitochondrial [Homo sapiens]	2.7027	1	1	1	1	296	33.228	9.26	590000	0.122	High	5	0	39.04	1
FALSE	IsMasterProtein	75709204	GTP-binding protein SAR1b [Homo sapiens]	15.1515	3	4	1	1	198	22.396	6.11	410000	0.874	High	5	0	39	3
FALSE	IsMasterProteinCandidate	94721252	vesicle-associated membrane protein-associated protein A isoform 2 [Homo sapiens]	5.62249	2	2	2	1	249	27.875	8.62	1000000	0.425	High	5	0	38.94	2
FALSE	None	307574674	vesicle-associated membrane protein-associated protein B/C isoform 2 [Homo sapiens]	12.1212	1	1	1	1	99	11.145	8.54	1600000	0.585	High	5	0	38.94	1
FALSE	None	4759302	vesicle-associated membrane protein-associated protein B/C isoform 1 [Homo sapiens]	4.93827	1	1	1	1	243	27.211	7.3	1600000	0.179	High	5	0	38.94	1
FALSE	IsMasterProtein	94721250	vesicle-associated membrane protein-associated protein A isoform 1 [Homo sapiens]	4.7619	2	2	2	1	294	32.593	8.91	1000000	0.389	High	5	0	38.94	2
FALSE	IsMasterProtein	157168362	purine nucleoside phosphorylase [Homo sapiens]	13.1488	3	3	3	1	289	32.097	6.95	1200000	0.468	High	5	0	38.7992	3
FALSE	IsMasterProtein	4557367	bleomycin hydrolase [Homo sapiens]	6.81319	2	2	2	1	455	52.528	6.27	4400000	0.194	High	5	0	38.78	2
FALSE	IsMasterProtein	4504111	growth factor receptor-bound protein 2 isoform 1 [Homo sapiens]	6.91244	2	2	2	1	217	25.19	6.32	1500000	0.389	High	5	0	38.68	2
FALSE	IsMasterProteinCandidate	45359859	growth factor receptor-bound protein 2 isoform 2 [Homo sapiens]	8.52273	2	2	2	1	176	20.544	5.85	1500000	0.585	High	5	0	38.68	2
FALSE	IsMasterProtein	374093219	stonin-2 isoform 2 [Homo sapiens]	0.978261	1	1	1	1	920	102.77	5.5	7600000	0.061	High	5	0	38.6	1
FALSE	IsMasterProteinCandidate	21361863	stonin-2 isoform 1 [Homo sapiens]	0.994475	1	1	1	1	905	101.102	5.39	7600000	0.064	High	5	0	38.6	1
FALSE	IsMasterProteinCandidate	50312664	ubiquitin carboxyl-terminal hydrolase 16 isoform b [Homo sapiens]	5.10949	4	4	4	1	822	93.44	6.93	1200000	0.227	High	5	0	38.5821	4
FALSE	IsMasterProtein	75992941	ubiquitin carboxyl-terminal hydrolase 16 isoform a [Homo sapiens]	5.10328	4	4	4	1	823	93.511	6.93	1200000	0.227	High	5	0	38.5821	4
FALSE	IsMasterProtein	4506753	ruvB-like 1 [Homo sapiens]	8.55263	3	3	3	1	456	50.196	6.42	570000	0.369	High	5	0	38.531	3
FALSE	IsMasterProtein	166795268	retinol dehydrogenase 11 isoform 1 precursor [Homo sapiens]	14.7799	3	3	3	1	318	35.363	8.82	1400000	0.334	High	5	0	38.4743	3
FALSE	None	358001101	retinol dehydrogenase 11 isoform 2 precursor [Homo sapiens]	10.8871	2	2	2	1	248	27.384	8.05	1600000	0.52	High	5	0	38.4743	2
FALSE	IsMasterProtein	14251209	chloride intracellular channel protein 1 [Homo sapiens]	36.9295	6	6	6	1	241	26.906	5.17	5900000	1.512	High	5	0	38.4455	6
FALSE	IsMasterProtein	12751497	UPF0488 protein C8orf33 [Homo sapiens]	6.9869	1	1	1	1	229	24.977	9.95	1100000	0.233	High	5	0	38.44	1
FALSE	None	58761498	heterogeneous nuclear ribonucleoprotein A1-like 2 [Homo sapiens]	4.0625	1	2	1	1	320	34.204	9	4600000	0.311	High	6	0	38.29	1
FALSE	IsMasterProtein	4506773	protein S100-A9 [Homo sapiens]	37.7193	3	5	3	1	114	13.234	6.13	7800000	2.728	High	7	0	37.92	3
FALSE	IsMasterProtein	22035653	apolipoprotein L2 [Homo sapiens]	3.26409	1	1	1	1	337	37.069	6.74		0.145	High	7	0	37.76	1
FALSE	IsMasterProtein	259906440	zinc finger CCCH-type antiviral protein 1-like [Homo sapiens]	7.66667	1	1	1	1	300	32.94	8.13	2100000	0.166	High	7	0	37.65	1
FALSE	None	410169889	PREDICTED: nucleoside diphosphate kinase B-like [Homo sapiens]	9.23913	1	3	1	1	184	20.825	8.88	18000000	0.638	High	7	0	37.53	1
FALSE	IsMasterProtein	67189747	60S ribosomal protein L6 [Homo sapiens]	3.125	1	1	1	1	288	32.708	10.58	1400000	0.166	High	7	0	37.46	1
FALSE	IsMasterProtein	4503107	cystatin-C precursor [Homo sapiens]	7.53425	1	1	1	1	146	15.789	8.75	1600000	0.389	High	7	0	37.37	1
FALSE	IsMasterProtein	13994151	PDZ and LIM domain protein 1 [Homo sapiens]	20.0608	4	5	4	1	329	36.049	7.02	2800000	0.968	High	7	0	37.27	4
FALSE	IsMasterProtein	7661730	28S ribosomal protein S28, mitochondrial [Homo sapiens]	4.81283	1	1	1	1	187	20.83	9.1	1700000	0.233	High	7	0	37.23	1
FALSE	IsMasterProtein	20149675	EF-hand domain-containing protein D2 [Homo sapiens]	9.58333	2	2	2	1	240	26.68	5.2	1000000	0.468	High	7	0	37.15	2
FALSE	IsMasterProtein	4557237	acetyl-CoA acetyltransferase, mitochondrial precursor [Homo sapiens]	8.8993	3	3	3	1	427	45.171	8.85	710000	0.318	High	7	0	37.12	3
FALSE	IsMasterProtein	300796991	mitochondrial glutamate carrier 1 [Homo sapiens]	2.47678	1	1	1	1	323	34.448	9.29	1700000	0.145	High	7	0	37.1	1
FALSE	IsMasterProteinCandidate	372466586	immunoglobulin lambda-like polypeptide 5 isoform 2 [Homo sapiens]	10.7914	1	2	1	1	139	14.723	7.21	20000000	0.292	High	7	0	37.1	1
FALSE	IsMasterProteinCandidate	13899342	mitochondrial glutamate carrier 2 [Homo sapiens]	2.53968	1	1	1	1	315	33.826	9.25	1700000	0.122	High	7	0	37.1	1
FALSE	IsMasterProtein	295986608	immunoglobulin lambda-like polypeptide 5 isoform 1 [Homo sapiens]	7.00935	1	2	1	1	214	23.049	8.84	20000000	0.212	High	7	0	37.1	1
FALSE	IsMasterProtein	67782356	corneodesmosin precursor [Homo sapiens]	6.42722	4	5	4	1	529	51.548	8.44	10000000	1.031	High	7	0	37.09	4
FALSE	IsMasterProtein	147904340	WD repeat-containing protein 82 [Homo sapiens]	4.47284	1	1	1	1	313	35.056	7.69		0.145	High	7	0	36.96	1
FALSE	IsMasterProtein	16117789	60S ribosomal protein L34 [Homo sapiens]	6.83761	1	1	1	1	117	13.284	11.47	21000000	0.468	High	7	0	36.96	1
FALSE	IsMasterProteinCandidate	254540196	carboxypeptidase A4 isoform 2 preproprotein [Homo sapiens]	7.73196	2	2	2	1	388	43.543	8.34	1500000	0.233	High	7	0	36.89	2
FALSE	IsMasterProtein	61743916	carboxypeptidase A4 preproprotein [Homo sapiens]	7.12589	2	2	2	1	421	47.322	6.7	1500000	0.222	High	7	0	36.89	2
FALSE	IsMasterProtein	4503057	alpha-crystallin B chain [Homo sapiens]	24	4	6	4	1	175	20.146	7.33	1400000	2.511	High	7	0	36.82	4
FALSE	IsMasterProtein	83921614	cytochrome b5 type B [Homo sapiens]	8	1	1	1	1	150	16.684	4.97	1300000	0.389	High	7	0	36.81	1
FALSE	IsMasterProtein	15011936	40S ribosomal protein S26 [Homo sapiens]	7.82609	1	1	1	1	115	13.007	11	24000000	0.585	High	7	0	36.81	1
FALSE	IsMasterProteinCandidate	397140228	PREDICTED: 40S ribosomal protein S26-like [Homo sapiens]	7.82609	1	1	1	1	115	12.936	10.86	24000000	0.585	High	7	0	36.81	1
FALSE	IsMasterProtein	20149680	ketosamine-3-kinase [Homo sapiens]	10.6796	3	3	3	1	309	34.39	7.33	810000	0.638	High	7	0	36.64	3
FALSE	IsMasterProtein	115387104	4-trimethylaminobutyraldehyde dehydrogenase [Homo sapiens]	1.9305	1	1	1	1	518	56.255	6.57	670000	0.093	High	7	0	36.6	1
FALSE	IsMasterProtein	27777657	serpin A12 precursor [Homo sapiens]	2.89855	1	1	1	1	414	47.145	9.29	130000	0.093	High	7	0	36.57	1
FALSE	IsMasterProtein	42544174	thymidylate kinase isoform 1 [Homo sapiens]	3.77358	1	1	1	1	212	23.804	8.27	930000	0.155	High	7	0	36.4	1
FALSE	IsMasterProteinCandidate	259013537	thymidylate kinase isoform 2 [Homo sapiens]	4.25532	1	1	1	1	188	21.051	8.75	930000	0.166	High	7	0	36.4	1
FALSE	IsMasterProteinCandidate	4503535	eukaryotic translation initiation factor 4E isoform 1 [Homo sapiens]	6.45161	1	1	1	1	217	25.082	6.15	880000	0.233	High	7	0	36.39	1
FALSE	IsMasterProteinCandidate	194578907	eukaryotic translation initiation factor 4E isoform 3 [Homo sapiens]	5.90717	1	1	1	1	237	27.243	6.79	880000	0.194	High	7	0	36.39	1
FALSE	IsMasterProtein	194578909	eukaryotic translation initiation factor 4E isoform 2 [Homo sapiens]	5.64516	1	1	1	1	248	28.76	6.42	880000	0.194	High	7	0	36.39	1
FALSE	IsMasterProtein	4503363	dolichol-phosphate mannosyltransferase [Homo sapiens]	15	3	5	3	1	260	29.616	9.57	8200000	0.848	High	8	0	36.0648	3
FALSE	IsMasterProtein	27894339	keratin, type I cytoskeletal 23 [Homo sapiens]	5.92417	2	3	2	1	422	48.101	6.54	1100000	0.292	High	8	0	36.01	2
FALSE	None	17981694	cyclin-dependent kinase 4 inhibitor B isoform 1 [Homo sapiens]	8.69565	1	2	1	1	138	14.713	6.54	1600000	0.931	High	8	0	35.91	1
FALSE	IsMasterProtein	7656900	rho-related GTP-binding protein RhoD [Homo sapiens]	7.14286	1	1	1	1	210	23.451	8.25	1400000	0.212	High	8	0	35.88	1
FALSE	IsMasterProtein	4504011	glutamate--cysteine ligase regulatory subunit [Homo sapiens]	23.3577	5	6	5	1	274	30.708	6.02	15000000	2.981	High	9	0	35.4182	5
FALSE	IsMasterProtein	11125770	aminoacyl tRNA synthase complex-interacting multifunctional protein 2 [Homo sapiens]	10.625	2	2	2	1	320	35.326	8.22	5400000	0.292	High	9	0	35.38	2
FALSE	IsMasterProtein	38683799	ankyrin repeat domain-containing protein 13A [Homo sapiens]	4.40678	2	2	2	1	590	67.577	5.02	760000	0.186	High	9	0	35.15	2
FALSE	IsMasterProteinCandidate	4504505	peroxisomal multifunctional enzyme type 2 isoform 2 [Homo sapiens]	1.7663	1	1	1	1	736	79.636	8.84	210000	0.062	High	9	0	35.15	1
FALSE	IsMasterProtein	313482810	peroxisomal multifunctional enzyme type 2 isoform 1 [Homo sapiens]	1.70828	1	1	1	1	761	82.973	8.76	210000	0.059	High	9	0	35.15	1
FALSE	IsMasterProteinCandidate	313151210	peroxisomal multifunctional enzyme type 2 isoform 3 [Homo sapiens]	1.81058	1	1	1	1	718	77.821	8.76	210000	0.066	High	9	0	35.15	1
FALSE	IsMasterProtein	94536848	spermatogenesis-associated protein 7 isoform 1 [Homo sapiens]	1.5025	1	1	1	1	599	67.677	6.29	13000000	0.058	High	9	0	35.1	1
FALSE	IsMasterProteinCandidate	94536850	spermatogenesis-associated protein 7 isoform 2 [Homo sapiens]	1.5873	1	1	1	1	567	64.12	5.88	13000000	0.062	High	9	0	35.1	1
FALSE	IsMasterProtein	7656952	calcyclin-binding protein isoform 1 [Homo sapiens]	19.2982	3	3	3	1	228	26.194	8.25	2400000	0.874	High	9	0	35.04	3
FALSE	None	60218913	calcyclin-binding protein isoform 2 [Homo sapiens]	16.7568	2	2	2	1	185	21.215	7.9	2100000	0.668	High	9	0	35.04	2
FALSE	None	385251407	histidine ammonia-lyase isoform 2 [Homo sapiens]	1.78174	1	1	1	1	449	49.091	6.67		0.101	High	9	0	34.93	1
FALSE	IsMasterProtein	156416005	COMM domain-containing protein 9 isoform 1 [Homo sapiens]	14.1414	2	2	2	1	198	21.805	5.88	1100000	0.468	High	9	0	34.93	2
FALSE	IsMasterProteinCandidate	156416007	COMM domain-containing protein 9 isoform 2 [Homo sapiens]	17.9487	2	2	2	1	156	17.322	6.93	1100000	0.52	High	9	0	34.93	2
FALSE	IsMasterProtein	25777713	S-phase kinase-associated protein 1 isoform b [Homo sapiens]	8.58896	2	2	2	1	163	18.646	4.54	4600000	0.585	High	9	0	34.77	2
FALSE	IsMasterProteinCandidate	25777711	S-phase kinase-associated protein 1 isoform a [Homo sapiens]	8.75	2	2	2	1	160	18.052	4.48	4600000	0.668	High	9	0	34.77	2
FALSE	None	357933621	lipocalin-1 isoform 3 precursor [Homo sapiens]	14.7826	2	2	2	1	230	25.056	9.19	3700000	0.389	High	9	0	34.66	2
FALSE	None	357933619	lipocalin-1 isoform 2 precursor [Homo sapiens]	14.5923	2	2	2	1	233	25.424	9.32	3700000	0.389	High	9	0	34.66	2
FALSE	IsMasterProtein	17402904	exosome complex component MTR3 [Homo sapiens]	5.88235	1	1	1	1	272	28.218	6.28	2400000	0.212	High	9	0	34.61	1
FALSE	IsMasterProtein	14150017	transmembrane protein 126A isoform 1 [Homo sapiens]	21.0256	4	4	4	1	195	21.513	9.26	1400000	1.31	High	9	0	34.5726	4
FALSE	IsMasterProtein	6005862	39S ribosomal protein L3, mitochondrial [Homo sapiens]	2.58621	1	1	1	1	348	38.608	9.48	810000	0.136	High	9	0	34.57	1
FALSE	IsMasterProtein	118026942	OTU domain-containing protein 7B [Homo sapiens]	5.4567	4	5	4	1	843	92.468	6.71	1100000	0.265	High	9	0	34.4808	4
FALSE	IsMasterProtein	9966885	endosialin precursor [Homo sapiens]	1.71731	1	1	1	1	757	80.807	5.35	280000000	0.08	High	9	0	34.47	1
FALSE	IsMasterProtein	16554604	28S ribosomal protein S23, mitochondrial [Homo sapiens]	23.6842	4	4	4	1	190	21.757	8.9	2000000	1.154	High	9	0	34.4116	4
FALSE	None	98985804	cyclin-dependent kinase inhibitor 2A isoform p12 [Homo sapiens]	14.6552	1	1	1	1	116	12.076	6.11		0.468	High	9	0	34.31	1
FALSE	IsMasterProteinCandidate	507116145	39S ribosomal protein L45, mitochondrial isoform 2 [Homo sapiens]	3.51562	1	1	1	1	256	29.389	8.91	230000	0.155	High	9	0	34.29	1
FALSE	IsMasterProtein	333470683	39S ribosomal protein L45, mitochondrial isoform 1 [Homo sapiens]	2.94118	1	1	1	1	306	35.328	9.03	230000	0.129	High	9	0	34.29	1
FALSE	IsMasterProtein	4505067	mitotic spindle assembly checkpoint protein MAD2A [Homo sapiens]	8.78049	2	2	2	1	205	23.495	5.08	3200000	0.389	High	9	0	34.18	2
FALSE	IsMasterProtein	54112385	four and a half LIM domains protein 3 isoform 1 [Homo sapiens]	6.07143	2	2	2	1	280	31.171	6.2	5200000	0.359	High	9	0	34.0692	2
FALSE	IsMasterProtein	4502261	antithrombin-III precursor [Homo sapiens]	1.93966	1	1	1	1	464	52.569	6.71	820000	0.089	High	9	0	34.03	1
FALSE	IsMasterProtein	40018633	isopentenyl-diphosphate Delta-isomerase 1 [Homo sapiens]	4.22535	1	1	1	1	284	32.465	7.88	1400000	0.155	High	9	0	34.01	1
FALSE	None	4757764	rho-related GTP-binding protein RhoB precursor [Homo sapiens]	8.67347	1	2	1	1	196	22.109	5.24	12000000	0.668	High	9	0	33.93	1
FALSE	IsMasterProtein	189011546	acid ceramidase isoform b [Homo sapiens]	2.6764	1	1	1	1	411	46.474	7.85	2000000	0.096	High	9	0	33.72	1
FALSE	IsMasterProteinCandidate	189011550	acid ceramidase isoform c [Homo sapiens]	2.82776	1	1	1	1	389	44.017	7.62	2000000	0.11	High	9	0	33.72	1
FALSE	IsMasterProteinCandidate	189011548	acid ceramidase isoform a preproprotein [Homo sapiens]	2.78481	1	1	1	1	395	44.631	7.62	2000000	0.105	High	9	0	33.72	1
FALSE	IsMasterProteinCandidate	4506405	ras-related protein Ral-B [Homo sapiens]	5.33981	1	1	1	1	206	23.394	6.62	3200000	0.292	High	9	0	33.68	1
FALSE	IsMasterProtein	33946329	ras-related protein Ral-A precursor [Homo sapiens]	5.33981	1	1	1	1	206	23.552	7.11	3200000	0.259	High	9	0	33.68	1
FALSE	None	291575150	poly(rC)-binding protein 4 isoform a [Homo sapiens]	2.22222	1	1	0	2	360	37.054	8.7		0.212	High	10	0	33.58	1
FALSE	None	291575148	poly(rC)-binding protein 4 isoform c [Homo sapiens]	1.98511	1	1	0	2	403	41.456	8.16		0.166	High	10	0	33.58	1
FALSE	IsMasterProtein	88758603	PRKCA-binding protein [Homo sapiens]	2.6506	1	1	1	1	415	46.571	5.3		0.11	High	10	0	33.47	1
FALSE	IsMasterProteinCandidate	374081861	ras-related protein Rab-18 isoform 4 [Homo sapiens]	11.5385	2	2	2	1	182	20.407	5	6200000	0.52	High	10	0	33.4	2
FALSE	IsMasterProteinCandidate	374081856	ras-related protein Rab-18 isoform 3 [Homo sapiens]	10.6599	2	2	2	1	197	22.444	8.97	6200000	0.389	High	10	0	33.4	2
FALSE	IsMasterProtein	374081854	ras-related protein Rab-18 isoform 2 [Homo sapiens]	8.93617	2	2	2	1	235	26.393	5.73	6200000	0.359	High	10	0	33.4	2
FALSE	IsMasterProteinCandidate	374081858	ras-related protein Rab-18 isoform 5 [Homo sapiens]	14.7887	2	2	2	1	142	15.498	5.07	6200000	0.668	High	10	0	33.4	2
FALSE	IsMasterProteinCandidate	10880989	ras-related protein Rab-18 isoform 1 [Homo sapiens]	10.1942	2	2	2	1	206	22.963	5.24	6200000	0.425	High	10	0	33.4	2
FALSE	IsMasterProtein	5032105	calpain-15 [Homo sapiens]	2.85451	2	2	2	1	1086	117.239	6.71	480000	0.087	High	10	0	33.36	2
FALSE	IsMasterProtein	395394071	thiosulfate sulfurtransferase [Homo sapiens]	4.0404	1	1	1	1	297	33.408	7.25	2000000	0.179	High	10	0	33.26	1
FALSE	IsMasterProteinCandidate	213417911	interferon-inducible double stranded RNA-dependent protein kinase activator A isoform 2 [Homo sapiens]	3.31126	1	1	1	1	302	33.102	8.43	1200000	0.179	High	10	0	33.23	1
FALSE	IsMasterProteinCandidate	213417919	interferon-inducible double stranded RNA-dependent protein kinase activator A isoform 3 [Homo sapiens]	3.47222	1	1	1	1	288	31.615	8.43	1200000	0.194	High	10	0	33.23	1
FALSE	IsMasterProtein	4505581	interferon-inducible double stranded RNA-dependent protein kinase activator A isoform 1 [Homo sapiens]	3.19489	1	1	1	1	313	34.383	8.41	1200000	0.166	High	10	0	33.23	1
FALSE	None	28827815	protein S100-A7A [Homo sapiens]	10.8911	1	4	1	1	101	11.298	7.44	2800000	1.683	High	10	0	33.1698	1
FALSE	IsMasterProtein	38455427	T-complex protein 1 subunit delta isoform a [Homo sapiens]	5.38033	2	2	2	1	539	57.888	7.83	1700000	0.15	High	10	0	33.09	2
FALSE	IsMasterProteinCandidate	375477430	T-complex protein 1 subunit delta isoform b [Homo sapiens]	5.69745	2	2	2	1	509	54.685	7.83	1700000	0.16	High	10	0	33.09	2
FALSE	IsMasterProtein	9910382	mitochondrial import receptor subunit TOM22 homolog [Homo sapiens]	30.9859	3	3	3	1	142	15.512	4.34	640000	1.683	High	10	0	33	3
FALSE	IsMasterProtein	8923579	ragulator complex protein LAMTOR1 [Homo sapiens]	16.1491	2	2	2	1	161	17.734	5.15	910000	0.668	High	10	0	32.87	2
FALSE	IsMasterProtein	46240862	GPI inositol-deacylase [Homo sapiens]	1.0846	1	1	1	1	922	105.315	9.01	590000000	0.049	High	10	0	32.78	1
FALSE	IsMasterProtein	24308245	recQ-mediated genome instability protein 2 [Homo sapiens]	10.2041	1	1	1	1	147	15.855	7.9	2200000	0.334	High	10	0	32.69	1
FALSE	IsMasterProtein	24307939	T-complex protein 1 subunit epsilon [Homo sapiens]	1.84843	1	1	1	1	541	59.633	5.66	840000	0.07	High	10	0	32.57	1
FALSE	IsMasterProtein	148727341	serine-threonine kinase receptor-associated protein [Homo sapiens]	15.4286	4	5	4	1	350	38.414	5.12	5400000	0.688	High	10	0	32.43	4
FALSE	IsMasterProtein	4502173	prostate-specific antigen isoform 1 preproprotein [Homo sapiens]	4.5977	1	1	1	1	261	28.723	7.68	2000000	0.194	High	10	0	32.23	1
FALSE	IsMasterProteinCandidate	71834855	prostate-specific antigen isoform 4 preproprotein [Homo sapiens]	5.50459	1	1	1	1	218	23.709	7.36	2000000	0.233	High	10	0	32.23	1
FALSE	IsMasterProteinCandidate	71834853	prostate-specific antigen isoform 3 preproprotein [Homo sapiens]	5.04202	1	1	1	1	238	26.3	7.5	2000000	0.212	High	10	0	32.23	1
FALSE	IsMasterProteinCandidate	237649049	small nuclear ribonucleoprotein Sm D2 isoform 2 [Homo sapiens]	8.33333	1	1	1	1	108	12.391	9.89	1100000	0.389	High	10	0	32.13	1
FALSE	IsMasterProtein	4759158	small nuclear ribonucleoprotein Sm D2 isoform 1 [Homo sapiens]	7.62712	1	1	1	1	118	13.518	9.91	1100000	0.334	High	10	0	32.13	1
FALSE	IsMasterProtein	170932464	protein YIF1A [Homo sapiens]	5.11945	1	1	1	1	293	31.991	8.95	1300000	0.259	High	10	0	32.08	1
FALSE	IsMasterProtein	4503507	eukaryotic translation initiation factor 2 subunit 3 [Homo sapiens]	3.38983	1	1	1	1	472	51.077	8.4	580000	0.105	High	10	0	32.04	1
FALSE	IsMasterProtein	163644321	cytochrome b-c1 complex subunit Rieske, mitochondrial [Homo sapiens]	2.91971	1	1	1	1	274	29.649	8.32	720000	0.166	High	10	0	31.95	1
FALSE	IsMasterProtein	112380628	lysosome-associated membrane glycoprotein 1 precursor [Homo sapiens]	2.63789	1	1	1	1	417	44.854	8.75		0.11	High	10	0	31.94	1
FALSE	IsMasterProtein	94721246	alkaline phosphatase, placental type preproprotein [Homo sapiens]	10.6542	4	4	4	1	535	57.917	6.29	1100000	0.374	High	10	0	31.91	4
FALSE	IsMasterProtein	19424132	serine/threonine-protein kinase Nek7 [Homo sapiens]	2.64901	1	1	1	1	302	34.528	8.25	1600000	0.136	High	10	0	31.76	1
FALSE	IsMasterProtein	6912280	activator of 90 kDa heat shock protein ATPase homolog 1 [Homo sapiens]	2.36686	1	1	1	1	338	38.25	5.53	1300000	0.11	High	10	0	31.71	1
FALSE	IsMasterProteinCandidate	44890052	stathmin isoform a [Homo sapiens]	23.4899	3	3	3	1	149	17.292	5.97	690000	1.154	High	10	0	31.69	3
FALSE	IsMasterProtein	224451142	stathmin isoform b [Homo sapiens]	20.1149	3	3	3	1	174	19.811	7.02	690000	1.371	High	10	0	31.69	3
FALSE	IsMasterProtein	115430223	galectin-3 isoform 1 [Homo sapiens]	10.4	2	3	2	1	250	26.136	8.56	1100000	1.154	High	10	0	31.6	2
FALSE	IsMasterProteinCandidate	294345475	galectin-3 isoform 2 [Homo sapiens]	13	2	3	2	1	200	20.511	8.57	1100000	2.981	High	10	0	31.6	2
FALSE	IsMasterProtein	15055543	serine/arginine-rich splicing factor 8 [Homo sapiens]	2.83688	1	1	1	1	282	32.268	11.72	1300000	0.334	High	10	0	31.47	1
FALSE	IsMasterProteinCandidate	306482646	serine/arginine-rich splicing factor 2 [Homo sapiens]	3.61991	1	1	1	1	221	25.461	11.85	1300000	0.292	High	10	0	31.47	1
FALSE	IsMasterProtein	14165439	heterogeneous nuclear ribonucleoprotein K isoform a [Homo sapiens]	7.5431	2	2	2	1	464	50.996	5.33	960000	0.186	High	10	0	31.31	2
FALSE	IsMasterProteinCandidate	14165435	heterogeneous nuclear ribonucleoprotein K isoform b [Homo sapiens]	7.5594	2	2	2	1	463	50.944	5.54	960000	0.194	High	10	0	31.31	2
FALSE	IsMasterProteinCandidate	29725633	lithostathine-1-alpha precursor [Homo sapiens]	7.22892	1	1	1	1	166	18.719	5.94	3200000	0.334	High	10	0	31.18	1
FALSE	IsMasterProtein	10835248	lithostathine-1-beta precursor [Homo sapiens]	7.22892	1	1	1	1	166	18.653	5.95	3200000	0.585	High	10	0	31.18	1
FALSE	None	345197222	four and a half LIM domains protein 3 isoform 2 [Homo sapiens]	5.81395	1	1	1	1	172	18.906	7.61	5200000	0.292	High	10	0	31.17	1
FALSE	IsMasterProtein	13027604	28S ribosomal protein S34, mitochondrial [Homo sapiens]	6.88073	2	2	2	1	218	25.634	9.98	1000000	0.425	High	10	0	31.12	2
FALSE	IsMasterProtein	5454064	RNA-binding protein 14 isoform 1 [Homo sapiens]	1.34529	1	1	1	1	669	69.449	9.67		0.093	High	10	0	31.12	1
FALSE	IsMasterProteinCandidate	73760401	thymopoietin isoform gamma [Homo sapiens]	3.76812	1	1	1	1	345	38.714	9.16	220000	0.129	High	10	0	30.91	1
FALSE	IsMasterProteinCandidate	73760405	thymopoietin isoform beta [Homo sapiens]	2.86344	1	1	1	1	454	50.639	9.38	220000	0.105	High	10	0	30.91	1
FALSE	IsMasterProtein	4507555	thymopoietin isoform alpha [Homo sapiens]	1.8732	1	1	1	1	694	75.446	7.66	220000	0.064	High	10	0	30.91	1
FALSE	IsMasterProtein	20127561	NADH dehydrogenase [ubiquinone] 1 beta subcomplex subunit 11, mitochondrial isoform 1 [Homo sapiens]	20.8589	2	2	2	1	163	18.352	5.24	5500000	0.585	High	10	0	30.9	2
FALSE	IsMasterProteinCandidate	209862760	NADH dehydrogenase [ubiquinone] 1 beta subcomplex subunit 11, mitochondrial isoform 2 [Homo sapiens]	22.2222	2	2	2	1	153	17.306	5.22	5500000	0.585	High	10	0	30.9	2
FALSE	IsMasterProtein	7019415	protein transport protein Sec61 subunit alpha isoform 1 [Homo sapiens]	4.62185	2	2	2	1	476	52.231	8.06	2100000	0.274	High	10	0	30.8814	2
FALSE	IsMasterProteinCandidate	66363694	HCLS1-associated protein X-1 isoform b [Homo sapiens]	25.5411	4	4	4	1	231	26.084	5.2	2800000	0.848	High	10	0	30.83	4
FALSE	IsMasterProtein	13435356	HCLS1-associated protein X-1 isoform a [Homo sapiens]	21.147	4	4	4	1	279	31.601	4.92	2800000	0.719	High	10	0	30.83	4
FALSE	None	285395246	tubulin alpha chain-like 3 isoform 2 [Homo sapiens]	2.70936	1	3	0	2	406	45.489	6.32		0.304	High	10	0	30.82	1
FALSE	None	13376181	tubulin alpha chain-like 3 isoform 1 [Homo sapiens]	2.46637	1	3	0	2	446	49.877	6.05		0.318	High	10	0	30.82	1
FALSE	IsMasterProtein	183227678	protein DJ-1 [Homo sapiens]	27.5132	4	5	4	1	189	19.878	6.79	4600000	1.61	High	10	0	30.7806	4
FALSE	IsMasterProteinCandidate	83715985	3-hydroxyacyl-CoA dehydrogenase type-2 isoform 2 [Homo sapiens]	17.0635	2	3	2	1	252	25.968	7.21	4100000	0.701	High	10	0	30.74	2
FALSE	IsMasterProtein	38201690	ras-related protein Rap-2b [Homo sapiens]	6.55738	1	1	1	1	183	20.491	4.81	1900000	0.233	High	10	0	30.74	1
FALSE	IsMasterProtein	4758504	3-hydroxyacyl-CoA dehydrogenase type-2 isoform 1 [Homo sapiens]	16.4751	2	3	2	1	261	26.906	7.78	4100000	0.638	High	10	0	30.74	2
FALSE	IsMasterProteinCandidate	384475554	histidine--tRNA ligase, cytoplasmic isoform 3 [Homo sapiens]	1.84049	1	1	1	1	489	54.812	5.54	180000	0.086	High	10	0	30.66	1
FALSE	IsMasterProteinCandidate	384475552	histidine--tRNA ligase, cytoplasmic isoform 2 [Homo sapiens]	1.91898	1	1	1	1	469	52.687	5.53	180000	0.089	High	10	0	30.66	1
FALSE	IsMasterProteinCandidate	15029520	probable histidine--tRNA ligase, mitochondrial precursor [Homo sapiens]	1.77866	1	1	1	1	506	56.852	8.24	180000	0.086	High	10	0	30.66	1
FALSE	IsMasterProtein	6996014	histidine--tRNA ligase, cytoplasmic isoform 1 [Homo sapiens]	1.76817	1	1	1	1	509	57.374	5.88	180000	0.083	High	10	0	30.66	1
FALSE	IsMasterProteinCandidate	384475556	histidine--tRNA ligase, cytoplasmic isoform 4 [Homo sapiens]	2.00445	1	1	1	1	449	50.125	5.3	180000	0.093	High	10	0	30.66	1
FALSE	IsMasterProteinCandidate	13259531	survival motor neuron protein isoform c [Homo sapiens]	4	1	1	1	1	250	27.118	5.25	2300000	0.259	High	10	0	30.53	1
FALSE	IsMasterProteinCandidate	13259512	survival motor neuron protein isoform b [Homo sapiens]	3.81679	1	1	1	1	262	28.516	6.02	2300000	0.259	High	10	0	30.53	1
FALSE	IsMasterProteinCandidate	13259527	survival motor neuron protein isoform a [Homo sapiens]	3.5461	1	1	1	1	282	30.431	5.53	2300000	0.259	High	10	0	30.53	1
FALSE	IsMasterProtein	4507091	survival motor neuron protein isoform d [Homo sapiens]	3.40136	1	1	1	1	294	31.828	6.55	2300000	0.259	High	10	0	30.53	1
FALSE	IsMasterProteinCandidate	338797808	farnesyl pyrophosphate synthase isoform b [Homo sapiens]	3.68272	1	2	1	1	353	40.507	5.17	480000	0.359	High	10	0	30.49	1
FALSE	IsMasterProtein	209571582	farnesyl pyrophosphate synthase isoform a [Homo sapiens]	3.10263	1	2	1	1	419	48.245	6.15	480000	0.274	High	10	0	30.49	1
FALSE	None	383792150	lamin isoform D [Homo sapiens]	3.83275	2	2	2	1	574	63.854	6.74	630000	0.136	High	10	0	30.41	2
FALSE	IsMasterProteinCandidate	157502193	26S proteasome non-ATPase regulatory subunit 13 isoform 1 [Homo sapiens]	2.39362	1	1	1	1	376	42.918	5.81	1400000	0.093	High	10	0	30.29	1
FALSE	IsMasterProtein	157502195	26S proteasome non-ATPase regulatory subunit 13 isoform 2 [Homo sapiens]	2.38095	1	1	1	1	378	42.915	6.54	1400000	0.089	High	10	0	30.29	1
FALSE	IsMasterProtein	115298678	complement C3 precursor [Homo sapiens]	1.6837	2	2	2	1	1663	187.03	6.4	6000000	0.049	High	11	0	30.22	2
FALSE	None	217330618	protein transport protein Sec61 subunit alpha isoform 2 isoform b [Homo sapiens]	2.42291	1	1	1	1	454	49.561	7.96	590000	0.129	High	11	0	30.2	1
FALSE	None	217330616	protein transport protein Sec61 subunit alpha isoform 2 isoform c [Homo sapiens]	2.51716	1	1	1	1	437	48.755	9.29	590000	0.145	High	11	0	30.2	1
FALSE	None	14589847	protein transport protein Sec61 subunit alpha isoform 2 isoform a [Homo sapiens]	2.31092	1	1	1	1	476	52.214	8.06	590000	0.129	High	11	0	30.2	1
FALSE	IsMasterProtein	251831110	cytochrome c oxidase subunit II [Homo sapiens]	11.4537	2	4	2	1	227	25.548	4.82	4600000	1.154	High	11	0	30.19	2
FALSE	IsMasterProtein	37537722	agmatinase, mitochondrial precursor [Homo sapiens]	2.84091	1	1	1	1	352	37.636	7.59	6200000	0.145	High	11	0	29.72	1
FALSE	IsMasterProtein	21359867	cytochrome c1, heme protein, mitochondrial [Homo sapiens]	8.61538	2	2	2	1	325	35.367	9	3800000	0.292	High	11	0	29.57	2
FALSE	IsMasterProtein	48928019	NEDD4-binding protein 1 [Homo sapiens]	7.14286	6	6	6	1	896	100.316	5.36	2900000	0.311	High	11	0	29.55	6
FALSE	IsMasterProtein	283046688	GPN-loop GTPase 3 isoform 3 [Homo sapiens]	10.5442	2	2	2	1	294	33.924	4.6	980000	0.233	High	11	0	29.55	2
FALSE	IsMasterProteinCandidate	256818742	GPN-loop GTPase 3 isoform 1 [Homo sapiens]	10.9155	2	2	2	1	284	32.74	4.5	980000	0.233	High	11	0	29.55	2
FALSE	None	440309849	ras-related protein Rab-13 isoform 2 [Homo sapiens]	11.4754	1	1	1	1	122	13.576	9.07	3500000	0.468	High	11	0	29.55	1
FALSE	IsMasterProtein	189083849	delta-aminolevulinic acid dehydratase [Homo sapiens]	3.0303	1	1	1	1	330	36.271	6.79		0.145	High	11	0	29.48	1
FALSE	IsMasterProtein	53759151	acyl-CoA desaturase [Homo sapiens]	10.585	2	2	2	1	359	41.496	9	4100000	0.359	High	11	0	29.4337	2
FALSE	IsMasterProteinCandidate	70995396	NAD(P)H dehydrogenase [quinone] 1 isoform b [Homo sapiens]	3.33333	1	1	1	1	240	27.278	8.72	1800000	0.179	High	11	0	29.4	1
FALSE	IsMasterProteinCandidate	70995422	NAD(P)H dehydrogenase [quinone] 1 isoform c [Homo sapiens]	3.38983	1	1	1	1	236	26.349	8.75	1800000	0.212	High	11	0	29.4	1
FALSE	IsMasterProtein	4505415	NAD(P)H dehydrogenase [quinone] 1 isoform a [Homo sapiens]	2.91971	1	1	1	1	274	30.848	8.88	1800000	0.194	High	11	0	29.4	1
FALSE	IsMasterProtein	34147498	transmembrane protein 70, mitochondrial isoform a [Homo sapiens]	19.2308	4	4	4	1	260	28.951	8.91	11000000	1.154	High	11	0	29.36	4
FALSE	IsMasterProteinCandidate	300388183	26S proteasome non-ATPase regulatory subunit 1 isoform 2 [Homo sapiens]	2.92842	2	2	2	1	922	102.193	5.27	360000	0.099	High	11	0	29.33	2
FALSE	IsMasterProtein	25777600	26S proteasome non-ATPase regulatory subunit 1 isoform 1 [Homo sapiens]	2.83316	2	2	2	1	953	105.769	5.39	360000	0.096	High	11	0	29.33	2
FALSE	IsMasterProtein	5729875	membrane-associated progesterone receptor component 1 [Homo sapiens]	15.8974	3	3	3	1	195	21.658	4.7	1800000	1.154	High	11	0	29.26	3
FALSE	IsMasterProtein	34577075	acyl-coenzyme A thioesterase 8 [Homo sapiens]	15.047	3	3	3	1	319	35.891	7.56	2600000	0.54	High	11	0	29.2183	3
FALSE	IsMasterProtein	145699133	sperm flagellar protein 2 isoform 1 [Homo sapiens]	0.439078	1	1	1	1	1822	209.68	5.54		0.026	High	11	0	29.18	1
FALSE	IsMasterProteinCandidate	21389509	sperm flagellar protein 2 isoform 2 [Homo sapiens]	1.55642	1	1	1	1	514	61.12	9.09		0.089	High	11	0	29.18	1
FALSE	IsMasterProtein	20544151	chromobox protein homolog 3 [Homo sapiens]	7.10383	1	2	1	1	183	20.798	5.33	1800000	0.778	High	11	0	29.16	1
FALSE	IsMasterProtein	20070197	dolichyl-diphosphooligosaccharide--protein glycosyltransferase 48 kDa subunit precursor [Homo sapiens]	1.97368	1	1	1	1	456	50.67	6.4		0.11	High	11	0	29.07	1
FALSE	IsMasterProtein	55743122	retinol-binding protein 4 precursor [Homo sapiens]	10.4478	2	2	2	1	201	22.995	6.07	2100000	0.585	High	11	0	29	2
FALSE	IsMasterProtein	17402909	tripartite motif-containing protein 29 [Homo sapiens]	2.04082	1	1	1	1	588	65.793	7.15	560000	0.068	High	11	0	28.83	1
FALSE	None	208609964	ras-related protein Rab-7L1 isoform 2 [Homo sapiens]	6.14525	1	1	1	1	179	20.239	8.06	4400000	0.259	High	11	0	28.81	1
FALSE	IsMasterProtein	15187164	extracellular glycoprotein lacritin precursor [Homo sapiens]	13.0435	2	2	2	1	138	14.237	5.5	7600000	1.512	High	11	0	28.77	2
FALSE	None	25306275	39S ribosomal protein L11, mitochondrial isoform c [Homo sapiens]	9.94475	1	1	1	1	181	19.442	10.48	1700000	0.212	High	11	0	28.7	1
FALSE	IsMasterProteinCandidate	354459354	ras-related protein Rap-1b isoform 3 [Homo sapiens]	13.9394	2	2	2	1	165	18.767	8.53	3900000	0.585	High	11	0	28.6	2
FALSE	IsMasterProteinCandidate	58331202	ras-related protein Rap-1A [Homo sapiens]	12.5	2	2	2	1	184	20.974	6.67	3900000	0.585	High	11	0	28.6	2
FALSE	IsMasterProtein	58219792	ras-related protein Rap-1b isoform 1 precursor [Homo sapiens]	12.5	2	2	2	1	184	20.812	5.78	3900000	0.585	High	11	0	28.6	2
FALSE	IsMasterProteinCandidate	354459356	ras-related protein Rap-1b isoform 4 [Homo sapiens]	16.7883	2	2	2	1	137	15.346	8.13	3900000	0.778	High	11	0	28.6	2
FALSE	IsMasterProteinCandidate	354459352	ras-related protein Rap-1b isoform 2 [Homo sapiens]	16.1972	2	2	2	1	142	16.023	8.85	3900000	0.778	High	11	0	28.6	2
FALSE	None	410171972	PREDICTED: ras-related protein Rap-1b-like protein-like [Homo sapiens]	6.52174	1	1	1	1	184	20.911	6.71	560000	0.259	High	11	0	28.6	1
FALSE	IsMasterProtein	145977198	proactivator polypeptide-like 1 preproprotein [Homo sapiens]	2.30326	1	1	1	1	521	56.589	7.27	180000	0.077	High	11	0	28.52	1
FALSE	None	217272894	116 kDa U5 small nuclear ribonucleoprotein component isoform b [Homo sapiens]	1.06724	1	1	1	1	937	105.317	5.22	5900000	0.044	High	11	0	28.5	1
FALSE	None	385298680	116 kDa U5 small nuclear ribonucleoprotein component isoform c [Homo sapiens]	1.0395	1	1	1	1	962	108.215	5.02	5900000	0.044	High	11	0	28.5	1
FALSE	None	385298678	116 kDa U5 small nuclear ribonucleoprotein component isoform a [Homo sapiens]	1.02881	1	1	1	1	972	109.366	5	5900000	0.043	High	11	0	28.5	1
FALSE	None	375151590	60S ribosomal protein L10 isoform b [Homo sapiens]	3.7037	1	1	1	1	216	24.163	9.72	8300000	0.334	High	11	0	28.49	1
FALSE	IsMasterProteinCandidate	25121993	RNA-binding protein Musashi homolog 2 isoform b [Homo sapiens]	5.9761	1	1	1	1	251	28.402	8.5	1800000	0.212	High	11	0	28.47	1
FALSE	IsMasterProtein	20373175	RNA-binding protein Musashi homolog 2 isoform a [Homo sapiens]	4.57317	1	1	1	1	328	35.174	8.48	1800000	0.212	High	11	0	28.47	1
FALSE	IsMasterProtein	55956788	nucleolin [Homo sapiens]	1.26761	1	1	1	1	710	76.568	4.7	460000	0.064	High	11	0	28.33	1
FALSE	IsMasterProteinCandidate	261244927	serine/threonine-protein kinase Nek6 isoform 2 [Homo sapiens]	10.5431	2	3	2	1	313	35.691	8.03	2900000	0.468	High	11	0	28.23	2
FALSE	IsMasterProteinCandidate	261244921	serine/threonine-protein kinase Nek6 isoform 3 [Homo sapiens]	9.96979	2	3	2	1	331	37.798	8.69	2900000	0.468	High	11	0	28.23	2
FALSE	IsMasterProtein	261244929	serine/threonine-protein kinase Nek6 isoform 1 [Homo sapiens]	9.51009	2	3	2	1	347	39.818	8.44	2900000	0.413	High	11	0	28.23	2
FALSE	IsMasterProteinCandidate	261244925	serine/threonine-protein kinase Nek6 isoform 4 [Homo sapiens]	9.76331	2	3	2	1	338	38.435	8.22	2900000	0.413	High	11	0	28.23	2
FALSE	None	153791632	eukaryotic translation initiation factor 5A-1-like [Homo sapiens]	7.79221	1	1	1	1	154	16.762	5	11000000	0.334	High	11	0	28.21	1
FALSE	IsMasterProteinCandidate	219555712	eukaryotic translation initiation factor 5A-1 isoform B [Homo sapiens]	18.8312	2	2	2	1	154	16.821	5.24	5800000	0.778	High	11	0	28.21	2
FALSE	IsMasterProtein	219555707	eukaryotic translation initiation factor 5A-1 isoform A [Homo sapiens]	15.7609	2	2	2	1	184	20.157	7.01	5800000	0.585	High	11	0	28.21	2
FALSE	None	9966867	eukaryotic translation initiation factor 5A-2 [Homo sapiens]	7.84314	1	1	1	1	153	16.782	5.58	11000000	0.334	High	11	0	28.21	1
FALSE	None	157266296	alkaline phosphatase, placental-like preproprotein [Homo sapiens]	7.70677	3	3	3	1	532	57.341	6.34		0.269	High	11	0	28.05	3
FALSE	IsMasterProtein	27597059	dnaJ homolog subfamily C member 9 [Homo sapiens]	12.3077	2	2	2	1	260	29.891	5.73	370000	0.425	High	11	0	27.8724	2
FALSE	None	410171356	PREDICTED: peptidyl-prolyl cis-trans isomerase A-like 4A/B/C-like [Homo sapiens]	4.26829	1	1	1	1	164	18.185	9.35	24000000	0.292	High	11	0	27.78	1
FALSE	None	178057341	peptidyl-prolyl cis-trans isomerase A-like 4G [Homo sapiens]	4.26829	1	1	1	1	164	18.154	9.06	24000000	0.334	High	11	0	27.78	1
FALSE	None	410171066	PREDICTED: peptidyl-prolyl cis-trans isomerase A-like 4A/B/C-like [Homo sapiens]	4.26829	1	1	1	1	164	18.17	9.22	24000000	0.292	High	11	0	27.78	1
FALSE	None	221139811	peptidylprolyl isomerase A (cyclophilin A)-like 4E [Homo sapiens]	4.26829	1	1	1	1	164	18.155	9.35	24000000	0.292	High	11	0	27.78	1
FALSE	None	410171255	PREDICTED: peptidyl-prolyl cis-trans isomerase A-like 4A/B/C-like [Homo sapiens]	4.26829	1	1	1	1	164	18.05	9.22	24000000	0.334	High	11	0	27.78	1
FALSE	None	410170909	PREDICTED: peptidyl-prolyl cis-trans isomerase A-like 4G-like [Homo sapiens]	4.26829	1	1	1	1	164	18.196	9.06	24000000	0.334	High	11	0	27.78	1
FALSE	IsMasterProteinCandidate	28872734	39S ribosomal protein L43, mitochondrial isoform a [Homo sapiens]	11.3208	2	2	2	1	159	17.842	9.88	820000	0.52	High	11	0	27.56	2
FALSE	IsMasterProtein	28872738	39S ribosomal protein L43, mitochondrial isoform d [Homo sapiens]	7.65957	2	2	2	1	235	25.846	8.95	820000	0.425	High	11	0	27.56	2
FALSE	IsMasterProteinCandidate	28872732	39S ribosomal protein L43, mitochondrial isoform b [Homo sapiens]	8.37209	2	2	2	1	215	23.416	8.65	820000	0.52	High	11	0	27.56	2
FALSE	IsMasterProteinCandidate	28872736	39S ribosomal protein L43, mitochondrial isoform c [Homo sapiens]	8.91089	2	2	2	1	202	22.566	9.32	820000	0.468	High	11	0	27.56	2
FALSE	IsMasterProtein	56243533	stromal cell-derived factor 2-like protein 1 precursor [Homo sapiens]	9.04977	1	1	1	1	221	23.584	7.03	1500000	0.212	High	11	0	27.46	1
FALSE	IsMasterProtein	4507249	signal transducing adapter molecule 1 [Homo sapiens]	15.5556	6	7	6	1	540	59.142	4.82	4700000	1.154	High	11	0	27.4479	6
FALSE	IsMasterProtein	4758018	calponin-2 isoform a [Homo sapiens]	9.06149	3	3	3	1	309	33.675	7.33	740000	0.585	High	11	0	27.42	3
FALSE	IsMasterProteinCandidate	41327730	calponin-2 isoform b [Homo sapiens]	10.3704	3	3	3	1	270	29.481	6.99	740000	0.778	High	11	0	27.42	3
FALSE	IsMasterProtein	14589951	DNA-directed RNA polymerases I, II, and III subunit RPABC1 [Homo sapiens]	6.66667	1	1	1	1	210	24.596	5.95	1500000	0.212	High	11	0	26.96	1
FALSE	IsMasterProtein	6857818	nucleoplasmin-3 [Homo sapiens]	8.98876	1	1	1	1	178	19.331	4.63	5600000	0.292	High	11	0	26.9	1
FALSE	IsMasterProtein	29150261	gamma-interferon-inducible lysosomal thiol reductase preproprotein [Homo sapiens]	4.4	1	1	1	1	250	27.945	4.88	540000	0.259	High	12	0	26.85	1
FALSE	None	321117084	RPS10-NUDT3 protein [Homo sapiens]	8.24742	2	5	2	1	291	33.12	9.29	31000000	0.54	High	12	0	26.8234	2
FALSE	IsMasterProteinCandidate	482628371	putative dehydrogenase/reductase SDR family member 4-like 2 [Homo sapiens]	6	1	1	1	1	150	16.296	7.77	160000	0.334	High	12	0	26.73	1
FALSE	IsMasterProtein	32483357	dehydrogenase/reductase SDR family member 4 [Homo sapiens]	3.23741	1	1	1	1	278	29.518	8.56	160000	0.166	High	12	0	26.73	1
FALSE	IsMasterProtein	5453599	F-actin-capping protein subunit alpha-2 [Homo sapiens]	9.09091	2	2	1	1	286	32.929	5.85	1100000	0.425	High	12	0	26.69	2
FALSE	IsMasterProtein	5454120	mitochondrial import inner membrane translocase subunit Tim17-A [Homo sapiens]	12.8655	1	1	1	1	171	18.012	7.87		0.389	High	12	0	26.56	1
FALSE	IsMasterProtein	187607407	thiamine-triphosphatase isoform 1 [Homo sapiens]	10.8696	2	2	2	1	230	25.55	4.82	310000	0.359	High	12	0	26.53	2
FALSE	IsMasterProtein	194097323	enoyl-CoA hydratase, mitochondrial [Homo sapiens]	7.24138	1	1	1	1	290	31.367	8.07	1000000	0.129	High	12	0	26.08	1
FALSE	IsMasterProtein	55743130	60S ribosomal protein L32 [Homo sapiens]	20	3	3	3	1	135	15.85	11.33	2100000	1.371	High	12	0	25.92	3
FALSE	IsMasterProtein	21361837	PITH domain-containing protein 1 [Homo sapiens]	5.21327	1	1	1	1	211	24.163	5.74	2100000	0.155	High	12	0	25.91	1
FALSE	IsMasterProtein	4506221	26S proteasome non-ATPase regulatory subunit 12 isoform 1 [Homo sapiens]	2.63158	1	1	1	1	456	52.871	7.65	540000	0.096	High	12	0	25.9	1
FALSE	IsMasterProtein	7661556	probable tRNA pseudouridine synthase 2 [Homo sapiens]	6.94864	2	2	2	1	331	36.671	8.98	570000	0.245	High	12	0	25.9	2
FALSE	IsMasterProteinCandidate	28872765	26S proteasome non-ATPase regulatory subunit 12 isoform 2 [Homo sapiens]	2.75229	1	1	1	1	436	50.546	7.88	540000	0.101	High	12	0	25.9	1
FALSE	IsMasterProtein	4885063	fructose-bisphosphate aldolase C [Homo sapiens]	11.5385	2	3	2	1	364	39.431	6.87	940000	0.233	High	12	0	25.8427	2
FALSE	IsMasterProtein	4557577	fatty acid-binding protein, liver [Homo sapiens]	7.87402	1	1	1	1	127	14.199	7.18	3900000	0.389	High	12	0	25.8	1
FALSE	IsMasterProtein	7662645	28S ribosomal protein S18b, mitochondrial [Homo sapiens]	3.87597	1	1	1	1	258	29.377	9.38		0.179	High	12	0	25.24	1
FALSE	IsMasterProtein	4506003	serine/threonine-protein phosphatase PP1-alpha catalytic subunit isoform 1 [Homo sapiens]	11.8182	3	4	2	1	330	37.488	6.33	1300000	0.438	High	12	0	25.19	3
FALSE	None	56790945	serine/threonine-protein phosphatase PP1-alpha catalytic subunit isoform 3 [Homo sapiens]	8.21114	2	3	1	1	341	38.606	6.62	1800000	0.274	High	12	0	25.19	2
FALSE	None	45827798	serine/threonine-protein phosphatase PP1-alpha catalytic subunit isoform 2 [Homo sapiens]	9.79021	2	3	1	1	286	32.574	6.1	1800000	0.334	High	12	0	25.19	2
FALSE	IsMasterProtein	514052670	actin-related protein 2/3 complex subunit 3 [Homo sapiens]	6.17978	1	1	1	1	178	20.533	8.59	810000	0.259	High	12	0	25.11	1
FALSE	IsMasterProtein	28178825	isocitrate dehydrogenase [NADP] cytoplasmic [Homo sapiens]	3.1401	1	1	1	1	414	46.63	7.01	1400000	0.093	High	12	0	25.09	1
FALSE	IsMasterProtein	109452591	succinyl-CoA ligase [ADP/GDP-forming] subunit alpha, mitochondrial precursor [Homo sapiens]	7.80347	2	2	2	1	346	36.227	8.79	140000	0.389	High	13	0	24.79	2
FALSE	IsMasterProteinCandidate	5031937	calcium-binding and coiled-coil domain-containing protein 2 isoform 3 [Homo sapiens]	2.9148	1	1	1	1	446	52.221	5.02	680000	0.093	High	13	0	24.69	1
FALSE	IsMasterProteinCandidate	386869312	calcium-binding and coiled-coil domain-containing protein 2 isoform 5 [Homo sapiens]	3.47594	1	1	1	1	374	43.641	4.83	680000	0.105	High	13	0	24.69	1
FALSE	IsMasterProteinCandidate	386869306	calcium-binding and coiled-coil domain-containing protein 2 isoform 4 [Homo sapiens]	3.21782	1	1	1	1	404	47.31	5.07	680000	0.105	High	13	0	24.69	1
FALSE	IsMasterProtein	386869290	calcium-binding and coiled-coil domain-containing protein 2 isoform 1 [Homo sapiens]	2.76596	1	1	1	1	470	55.153	5.11	680000	0.089	High	13	0	24.69	1
FALSE	IsMasterProteinCandidate	386869294	calcium-binding and coiled-coil domain-containing protein 2 isoform 2 [Homo sapiens]	2.78373	1	1	1	1	467	54.57	5.02	680000	0.089	High	13	0	24.69	1
FALSE	IsMasterProtein	21389357	MAPK-interacting and spindle-stabilizing protein-like [Homo sapiens]	6.93878	1	2	1	1	245	24.254	5.62	840000	9	High	13	0	24.4	1
FALSE	IsMasterProtein	17158023	protein FAM207A [Homo sapiens]	5.65217	1	1	1	1	230	25.441	11.08	700000	0.212	High	13	0	24.39	1
FALSE	None	4507677	endoplasmin precursor [Homo sapiens]	1.74346	2	3	2	1	803	92.411	4.84	1800000	0.179	High	13	0	24.26	2
FALSE	IsMasterProtein	4557323	apolipoprotein C-III precursor [Homo sapiens]	16.1616	1	1	1	1	99	10.845	5.41	240000	0.468	High	13	0	24.15	1
FALSE	IsMasterProteinCandidate	47132549	fibronectin isoform 6 preproprotein [Homo sapiens]	1.5625	3	3	3	1	2176	239.486	5.88	2300000	0.07	High	13	0	24.06	3
FALSE	IsMasterProtein	47132557	fibronectin isoform 1 preproprotein [Homo sapiens]	1.37263	3	3	3	1	2477	272.16	5.5	2300000	0.066	High	13	0	24.06	3
FALSE	IsMasterProteinCandidate	16933542	fibronectin isoform 3 preproprotein [Homo sapiens]	1.44374	3	3	3	1	2355	259.063	5.73	2300000	0.067	High	13	0	24.06	3
FALSE	IsMasterProteinCandidate	47132553	fibronectin isoform 5 preproprotein [Homo sapiens]	1.48084	3	3	3	1	2296	252.662	5.94	2300000	0.068	High	13	0	24.06	3
FALSE	IsMasterProteinCandidate	47132555	fibronectin isoform 4 preproprotein [Homo sapiens]	1.45923	3	3	3	1	2330	256.351	5.8	2300000	0.068	High	13	0	24.06	3
FALSE	IsMasterProtein	151101292	thioredoxin-related transmembrane protein 1 precursor [Homo sapiens]	4.28571	1	1	1	1	280	31.771	4.98	2300000	0.212	High	13	0	23.87	1
FALSE	None	157266292	intestinal-type alkaline phosphatase precursor [Homo sapiens]	4.92424	2	2	2	1	528	56.776	5.86	1100000	0.222	High	13	0	23.86	2
FALSE	IsMasterProtein	156231349	fumarylacetoacetate hydrolase domain-containing protein 2A [Homo sapiens]	8.9172	2	2	2	1	314	34.574	8.24	510000	0.311	High	13	0	23.8034	2
FALSE	IsMasterProtein	4758950	peptidyl-prolyl cis-trans isomerase B precursor [Homo sapiens]	6.48148	1	2	1	1	216	23.728	9.41	1400000	0.425	High	13	0	23.67	1
FALSE	IsMasterProtein	4504373	beta-hexosaminidase subunit beta preproprotein [Homo sapiens]	2.69784	1	1	1	1	556	63.071	6.76	300000	0.08	High	13	0	23.57	1
FALSE	IsMasterProtein	7657369	NADH dehydrogenase [ubiquinone] 1 alpha subcomplex subunit 8 [Homo sapiens]	10.4651	1	1	1	1	172	20.092	7.65	2100000	0.334	High	13	0	23.32	1
FALSE	IsMasterProtein	4758340	phenylalanine--tRNA ligase alpha subunit [Homo sapiens]	2.16535	1	1	1	1	508	57.528	7.8	850000	0.096	High	13	0	23.15	1
FALSE	IsMasterProtein	40254924	leucine-rich repeat-containing protein 59 [Homo sapiens]	3.90879	1	1	1	1	307	34.909	9.57	670000	0.179	High	13	0	23.15	1
FALSE	IsMasterProteinCandidate	22547140	39S ribosomal protein L4, mitochondrial isoform b [Homo sapiens]	7.22433	1	1	1	1	263	29.484	10.13	980000	0.233	High	13	0	23.13	1
FALSE	IsMasterProtein	22547138	39S ribosomal protein L4, mitochondrial isoform a [Homo sapiens]	6.10932	1	1	1	1	311	34.897	9.72	980000	0.179	High	13	0	23.13	1
FALSE	IsMasterProtein	20270341	lysophospholipase-like protein 1 [Homo sapiens]	13.5021	3	3	3	1	237	26.317	7.84	1300000	0.585	High	13	0	22.76	3
FALSE	IsMasterProteinCandidate	4503423	deoxyuridine 5'-triphosphate nucleotidohydrolase, mitochondrial isoform 2 [Homo sapiens]	19.5122	2	3	2	1	164	17.737	6.57	1300000	0.995	High	13	0	22.74	2
FALSE	IsMasterProtein	70906441	deoxyuridine 5'-triphosphate nucleotidohydrolase, mitochondrial isoform 1 precursor [Homo sapiens]	12.6984	2	3	2	1	252	26.547	9.36	1300000	0.585	High	13	0	22.74	2
FALSE	IsMasterProteinCandidate	70906444	deoxyuridine 5'-triphosphate nucleotidohydrolase, mitochondrial isoform 3 [Homo sapiens]	22.695	2	3	2	1	141	15.386	6.57	1300000	1.371	High	13	0	22.74	2
FALSE	IsMasterProtein	11545906	fructosamine-3-kinase [Homo sapiens]	3.8835	1	1	1	1	309	35.149	7.55	770000	0.179	High	13	0	22.46	1
FALSE	None	350276247	serine/threonine-protein phosphatase PP1-gamma catalytic subunit isoform 2 [Homo sapiens]	4.1543	1	1	0	2	337	38.493	6.13		0.122	High	13	0	22.38	1
FALSE	None	4506007	serine/threonine-protein phosphatase PP1-gamma catalytic subunit isoform 1 [Homo sapiens]	4.33437	1	1	0	2	323	36.96	6.54		0.136	High	13	0	22.38	1
FALSE	IsMasterProtein	6005731	calcineurin B homologous protein 1 [Homo sapiens]	18.9744	3	3	3	1	195	22.442	5.1	1500000	0.995	High	13	0	21.38	3
FALSE	IsMasterProtein	19882251	cystatin-SN precursor [Homo sapiens]	12.766	1	1	1	1	141	16.377	7.21	1300000	0.468	High	13	0	21.32	1
FALSE	None	40786394	fumarylacetoacetate hydrolase domain-containing protein 2B [Homo sapiens]	5.41401	1	1	1	1	314	34.591	7.75	110000	0.155	High	13	0	21.13	1
FALSE	IsMasterProteinCandidate	65506891	4F2 cell-surface antigen heavy chain isoform c [Homo sapiens]	5.2381	2	2	2	1	630	67.952	5.01	1100000	0.172	High	13	0	21.08	2
FALSE	IsMasterProteinCandidate	61744481	4F2 cell-surface antigen heavy chain isoform e [Homo sapiens]	5.80986	2	2	2	1	568	61.778	5.21	1100000	0.172	High	13	0	21.08	2
FALSE	IsMasterProtein	61744477	4F2 cell-surface antigen heavy chain isoform b [Homo sapiens]	5.22979	2	2	2	1	631	68.059	5.05	1100000	0.172	High	13	0	21.08	2
FALSE	IsMasterProteinCandidate	61744483	4F2 cell-surface antigen heavy chain isoform f [Homo sapiens]	6.23819	2	2	2	1	529	57.909	5.35	1100000	0.179	High	13	0	21.08	2
FALSE	IsMasterProtein	55956916	unconventional myosin-Ie [Homo sapiens]	1.08303	1	1	1	1	1108	126.982	8.92	500000	0.039	High	13	0	20.76	1
FALSE	IsMasterProteinCandidate	313661502	60S ribosome subunit biogenesis protein NIP7 homolog isoform 2 [Homo sapiens]	10.5263	1	2	1	1	133	15.212	8.27	1100000	0.778	High	13	0	20.39	1
FALSE	IsMasterProtein	7705437	60S ribosome subunit biogenesis protein NIP7 homolog isoform 1 [Homo sapiens]	7.77778	1	2	1	1	180	20.449	8.51	1100000	0.668	High	13	0	20.39	1
FALSE	IsMasterProteinCandidate	296179384	clathrin light chain A isoform f [Homo sapiens]	19.2771	2	2	2	1	166	17.677	4.64	640000	1.512	High	13	0	20.24	2
FALSE	IsMasterProtein	4502899	clathrin light chain A isoform a [Homo sapiens]	14.6789	2	2	2	1	218	23.647	4.53	640000	0.931	High	13	0	20.24	2
FALSE	IsMasterProtein	4506181	proteasome subunit alpha type-2 [Homo sapiens]	15.3846	3	3	3	1	234	25.882	7.43	1600000	0.995	High	13	0	19.94	3
FALSE	IsMasterProtein	195539395	26S protease regulatory subunit 10B [Homo sapiens]	8.43672	3	3	3	1	403	45.768	7.78	1500000	0.369	High	13	0	19.93	3
FALSE	IsMasterProteinCandidate	40354201	2'-deoxynucleoside 5'-phosphate N-hydrolase 1 isoform 2 [Homo sapiens]	11.4865	1	1	1	1	148	16.177	6.79	610000	0.389	High	13	0	19.84	1
FALSE	IsMasterProtein	5454002	2'-deoxynucleoside 5'-phosphate N-hydrolase 1 isoform 1 [Homo sapiens]	9.77011	1	1	1	1	174	19.097	5.05	610000	0.259	High	13	0	19.84	1
FALSE	IsMasterProtein	5729810	3-beta-hydroxysteroid-Delta(8),Delta(7)-isomerase [Homo sapiens]	6.95652	1	1	1	1	230	26.336	7.9	19000000	0.334	High	13	0	19.73	1
FALSE	None	116875763	ras-related protein Rab-6C [Homo sapiens]	8.66142	1	1	1	1	254	28.337	7.71	2000000	0.233	High	13	0	19.37	1
FALSE	None	117938299	RAB6C-like [Homo sapiens]	8.66142	1	1	1	1	254	28.224	6.74	2000000	0.233	High	13	0	19.37	1
FALSE	IsMasterProteinCandidate	319655728	wiskott-Aldrich syndrome protein family member 2 isoform 2 [Homo sapiens]	6.76157	1	1	1	1	281	31.959	8.09	1200000	0.233	High	13	0	18.59	1
FALSE	IsMasterProtein	11386183	wiskott-Aldrich syndrome protein family member 2 isoform 1 [Homo sapiens]	3.81526	1	1	1	1	498	54.25	5.53	1200000	0.155	High	13	0	18.59	1
FALSE	IsMasterProtein	68508967	liver carboxylesterase 1 isoform a precursor [Homo sapiens]	2.11268	1	1	1	1	568	62.552	6.6	1600000	0.075	High	13	0	18.19	1
FALSE	IsMasterProteinCandidate	68508965	liver carboxylesterase 1 isoform b precursor [Homo sapiens]	2.1164	1	1	1	1	567	62.481	6.6	1600000	0.075	High	13	0	18.19	1
FALSE	IsMasterProteinCandidate	68508957	liver carboxylesterase 1 isoform c precursor [Homo sapiens]	2.12014	1	1	1	1	566	62.353	6.6	1600000	0.075	High	13	0	18.19	1
FALSE	IsMasterProtein	7706343	mitotic spindle-associated MMXD complex subunit MIP18 [Homo sapiens]	17.1779	2	2	2	1	163	17.652	5.19	980000	0.931	High	13	0	16.38	2
FALSE	IsMasterProteinCandidate	295842266	enoyl-CoA delta isomerase 1, mitochondrial isoform 2 precursor [Homo sapiens]	9.82456	2	2	2	1	285	30.876	8.9	1800000	0.425	High	13	0	16.04	2
FALSE	IsMasterProtein	62530384	enoyl-CoA delta isomerase 1, mitochondrial isoform 1 precursor [Homo sapiens]	9.27152	2	2	2	1	302	32.795	8.54	1800000	0.389	High	13	0	16.04	2
FALSE	IsMasterProtein	193794853	protein POF1B [Homo sapiens]	4.41426	2	3	2	1	589	68.022	6.32	1100000	0.186	High	13	0	14.23	2
FALSE	IsMasterProtein	5803137	putative RNA-binding protein 3 [Homo sapiens]	11.465	1	1	1	1	157	17.16	8.91	1200000	0.292	High	13	0	0	1
FALSE	None	157671927	spermatogenesis-associated protein 5 [Homo sapiens]	1.34378	1	1	0	2	893	97.843	5.66		0.046	High	13	0	0	1
FALSE	IsMasterProteinCandidate	321117185	ubiquitin-conjugating enzyme E2 E1 isoform 3 [Homo sapiens]	5	1	1	1	1	160	17.988	8.78	310000	0.468	High	13	0	0	1
FALSE	IsMasterProteinCandidate	22208979	high mobility group protein HMG-I/HMG-Y isoform b [Homo sapiens]	9.375	1	1	1	1	96	10.673	10.32	1100000	0.585	High	13	0	0	1
FALSE	None	68303565	proteasome subunit alpha type-7-like isoform 3 [Homo sapiens]	11.7925	2	2	2	1	212	23.688	9.11	9100000	0.468	High	13	0	0	2
FALSE	None	115527060	clathrin light chain A isoform c [Homo sapiens]	4.66102	1	1	1	1	236	25.66	4.5	650000	0.334	High	13	0	0	1
FALSE	IsMasterProtein	4758862	eukaryotic translation elongation factor 1 epsilon-1 isoform 1 [Homo sapiens]	6.32184	1	1	1	1	174	19.798	8.54		0.212	High	13	0	0	1
FALSE	IsMasterProtein	66933016	inosine-5'-monophosphate dehydrogenase 2 [Homo sapiens]	2.14008	1	1	1	1	514	55.77	6.9	950000	0.105	High	13	0	0	1
FALSE	IsMasterProtein	10190712	protein S100-A14 [Homo sapiens]	10.5769	1	1	1	1	104	11.655	5.24	730000	0.389	High	13	0	0	1
FALSE	IsMasterProteinCandidate	256222415	filamin-B isoform 4 [Homo sapiens]	0.969744	2	2	1	1	2578	275.496	5.78	690000	0.032	High	13	0	0	2
FALSE	IsMasterProtein	117956403	rab GTPase-binding effector protein 2 [Homo sapiens]	4.04218	2	2	2	1	569	63.504	4.78	520000	0.145	High	13	0	0	2
FALSE	None	307548863	dihydrofolate reductase, mitochondrial [Homo sapiens]	3.74332	1	1	1	1	187	21.606	7.97	390000	0.194	High	13	0	0	1
FALSE	IsMasterProtein	189458819	transferrin receptor protein 1 [Homo sapiens]	2.10526	1	1	1	1	760	84.818	6.61	890000	0.055	High	13	0	0	1
FALSE	None	41322910	plectin isoform 1d [Homo sapiens]	0.420819	1	1	1	1	4515	512.292	5.77	1500000	0.008	High	13	0	0	1
FALSE	IsMasterProtein	169790853	keratin, type II cuticular Hb1 [Homo sapiens]	3.76238	2	2	2	1	505	54.893	5.47		0.179	High	13	0	0	2
FALSE	None	33469922	DNA replication licensing factor MCM7 isoform 2 [Homo sapiens]	5.15654	2	2	2	1	543	60.605	6.25	690000	0.155	High	13	0	0	2
FALSE	IsMasterProtein	24475816	very-long-chain enoyl-CoA reductase [Homo sapiens]	13.961	4	4	4	1	308	36.011	9.45	2400000	0.848	High	13	0	0	4
FALSE	IsMasterProtein	7706333	39S ribosomal protein L48, mitochondrial [Homo sapiens]	6.13208	1	1	1	1	212	23.92	8.98	1200000	0.233	High	13	0	0	1
FALSE	IsMasterProtein	7705925	L-xylulose reductase isoform 1 [Homo sapiens]	3.27869	1	1	1	1	244	25.897	8.1	360000	0.166	High	13	0	0	1
FALSE	IsMasterProtein	72534660	serine/arginine-rich splicing factor 7 isoform 1 [Homo sapiens]	10.9244	2	2	1	1	238	27.35	11.82	1100000	0.52	High	13	0	0	2
FALSE	IsMasterProtein	387942373	kinesin-like protein KIF18B isoform 1 [Homo sapiens]	1.17371	1	1	1	1	852	92.953	8.62	24000000	0.051	High	13	0	0	1
FALSE	IsMasterProteinCandidate	10835220	sarcoplasmic/endoplasmic reticulum calcium ATPase 1 isoform a [Homo sapiens]	1.50905	1	1	1	1	994	109.213	5.17	1200000	0.055	High	13	0	0	1
FALSE	None	222144315	ras-related protein Rab-34 isoform 3 [Homo sapiens]	8.58209	2	4	2	1	268	29.879	9.28	3000000	0.719	High	13	0	0	2
FALSE	IsMasterProteinCandidate	387849314	proteasome assembly chaperone 1 isoform 3 [Homo sapiens]	4.947	1	1	1	1	283	32.242	7.17	1200000	0.166	High	13	0	0	1
FALSE	IsMasterProteinCandidate	312283703	malate dehydrogenase, cytoplasmic isoform 3 [Homo sapiens]	4.89796	1	1	1	1	245	27.008	9.11	4300000	0.194	High	13	0	0	1
FALSE	IsMasterProtein	20070125	protein disulfide-isomerase precursor [Homo sapiens]	2.3622	1	1	1	1	508	57.081	4.87	130000	0.066	High	13	0	0	1
FALSE	IsMasterProtein	7661592	histone chaperone ASF1A [Homo sapiens]	7.35294	1	1	1	1	204	22.954	4.41	150000	0.292	High	13	0	0	1
FALSE	IsMasterProtein	297747292	vesicle-associated membrane protein 7 isoform 3 [Homo sapiens]	3.46154	1	1	1	1	260	30.197	8.37	260000	0.136	High	13	0	0	1
FALSE	IsMasterProtein	6041665	1-acyl-sn-glycerol-3-phosphate acyltransferase beta isoform a precursor [Homo sapiens]	8.27338	2	2	2	1	278	30.894	9.01	1100000	0.425	High	13	0	0	2
FALSE	IsMasterProtein	6678271	TAR DNA-binding protein 43 [Homo sapiens]	2.17391	1	1	1	1	414	44.711	6.19	1800000	0.166	High	13	0	0	1
FALSE	IsMasterProteinCandidate	221316570	cysteine and histidine-rich domain-containing protein 1 isoform b [Homo sapiens]	10.2236	3	3	3	1	313	35.264	7.77	990000	0.501	High	13	0	0	3
FALSE	IsMasterProtein	8922511	28S ribosomal protein S18a, mitochondrial isoform 1 precursor [Homo sapiens]	4.59184	1	1	1	1	196	22.17	10.33	220000	0.194	High	13	0	0	1
FALSE	IsMasterProteinCandidate	333609286	kallikrein-7 isoform 2 [Homo sapiens]	9.39227	1	1	1	1	181	19.874	8.81	1100000	0.334	High	13	0	0	1
FALSE	IsMasterProteinCandidate	108773793	glucose-6-phosphate 1-dehydrogenase isoform b [Homo sapiens]	2.13592	1	1	1	1	515	59.219	6.84	150000	0.07	High	13	0	0	1
FALSE	IsMasterProteinCandidate	7661914	26S proteasome non-ATPase regulatory subunit 6 isoform 2 [Homo sapiens]	4.37018	1	1	1	1	389	45.502	5.62		0.096	High	13	0	0	1
FALSE	IsMasterProteinCandidate	324120898	microsomal glutathione S-transferase 2 isoform 3 precursor [Homo sapiens]	18.1818	1	1	1	1	77	8.353	9.45	310000	1.154	High	13	0	0	1
FALSE	IsMasterProtein	207452735	epiplakin [Homo sapiens]	4.38114	2	2	2	1	5090	555.279	5.6	910000	0.017	High	13	0	0	2
FALSE	IsMasterProtein	270265793	stAR-related lipid transfer protein 9 [Homo sapiens]	0.148936	1	1	1	1	4700	516.023	6.32	870000	0.01	High	13	0	0	1
FALSE	None	41322919	plectin isoform 1b [Homo sapiens]	0.417858	1	1	1	1	4547	515.962	5.78	1500000	0.008	High	13	0	0	1
FALSE	None	312596881	26S protease regulatory subunit 8 isoform 2 [Homo sapiens]	11.0553	3	3	2	1	398	44.756	8.18	610000	0.334	High	13	0	0	3
FALSE	IsMasterProteinCandidate	306482694	serine/arginine-rich splicing factor 7 isoform 2 [Homo sapiens]	11.5044	2	2	1	1	226	25.996	11.77	1100000	0.52	High	13	0	0	2
FALSE	IsMasterProtein	47132622	S-methyl-5'-thioadenosine phosphorylase [Homo sapiens]	6.36042	1	1	1	1	283	31.216	7.18	990000	0.136	High	13	0	0	1
FALSE	IsMasterProtein	17402912	vacuolar protein sorting-associated protein 29 isoform 2 [Homo sapiens]	6.98925	1	1	1	1	186	20.914	7.05	1100000	0.259	High	13	0	0	1
FALSE	IsMasterProteinCandidate	397137353	PREDICTED: keratin, type II cuticular Hb3 isoform 1 [Homo sapiens]	3.85396	2	2	2	1	493	54.213	5.64		0.179	High	13	0	0	2
FALSE	IsMasterProtein	31377806	polymeric immunoglobulin receptor precursor [Homo sapiens]	2.48691	1	1	1	1	764	83.232	5.74	1800000	0.058	High	13	0	0	1
FALSE	None	68303563	proteasome subunit alpha type-7-like isoform 2 [Homo sapiens]	10	2	2	2	1	250	27.826	8.98	9100000	0.425	High	13	0	0	2
FALSE	IsMasterProtein	399498490	cysteine-rich protein 2 isoform 2 [Homo sapiens]	18.0851	2	2	2	1	282	30.202	8.22	5900000	0.52	High	13	0	0	2
FALSE	IsMasterProteinCandidate	40317634	diphosphoinositol polyphosphate phosphohydrolase 2 isoform beta [Homo sapiens]	4.97238	1	1	1	1	181	20.421	6.35	410000	0.292	High	13	0	0	1
FALSE	IsMasterProtein	51036594	BTB/POZ domain-containing protein KCTD11 [Homo sapiens]	11.6379	1	1	1	1	232	25.871	6.68		0.166	High	13	0	0	1
FALSE	IsMasterProtein	301601611	LIM and senescent cell antigen-like-containing domain protein 1 isoform a [Homo sapiens]	3.10078	1	1	1	1	387	44.36	8.02	1200000	0.105	High	13	0	0	1
FALSE	IsMasterProtein	14149934	MIP18 family protein FAM96A isoform a precursor [Homo sapiens]	5.625	1	1	1	1	160	18.343	4.88	100000	0.334	High	13	0	0	1
FALSE	IsMasterProteinCandidate	224994162	mitochondrial fission regulator 1 isoform 2 [Homo sapiens]	5	1	1	1	1	300	33.179	7.49	1100000	0.212	High	13	0	0	1
FALSE	None	41322916	plectin isoform 1 [Homo sapiens]	0.405636	1	1	1	1	4684	531.466	5.96	1500000	0.008	High	13	0	0	1
FALSE	IsMasterProtein	4502163	apolipoprotein D precursor [Homo sapiens]	6.87831	1	1	1	1	189	21.262	5.15	860000	0.292	High	13	0	0	1
FALSE	IsMasterProtein	219689110	plasminogen activator inhibitor 2 [Homo sapiens]	1.92771	1	1	1	1	415	46.566	5.63		0.122	High	13	0	0	1
FALSE	IsMasterProteinCandidate	304571975	L-xylulose reductase isoform 2 [Homo sapiens]	3.30579	1	1	1	1	242	25.726	8.1	360000	0.166	High	13	0	0	1
FALSE	IsMasterProtein	4505371	NADH dehydrogenase [ubiquinone] iron-sulfur protein 8, mitochondrial precursor [Homo sapiens]	5.2381	1	1	1	1	210	23.69	6.34	840000	0.179	High	13	0	0	1
FALSE	IsMasterProtein	38027923	COP9 signalosome complex subunit 5 [Homo sapiens]	2.99401	1	1	1	1	334	37.555	6.54	630000	0.145	High	13	0	0	1
FALSE	None	38372923	basigin isoform 4 [Homo sapiens]	4.39024	1	1	1	1	205	22.75	5.47	1600000	0.194	High	13	0	0	1
FALSE	IsMasterProteinCandidate	62632771	DNA-3-methyladenine glycosylase isoform c [Homo sapiens]	4.27046	1	1	1	1	281	30.805	9.16	270000	0.155	High	13	0	0	1
FALSE	IsMasterProtein	22726189	proteasome assembly chaperone 2 isoform 1 [Homo sapiens]	4.54545	1	1	1	1	264	29.377	6.98		0.194	High	13	0	0	1
FALSE	IsMasterProtein	21359854	geranylgeranyl transferase type-2 subunit beta [Homo sapiens]	3.32326	1	1	1	1	331	36.9	5.03	940000	0.212	High	13	0	0	1
FALSE	None	68800138	splicing factor U2AF 35 kDa subunit isoform c [Homo sapiens]	15.5689	2	2	2	1	167	19.703	9.06	4700000	0.931	High	13	0	0	2
FALSE	IsMasterProtein	221316566	cysteine and histidine-rich domain-containing protein 1 isoform a [Homo sapiens]	9.63855	3	3	3	1	332	37.466	7.87	990000	0.468	High	13	0	0	3
FALSE	IsMasterProteinCandidate	83267859	thymocyte nuclear protein 1 isoform 2 [Homo sapiens]	4.21687	1	1	1	1	166	18.8	9.33	240000	0.259	High	13	0	0	1
FALSE	None	40795667	ubiquitin carboxyl-terminal hydrolase 4 isoform b [Homo sapiens]	0.982533	1	1	1	1	916	103.892	5.52	2700000	0.05	High	13	0	0	1
FALSE	IsMasterProtein	47933379	alpha-soluble NSF attachment protein [Homo sapiens]	4.40678	1	1	1	1	295	33.211	5.36	300000	0.136	High	13	0	0	1
FALSE	IsMasterProtein	166795301	prenylcysteine oxidase 1 precursor [Homo sapiens]	2.9703	1	1	1	1	505	56.604	6.18	180000	0.093	High	13	0	0	1
FALSE	IsMasterProteinCandidate	13124873	core-binding factor subunit beta isoform 2 [Homo sapiens]	8.79121	1	1	1	1	182	21.495	6.6	370000	0.292	High	13	0	0	1
FALSE	IsMasterProtein	5453722	acyl-protein thioesterase 1 [Homo sapiens]	5.65217	1	1	1	1	230	24.653	6.77	1000000	0.212	High	13	0	0	1
FALSE	IsMasterProtein	7705855	estradiol 17-beta-dehydrogenase 12 [Homo sapiens]	4.48718	1	1	1	1	312	34.302	9.32	420000	0.155	High	13	0	0	1
FALSE	IsMasterProteinCandidate	312596924	proteasome assembly chaperone 2 isoform 2 [Homo sapiens]	5.15021	1	1	1	1	233	26.305	7.96		0.194	High	13	0	0	1
FALSE	None	343098481	EF-hand domain-containing protein D1 isoform 2 [Homo sapiens]	7.69231	1	1	1	1	143	16.135	5.17	530000	0.334	High	13	0	0	1
FALSE	IsMasterProteinCandidate	116734694	probable RNA-binding protein 23 isoform 2 [Homo sapiens]	8.74704	1	1	1	1	423	46.68	9.26	1000000	0.136	High	13	0	0	1
FALSE	IsMasterProteinCandidate	211063485	uncharacterized protein C1orf198 isoform 2 [Homo sapiens]	4.15225	1	1	1	1	289	32.195	5.31	1200000	0.145	High	13	0	0	1
FALSE	IsMasterProtein	20270367	mitochondrial translocator assembly and maintenance protein 41 homolog precursor [Homo sapiens]	3.48101	1	1	1	1	316	35.885	8.75	400000	0.145	High	13	0	0	1
FALSE	IsMasterProtein	4759270	translin isoform 1 [Homo sapiens]	5.26316	1	1	1	1	228	26.167	6.44	810000	0.212	High	13	0	0	1
FALSE	IsMasterProtein	334724463	twinfilin-1 isoform 2 [Homo sapiens]	6	2	2	2	1	350	40.258	6.96	550000	0.222	High	13	0	0	2
FALSE	IsMasterProtein	7706212	adenylate kinase isoenzyme 6 isoform b [Homo sapiens]	5.23256	1	1	1	1	172	20.049	4.58	3500000	0.259	High	13	0	0	1
FALSE	IsMasterProtein	27436901	39S ribosomal protein L12, mitochondrial [Homo sapiens]	5.05051	1	1	1	1	198	21.335	8.87	2200000	0.292	High	13	0	0	1
FALSE	IsMasterProteinCandidate	399498566	transcription factor A, mitochondrial isoform 2 precursor [Homo sapiens]	3.27103	1	1	1	1	214	25.449	9.7	2200000	0.194	High	13	0	0	1
FALSE	IsMasterProteinCandidate	223468574	vesicle-associated membrane protein 7 isoform 2 [Homo sapiens]	5.02793	1	1	1	1	179	20.108	9.29	260000	0.233	High	13	0	0	1
FALSE	IsMasterProteinCandidate	301601607	LIM and senescent cell antigen-like-containing domain protein 1 isoform d [Homo sapiens]	3.56083	1	1	1	1	337	38.395	8.05	1200000	0.122	High	13	0	0	1
FALSE	IsMasterProtein	16554629	WD repeat-containing protein 5 [Homo sapiens]	4.19162	1	1	1	1	334	36.565	8.27	1500000	0.155	High	13	0	0	1
FALSE	IsMasterProtein	4758484	glutathione S-transferase omega-1 isoform 1 [Homo sapiens]	5.80913	1	1	1	1	241	27.548	6.6	3000000	0.155	High	13	0	0	1
FALSE	IsMasterProtein	68226422	protein YIPF5 isoform a [Homo sapiens]	4.66926	1	1	1	1	257	27.971	4.36	370000	0.585	High	13	0	0	1
FALSE	None	68161511	actin-related protein 2/3 complex subunit 4 isoform b [Homo sapiens]	10.2564	1	1	1	1	78	9.546	7.52	1400000	0.778	High	13	0	0	1
FALSE	IsMasterProtein	26638664	mutS protein homolog 5 isoform b [Homo sapiens]	1.91617	1	1	1	1	835	92.944	6.37	210000	0.054	High	13	0	0	1
FALSE	IsMasterProteinCandidate	4507789	ubiquitin-conjugating enzyme E2 L3 isoform 1 [Homo sapiens]	15.5844	2	2	2	1	154	17.85	8.51	1500000	0.931	High	13	0	0	2
FALSE	IsMasterProtein	53828700	olfactory receptor 10AG1 [Homo sapiens]	2.99003	1	1	1	1	301	34.081	8.78	780000	0.259	High	13	0	0	1
FALSE	IsMasterProtein	62632769	DNA-3-methyladenine glycosylase isoform a [Homo sapiens]	4.02685	1	1	1	1	298	32.848	9.57	270000	0.145	High	13	0	0	1
FALSE	IsMasterProteinCandidate	256222413	filamin-B isoform 3 [Homo sapiens]	0.964878	2	2	1	1	2591	276.765	5.71	690000	0.032	High	13	0	0	2
FALSE	IsMasterProtein	46276893	transcription elongation factor B polypeptide 2 isoform b [Homo sapiens]	6.21118	1	1	1	1	161	17.9	6.1	1500000	0.292	High	13	0	0	1
FALSE	IsMasterProtein	156631005	26S proteasome non-ATPase regulatory subunit 8 [Homo sapiens]	9.42857	3	3	3	1	350	39.587	9.7	2200000	0.413	High	13	0	0	3
FALSE	IsMasterProtein	299758465	TBC1 domain family member 15 isoform 1 [Homo sapiens]	2.02605	1	1	1	1	691	79.44	5.67	190000	0.068	High	13	0	0	1
FALSE	IsMasterProteinCandidate	148728170	oxidoreductase HTATIP2 isoform c [Homo sapiens]	6.76692	1	1	1	1	133	14.905	7.64	440000	0	High	13	0	0	1
FALSE	IsMasterProteinCandidate	397137355	PREDICTED: keratin, type II cuticular Hb3 isoform 2 [Homo sapiens]	4.23163	2	2	2	1	449	49.848	5.54		0.179	High	13	0	0	2
FALSE	IsMasterProtein	116063536	2-methoxy-6-polyprenyl-1,4-benzoquinol methylase, mitochondrial precursor [Homo sapiens]	6.72783	2	2	2	1	327	37.117	6.95	450000	0.233	High	13	0	0	2
FALSE	IsMasterProteinCandidate	300360532	glutathione S-transferase omega-1 isoform 2 [Homo sapiens]	6.73077	1	1	1	1	208	23.693	7.17	3000000	0.194	High	13	0	0	1
FALSE	None	116805322	filamin-C isoform a [Homo sapiens]	0.40367	1	1	0	2	2725	290.841	5.97		0.015	High	13	0	0	1
FALSE	IsMasterProtein	4557871	serotransferrin precursor [Homo sapiens]	1.57593	1	1	1	1	698	77	7.12	520000	0.056	High	13	0	0	1
FALSE	IsMasterProtein	7330335	chloride intracellular channel protein 4 [Homo sapiens]	3.16206	1	1	1	1	253	28.754	5.59	560000	0.166	High	13	0	0	1
FALSE	IsMasterProteinCandidate	387942371	kinesin-like protein KIF18B isoform 2 [Homo sapiens]	1.20048	1	1	1	1	833	90.999	8.28	24000000	0.053	High	13	0	0	1
FALSE	IsMasterProtein	4506649	60S ribosomal protein L3 isoform a [Homo sapiens]	2.23325	1	1	1	1	403	46.08	10.18	1700000	0.122	High	13	0	0	1
FALSE	None	399498492	cysteine-rich protein 2 isoform 3 [Homo sapiens]	21.8391	1	1	1	1	87	9.581	8.38	4700000	0.778	High	13	0	0	1
FALSE	IsMasterProtein	156142176	mitochondrial import inner membrane translocase subunit Tim21 precursor [Homo sapiens]	4.43548	1	1	1	1	248	28.185	9.7		0.155	High	13	0	0	1
FALSE	IsMasterProtein	4557839	phosphomannomutase 2 [Homo sapiens]	3.25203	1	1	1	1	246	28.064	6.77	430000	0.155	High	13	0	0	1
FALSE	IsMasterProteinCandidate	148728172	oxidoreductase HTATIP2 isoform b [Homo sapiens]	3.71901	1	1	1	1	242	27.032	8.38	440000	0	High	13	0	0	1
FALSE	IsMasterProteinCandidate	13259543	brain mitochondrial carrier protein 1 isoform UCP5S precursor [Homo sapiens]	3.41615	1	1	1	1	322	35.935	9.64		0.136	High	13	0	0	1
FALSE	None	94536809	splicing factor U2AF 26 kDa subunit isoform 1 [Homo sapiens]	7.73481	1	1	1	1	181	21.269	8.1	1200000	0.259	High	13	0	0	1
FALSE	None	10835121	pyruvate kinase isozymes R/L isoform 1 [Homo sapiens]	1.91638	1	1	1	1	574	61.791	7.74	4100000	0.07	High	13	0	0	1
FALSE	IsMasterProtein	38149981	U2 small nuclear ribonucleoprotein B'' [Homo sapiens]	4.44444	1	1	1	1	225	25.47	9.72	2300000	0.259	High	13	0	0	1
FALSE	IsMasterProteinCandidate	4503049	cysteine-rich protein 2 isoform 1 [Homo sapiens]	24.5192	2	2	2	1	208	22.478	8.72	5900000	0.931	High	13	0	0	2
FALSE	IsMasterProtein	21327705	kallikrein-7 isoform 1 preproprotein [Homo sapiens]	6.71937	1	1	1	1	253	27.507	8.47	1100000	0.212	High	13	0	0	1
FALSE	IsMasterProteinCandidate	169790841	keratin, type II cuticular Hb3 [Homo sapiens]	3.85396	2	2	2	1	493	54.161	5.64		0.179	High	13	0	0	2
FALSE	IsMasterProtein	4757900	calreticulin precursor [Homo sapiens]	2.8777	1	1	1	1	417	48.112	4.44	91000	0.116	High	13	0	0	1
FALSE	IsMasterProtein	514052667	ubiquitin-conjugating enzyme E2 E3 [Homo sapiens]	3.86473	1	1	1	1	207	22.898	7.18	310000	0.292	High	13	0	0	1
FALSE	IsMasterProteinCandidate	157694516	ethylmalonyl-CoA decarboxylase isoform 1 [Homo sapiens]	3.98671	1	1	1	1	301	32.976	8.21	160000	0.136	High	13	0	0	1
FALSE	IsMasterProtein	4826734	RNA-binding protein FUS isoform 1 [Homo sapiens]	4.56274	1	1	1	1	526	53.394	9.36	1400000	0.179	High	13	0	0	1
FALSE	IsMasterProtein	153252081	ribonuclease 7 precursor [Homo sapiens]	8.97436	1	2	1	1	156	17.434	9.66	630000	0.931	High	13	0	0	1
FALSE	IsMasterProtein	55749480	syndecan-1 precursor [Homo sapiens]	5.48387	1	1	1	1	310	32.457	4.63	420000	0.259	High	13	0	0	1
FALSE	IsMasterProtein	187761311	heme oxygenase 2 [Homo sapiens]	9.81013	2	2	2	1	316	36.01	5.41	1900000	0.292	High	13	0	0	2
FALSE	IsMasterProteinCandidate	26638666	mutS protein homolog 5 isoform c [Homo sapiens]	1.91847	1	1	1	1	834	92.816	6.37	210000	0.054	High	13	0	0	1
FALSE	IsMasterProtein	14150090	protease-associated domain-containing protein 1 precursor [Homo sapiens]	6.38298	1	1	1	1	188	21.029	5.47	1300000	0.259	High	13	0	0	1
FALSE	None	71274132	phosphoglycerate mutase 4 [Homo sapiens]	3.93701	1	1	1	1	254	28.759	6.65	6800000	0.194	High	13	0	0	1
FALSE	IsMasterProtein	224994164	mitochondrial fission regulator 1 isoform 3 [Homo sapiens]	4.31034	1	1	1	1	348	38.691	9.03	1100000	0.155	High	13	0	0	1
FALSE	IsMasterProtein	33636719	mitochondrial import inner membrane translocase subunit TIM44 [Homo sapiens]	3.09735	1	1	1	1	452	51.323	8.32	540000	0.083	High	13	0	0	1
FALSE	IsMasterProtein	422398832	26S proteasome non-ATPase regulatory subunit 6 isoform 1 [Homo sapiens]	3.84615	1	1	1	1	442	51.889	6.74		0.08	High	13	0	0	1
FALSE	IsMasterProtein	311893365	calpain-1 catalytic subunit [Homo sapiens]	1.40056	1	1	1	1	714	81.838	5.67	1600000	0.061	High	13	0	0	1
FALSE	IsMasterProtein	311771694	ARPC4-TTLL3 fusion protein [Homo sapiens]	3.04	2	2	2	1	625	71.673	5.88	1900000	0.145	High	13	0	0	2
FALSE	None	332164775	pyruvate kinase isozymes M1/M2 isoform c [Homo sapiens]	8.42975	4	4	4	1	605	65.889	7.87	1900000	0.283	High	13	0	0	4
FALSE	None	389565485	programmed cell death protein 6 isoform 3 [Homo sapiens]	8.94309	1	2	1	1	123	13.95	5.21	4700000	1.512	High	13	0	0	1
FALSE	IsMasterProtein	86198310	mitochondrial carnitine/acylcarnitine carrier protein CACL [Homo sapiens]	3.9604	1	1	1	1	303	32.042	8.75	2000000	0.145	High	13	0	0	1
FALSE	None	350529377	transmembrane protease serine 13 isoform 4 [Homo sapiens]	1.42096	1	2	1	1	563	60.768	8.56	3300000	0.08	High	13	0	0	1
FALSE	IsMasterProteinCandidate	444299626	ubiquitin thioesterase OTU1 isoform 2 [Homo sapiens]	5.92105	1	1	1	1	304	33.958	4.98	480000	0.136	High	13	0	0	1
FALSE	IsMasterProteinCandidate	237649019	calcium-binding mitochondrial carrier protein Aralar2 isoform 1 [Homo sapiens]	1.77515	1	1	1	1	676	74.257	8.62	820000	0.072	High	13	0	0	1
FALSE	IsMasterProteinCandidate	301171467	ATP-dependent RNA helicase DDX3X isoform 2 [Homo sapiens]	1.81543	1	1	1	1	661	73.111	7.18		0.058	High	13	0	0	1
FALSE	IsMasterProtein	13378137	tumor necrosis factor receptor type 1-associated DEATH domain protein [Homo sapiens]	5.76923	1	1	1	1	312	34.226	6.27	190000	0.179	High	13	0	0	1
FALSE	IsMasterProtein	189083688	exosome complex component RRP42 [Homo sapiens]	3.43643	1	1	1	1	291	31.801	5.19	2900000	0.136	High	13	0	0	1
FALSE	IsMasterProteinCandidate	5454168	ranBP-type and C3HC4-type zinc finger-containing protein 1 isoform 1 [Homo sapiens]	3.84615	1	1	1	1	468	52.901	5.54	660000	0.077	High	13	0	0	1
FALSE	None	47607492	plectin isoform 1c [Homo sapiens]	0.415391	1	1	1	1	4574	518.157	5.74	1500000	0.008	High	13	0	0	1
FALSE	IsMasterProtein	109134355	coiled-coil domain-containing protein 41 [Homo sapiens]	1.14123	1	1	1	1	701	82.889	6.2	720000	0	High	13	0	0	1
FALSE	IsMasterProtein	34577055	F-box only protein 30 [Homo sapiens]	1.87919	1	1	1	1	745	82.251	5.4	77000	0.07	High	13	0	0	1
FALSE	IsMasterProtein	7706200	protein THEM6 precursor [Homo sapiens]	9.61538	2	2	2	1	208	23.85	9.55	430000	0.389	High	13	0	0	2
FALSE	None	256818744	GPN-loop GTPase 3 isoform 2 [Homo sapiens]	5.57276	1	1	1	1	323	37.413	4.69	160000	0	High	13	0	0	1
FALSE	IsMasterProtein	31542319	coatomer subunit epsilon isoform a [Homo sapiens]	6.81818	2	3	2	1	308	34.46	5.12	1500000	0.425	High	13	0	0	2
FALSE	IsMasterProteinCandidate	224586884	Y-box-binding protein 3 isoform b [Homo sapiens]	6.27063	1	1	1	1	303	31.928	9.66		0.194	High	13	0	0	1
FALSE	IsMasterProteinCandidate	40805827	coatomer subunit epsilon isoform c [Homo sapiens]	8.20312	2	3	2	1	256	28.755	5.29	1500000	0.778	High	13	0	0	2
FALSE	IsMasterProtein	12408654	galactosylgalactosylxylosylprotein 3-beta-glucuronosyltransferase 3 [Homo sapiens]	2.68657	1	1	1	1	335	37.099	8.27	1900000	0	High	13	0	0	1
FALSE	IsMasterProtein	33286418	pyruvate kinase isozymes M1/M2 isoform a [Homo sapiens]	13.7476	5	6	5	1	531	57.9	7.84	2400000	0.562	High	13	0	0	5
FALSE	IsMasterProtein	296179427	hydroxyacyl-coenzyme A dehydrogenase, mitochondrial isoform 1 precursor [Homo sapiens]	3.32326	1	1	1	1	331	36.013	8.53	270000	0.155	High	13	0	0	1
FALSE	IsMasterProtein	13027378	glucosamine-6-phosphate isomerase 1 [Homo sapiens]	3.46021	1	1	1	1	289	32.648	6.92	8500000	0.155	High	13	0	0	1
FALSE	IsMasterProteinCandidate	41393608	reticulon-3 isoform b [Homo sapiens]	1.08588	1	1	1	1	1013	110.584	4.97	1100000	0.048	High	13	0	0	1
FALSE	IsMasterProteinCandidate	209571507	phosphoinositide-3-kinase-interacting protein 1 isoform 2 precursor [Homo sapiens]	6.35838	1	1	1	1	173	18.479	4.91	4900000	0.292	High	13	0	0	1
FALSE	IsMasterProtein	4507705	pleckstrin homology-like domain family A member 2 [Homo sapiens]	5.92105	1	1	1	1	152	17.082	9.17	1100000	0.389	High	13	0	0	1
FALSE	IsMasterProtein	11345458	UPF0554 protein C2orf43 [Homo sapiens]	3.07692	1	1	1	1	325	37.294	6.54	180000	0.136	High	13	0	0	1
FALSE	IsMasterProtein	18490987	mRNA turnover protein 4 homolog [Homo sapiens]	8.78661	2	2	2	1	239	27.543	8.29	10000000	0.359	High	13	0	0	2
FALSE	IsMasterProtein	34098946	nuclease-sensitive element-binding protein 1 [Homo sapiens]	5.8642	1	1	1	1	324	35.903	9.88	660000	0.194	High	13	0	0	1
FALSE	None	410444379	LIM and SH3 domain protein 1 isoform b [Homo sapiens]	10.7317	2	2	2	1	205	23.167	4.94	6700000	0.468	High	13	0	0	2
FALSE	None	6005993	clathrin light chain A isoform b [Homo sapiens]	4.43548	1	1	1	1	248	27.06	4.51	650000	0.334	High	13	0	0	1
FALSE	IsMasterProteinCandidate	77812678	inorganic pyrophosphatase 2, mitochondrial isoform 2 precursor [Homo sapiens]	4.2623	1	1	1	1	305	34.636	8.46	780000	0.116	High	13	0	0	1
FALSE	IsMasterProtein	4507873	prefoldin subunit 3 [Homo sapiens]	6.09137	1	1	1	1	197	22.611	7.11	330000	0.166	High	13	0	0	1
FALSE	IsMasterProteinCandidate	283135173	RNA-binding protein FUS isoform 3 [Homo sapiens]	4.5977	1	1	1	1	522	53.166	9.36	1400000	0.179	High	13	0	0	1
FALSE	IsMasterProteinCandidate	341823646	kallikrein-7 isoform 3 [Homo sapiens]	6.91057	1	1	1	1	246	26.838	8.76	1100000	0.259	High	13	0	0	1
FALSE	IsMasterProteinCandidate	386781587	radixin isoform 3 [Homo sapiens]	2.01342	1	1	1	1	447	52.646	6.16	870000	0.101	High	13	0	0	1
FALSE	None	33286422	pyruvate kinase isozymes M1/M2 isoform b [Homo sapiens]	9.60452	4	4	4	1	531	58.025	7.71	1900000	0.334	High	13	0	0	4
FALSE	IsMasterProteinCandidate	262231786	mutS protein homolog 5 isoform a [Homo sapiens]	1.94647	1	1	1	1	822	91.804	6.2	210000	0.055	High	13	0	0	1
FALSE	IsMasterProteinCandidate	301601630	LIM and senescent cell antigen-like-containing domain protein 1 isoform b [Homo sapiens]	3.69231	1	1	1	1	325	37.226	8.05	1200000	0.122	High	13	0	0	1
FALSE	IsMasterProtein	4506687	40S ribosomal protein S15 [Homo sapiens]	22.069	3	6	3	1	145	17.029	10.39	5300000	5.813	High	13	0	0	3
FALSE	IsMasterProtein	4503323	dihydrofolate reductase [Homo sapiens]	12.2995	2	2	2	1	187	21.439	7.42	830000	0.425	High	13	0	0	2
FALSE	IsMasterProtein	213417737	ethylmalonyl-CoA decarboxylase isoform 5 [Homo sapiens]	3.90879	1	1	1	1	307	33.677	8.21	160000	0.136	High	13	0	0	1
FALSE	IsMasterProtein	4504511	dnaJ homolog subfamily A member 1 [Homo sapiens]	3.27456	1	1	1	1	397	44.839	7.08	420000	0.129	High	13	0	0	1
FALSE	IsMasterProtein	126012571	basement membrane-specific heparan sulfate proteoglycan core protein precursor [Homo sapiens]	0.250512	1	1	1	1	4391	468.532	6.51	630000	0.011	High	13	0	0	1
FALSE	IsMasterProteinCandidate	205277463	transketolase isoform 1 [Homo sapiens]	9.79133	4	4	4	1	623	67.835	7.66	1200000	0.346	High	13	0	0	4
FALSE	IsMasterProtein	7661948	malectin precursor [Homo sapiens]	4.10959	1	1	1	1	292	32.214	5.41	970000	0.136	High	13	0	0	1
FALSE	IsMasterProtein	224600454	MOSC domain-containing protein 1, mitochondrial precursor [Homo sapiens]	5.04451	1	2	1	1	337	37.476	8.88	2400000	0.274	High	13	0	0	1
FALSE	IsMasterProteinCandidate	299758464	TBC1 domain family member 15 isoform 3 [Homo sapiens]	2.07715	1	1	1	1	674	77.345	5.39	190000	0.07	High	13	0	0	1
FALSE	IsMasterProteinCandidate	70167127	carbonic anhydrase 6 isoform 1 precursor [Homo sapiens]	2.5974	1	1	1	1	308	35.345	7.02	670000	0.179	High	13	0	0	1
FALSE	IsMasterProtein	295844834	N-acetyl-D-glucosamine kinase [Homo sapiens]	5.12821	1	1	1	1	390	42.011	6.68	1100000	0.11	High	13	0	0	1
FALSE	None	373251209	thiamine-triphosphatase isoform 2 [Homo sapiens]	10.4762	1	1	1	1	105	12.03	6.15	330000	0.389	High	13	0	0	1
FALSE	IsMasterProtein	62751964	ubiquitin thioesterase OTU1 isoform 1 [Homo sapiens]	5.17241	1	1	1	1	348	38.298	6.11	480000	0.129	High	13	0	0	1
FALSE	IsMasterProtein	21361103	calcium-binding mitochondrial carrier protein Aralar1 [Homo sapiens]	1.76991	1	1	1	1	678	74.715	8.38	820000	0.061	High	13	0	0	1
FALSE	IsMasterProtein	5922001	dual specificity tyrosine-phosphorylation-regulated kinase 1B isoform c [Homo sapiens]	1.33111	1	1	1	1	601	66.294	9.07	4000000	0.08	High	13	0	0	1
FALSE	IsMasterProteinCandidate	76496472	60S ribosomal protein L3 isoform b [Homo sapiens]	2.54237	1	1	1	1	354	40.127	10.23	1700000	0.136	High	13	0	0	1
FALSE	None	241982785	ubiquitin fusion degradation protein 1 homolog isoform B [Homo sapiens]	5.6391	1	1	1	1	266	29.882	5.39		0.194	High	13	0	0	1
FALSE	IsMasterProtein	189083692	fructose-1,6-bisphosphatase 1 [Homo sapiens]	4.73373	1	1	1	1	338	36.819	6.99	530000	0.116	High	13	0	0	1
FALSE	IsMasterProtein	256222411	filamin-B isoform 1 [Homo sapiens]	0.949487	2	2	1	1	2633	281.459	5.71	690000	0.032	High	13	0	0	2
FALSE	IsMasterProtein	4507791	NEDD8-conjugating enzyme Ubc12 [Homo sapiens]	15.847	3	3	3	1	183	20.887	7.69	1300000	0.874	High	13	0	0	3
FALSE	None	41322912	plectin isoform 1f [Homo sapiens]	0.419148	1	1	1	1	4533	514.461	5.73	1500000	0.008	High	13	0	0	1
FALSE	IsMasterProtein	20149619	dehydrogenase/reductase SDR family member 7B [Homo sapiens]	3.69231	1	1	1	1	325	35.097	9.55	460000	0.136	High	13	0	0	1
FALSE	IsMasterProteinCandidate	373432682	ubiquitin-conjugating enzyme E2 L3 isoform 3 [Homo sapiens]	19.6721	2	2	2	1	122	14.112	8.92	1500000	0.931	High	13	0	0	2
FALSE	None	32967597	pyruvate kinase isozymes R/L isoform 2 [Homo sapiens]	2.02578	1	1	1	1	543	58.458	7.05	4100000	0.072	High	13	0	0	1
FALSE	None	20149496	EF-hand domain-containing protein D1 isoform 1 [Homo sapiens]	4.60251	1	1	1	1	239	26.911	5.39	530000	0.194	High	13	0	0	1
FALSE	IsMasterProtein	4503113	cystatin-M precursor [Homo sapiens]	6.71141	1	1	1	1	149	16.5	8.09	3400000	0.389	High	13	0	0	1
FALSE	IsMasterProteinCandidate	4885579	cell differentiation protein RCD1 homolog isoform 2 [Homo sapiens]	3.01003	1	1	1	1	299	33.61	8.03	870000	0.129	High	13	0	0	1
FALSE	IsMasterProteinCandidate	116063573	filamin-A isoform 1 [Homo sapiens]	1.02311	2	2	1	1	2639	279.843	6.05	440000	0.034	High	13	0	0	2
FALSE	IsMasterProteinCandidate	4505257	moesin [Homo sapiens]	1.55979	1	1	1	1	577	67.778	6.4	870000	0.068	High	13	0	0	1
FALSE	IsMasterProtein	4758732	molybdopterin synthase catalytic subunit large subunit MOCS2B [Homo sapiens]	7.97872	1	1	1	1	188	20.931	5.44	690000	0.233	High	13	0	0	1
FALSE	IsMasterProtein	224586882	Y-box-binding protein 3 isoform a [Homo sapiens]	5.10753	1	1	1	1	372	40.066	9.77		0.145	High	13	0	0	1
FALSE	IsMasterProteinCandidate	37221177	diphosphoinositol polyphosphate phosphohydrolase 3-beta [Homo sapiens]	5.4878	1	1	1	1	164	18.547	5.99	410000	0.259	High	13	0	0	1
FALSE	IsMasterProteinCandidate	301601609	LIM and senescent cell antigen-like-containing domain protein 1 isoform e [Homo sapiens]	3.31492	1	1	1	1	362	41.543	8.1	1200000	0.105	High	13	0	0	1
FALSE	IsMasterProtein	22749091	ADP-ribosylation factor-like protein 6-interacting protein 6 [Homo sapiens]	5.30973	1	1	1	1	226	24.66	6.33	630000	0.334	High	13	0	0	1
FALSE	IsMasterProtein	4503987	gamma-glutamyl hydrolase precursor [Homo sapiens]	2.83019	1	1	1	1	318	35.941	7.11	2100000	0.166	High	13	0	0	1
FALSE	IsMasterProteinCandidate	208879470	eukaryotic translation elongation factor 1 epsilon-1 isoform 2 [Homo sapiens]	7.91367	1	1	1	1	139	15.538	8.34		0.292	High	13	0	0	1
FALSE	IsMasterProtein	312283701	malate dehydrogenase, cytoplasmic isoform 1 [Homo sapiens]	3.40909	1	1	1	1	352	38.603	7.71	4300000	0.136	High	13	0	0	1
FALSE	IsMasterProtein	8923380	probable tRNA threonylcarbamoyladenosine biosynthesis protein OSGEP [Homo sapiens]	4.77612	1	1	1	1	335	36.403	6.35	560000	0.136	High	13	0	0	1
FALSE	IsMasterProteinCandidate	5032137	vesicle-associated membrane protein 7 isoform 1 [Homo sapiens]	4.09091	1	1	1	1	220	24.919	8.6	260000	0.179	High	13	0	0	1
FALSE	IsMasterProtein	4757714	low molecular weight phosphotyrosine protein phosphatase isoform c [Homo sapiens]	5.6962	1	1	1	1	158	18.031	6.74	5100000	0.292	High	13	0	0	1
FALSE	IsMasterProteinCandidate	22547114	39S ribosomal protein L10, mitochondrial isoform a precursor [Homo sapiens]	3.83142	1	1	1	1	261	29.264	9.58	1500000	0.212	High	13	0	0	1
FALSE	IsMasterProteinCandidate	29550893	sulfotransferase 1A2 [Homo sapiens]	2.71186	1	1	1	1	295	34.288	7.27	290000	0.136	High	13	0	0	1
FALSE	IsMasterProteinCandidate	301171475	ATP-dependent RNA helicase DDX3X isoform 3 [Homo sapiens]	1.85759	1	1	1	1	646	71.311	6.62		0.059	High	13	0	0	1
FALSE	IsMasterProteinCandidate	57222565	serine/threonine-protein phosphatase 2A catalytic subunit beta isoform [Homo sapiens]	4.85437	1	2	1	1	309	35.552	5.43	4500000	0.311	High	13	0	0	1
FALSE	IsMasterProtein	16936528	cyclin-dependent kinase 2 isoform 1 [Homo sapiens]	16.443	4	4	3	1	298	33.908	8.68	1700000	0.624	High	13	0	0	4
FALSE	IsMasterProtein	22547125	39S ribosomal protein L10, mitochondrial isoform b [Homo sapiens]	3.69004	1	1	1	1	271	30.288	9.25	1500000	0.233	High	13	0	0	1
FALSE	IsMasterProtein	22538437	cathepsin B preproprotein [Homo sapiens]	2.35988	1	1	1	1	339	37.797	6.3	2500000	0.136	High	13	0	0	1
FALSE	IsMasterProteinCandidate	224994160	mitochondrial fission regulator 1 isoform 1 [Homo sapiens]	4.5045	1	1	1	1	333	36.977	9.01	1100000	0.166	High	13	0	0	1
FALSE	IsMasterProtein	4503109	cystatin-S precursor [Homo sapiens]	12.766	1	1	1	1	141	16.204	5.02	1100000	0.292	High	13	0	0	1
FALSE	IsMasterProteinCandidate	4507779	ubiquitin-conjugating enzyme E2 E1 isoform 1 [Homo sapiens]	4.14508	1	1	1	1	193	21.391	8.53	310000	0.292	High	13	0	0	1
FALSE	IsMasterProteinCandidate	226342869	TBC1 domain family member 15 isoform 2 [Homo sapiens]	2.05279	1	1	1	1	682	78.522	5.35	190000	0.07	High	13	0	0	1
FALSE	IsMasterProteinCandidate	33359691	ubiquitin-conjugating enzyme E2 E1 isoform 2 [Homo sapiens]	4.54545	1	1	1	1	176	19.487	8.85	310000	0.334	High	13	0	0	1
FALSE	None	332205854	transmembrane protease serine 13 isoform 2 [Homo sapiens]	1.50376	1	2	1	1	532	57.594	8.6	3300000	0.083	High	13	0	0	1
FALSE	None	25188179	voltage-dependent anion-selective channel protein 3 isoform 1 [Homo sapiens]	3.53357	1	1	1	1	283	30.639	8.66	260000	0.166	High	13	0	0	1
FALSE	IsMasterProtein	4506163	presenilin-1 isoform I-467 [Homo sapiens]	4.06852	1	2	1	1	467	52.634	5.31	450000	0.122	High	13	0	0	1
FALSE	IsMasterProtein	4502379	B-cell lymphoma/leukemia 10 [Homo sapiens]	4.29185	1	1	1	1	233	26.235	5.74	620000	0.233	High	13	0	0	1
FALSE	IsMasterProteinCandidate	296179429	hydroxyacyl-coenzyme A dehydrogenase, mitochondrial isoform 2 precursor [Homo sapiens]	3.50318	1	1	1	1	314	34.256	8.85	270000	0.166	High	13	0	0	1
FALSE	IsMasterProtein	14249478	uncharacterized protein C1orf198 isoform 1 [Homo sapiens]	3.66972	1	1	1	1	327	36.324	5.72	1200000	0.122	High	13	0	0	1
FALSE	IsMasterProtein	148728166	oxidoreductase HTATIP2 isoform a precursor [Homo sapiens]	3.26087	1	1	1	1	276	30.112	8.38	440000	0	High	13	0	0	1
FALSE	IsMasterProtein	7706339	peptidyl-prolyl cis-trans isomerase-like 1 [Homo sapiens]	10.241	1	1	1	1	166	18.225	7.99	680000	0.292	High	13	0	0	1
FALSE	IsMasterProtein	29171702	inorganic pyrophosphatase 2, mitochondrial isoform 1 precursor [Homo sapiens]	3.89222	1	1	1	1	334	37.896	7.39	780000	0.105	High	13	0	0	1
FALSE	IsMasterProtein	16117796	60S ribosomal protein L36 [Homo sapiens]	10.4762	1	1	1	1	105	12.246	11.59	1500000	1.154	High	13	0	0	1
FALSE	IsMasterProtein	68509914	cytochrome b-245 light chain [Homo sapiens]	5.12821	1	1	1	1	195	20.999	9.54	170000	0.292	High	13	0	0	1
FALSE	IsMasterProtein	9506651	BTB/POZ domain-containing protein KCTD5 [Homo sapiens]	5.12821	1	1	1	1	234	26.076	6.24	300000	0.212	High	13	0	0	1
FALSE	None	95007020	transmembrane protein 70, mitochondrial isoform b [Homo sapiens]	8.41121	1	1	1	1	107	11.271	11.11	9400000	0.468	High	13	0	0	1
FALSE	IsMasterProteinCandidate	4506029	serine/threonine-protein phosphatase 6 catalytic subunit isoform b [Homo sapiens]	6.88525	2	2	2	1	305	35.121	5.69	1300000	0.311	High	13	0	0	2
FALSE	IsMasterProteinCandidate	6005890	transcription elongation factor B polypeptide 2 isoform a [Homo sapiens]	8.47458	1	1	1	1	118	13.125	4.88	1500000	0.334	High	13	0	0	1
FALSE	IsMasterProtein	29501813	ubiquitin fusion degradation protein 1 homolog isoform A [Homo sapiens]	8.79479	2	2	2	1	307	34.478	6.7	930000	0.334	High	13	0	0	2
FALSE	IsMasterProtein	14028877	28S ribosomal protein S25, mitochondrial [Homo sapiens]	6.35838	1	1	1	1	173	20.103	8.82	400000	0.292	High	13	0	0	1
FALSE	None	4557439	cyclin-dependent kinase 3 [Homo sapiens]	8.19672	2	2	1	1	305	35.024	8.79	1500000	0.292	High	13	0	0	2
FALSE	IsMasterProtein	31415882	exosome complex component RRP43 [Homo sapiens]	6.88406	1	1	1	1	276	30.02	5.3	570000	0.179	High	13	0	0	1
FALSE	IsMasterProtein	4506017	serine/threonine-protein phosphatase 2A catalytic subunit alpha isoform [Homo sapiens]	4.85437	1	2	1	1	309	35.571	5.54	4500000	0.311	High	13	0	0	1
FALSE	None	334848198	twinfilin-1 isoform 1 [Homo sapiens]	2.2409	1	1	1	1	357	40.993	6.73	650000	0.105	High	13	0	0	1
FALSE	IsMasterProtein	51317358	phosphoinositide-3-kinase-interacting protein 1 isoform 1 precursor [Homo sapiens]	4.18251	1	1	1	1	263	28.23	5.01	4900000	0.233	High	13	0	0	1
FALSE	IsMasterProtein	7657585	mitochondrial ornithine transporter 1 [Homo sapiens]	2.99003	1	1	1	1	301	32.715	9.13	1300000	0.145	High	13	0	0	1
FALSE	IsMasterProtein	41872631	fatty acid synthase [Homo sapiens]	0.677021	1	1	1	1	2511	273.254	6.44	53000	0.018	High	13	0	0	1
FALSE	IsMasterProteinCandidate	311771647	actin-related protein 2/3 complex subunit 4 isoform c [Homo sapiens]	10.1604	2	2	2	1	187	21.574	8.59	1900000	0.585	High	13	0	0	2
FALSE	IsMasterProtein	31455614	derlin-2 [Homo sapiens]	4.60251	1	1	1	1	239	27.549	7.28	190000	0.389	High	13	0	0	1
FALSE	IsMasterProtein	395132469	carbonic anhydrase 6 isoform 2 precursor [Homo sapiens]	2.55591	1	1	1	1	313	35.343	8.4	670000	0.166	High	13	0	0	1
FALSE	IsMasterProteinCandidate	266453768	6-phosphofructokinase, muscle type isoform 2 [Homo sapiens]	1.53846	1	1	1	1	780	85.128	7.99	86000	0.062	High	13	0	0	1
FALSE	IsMasterProteinCandidate	7657581	calcium-binding mitochondrial carrier protein Aralar2 isoform 2 [Homo sapiens]	1.77778	1	1	1	1	675	74.129	8.62	820000	0.072	High	13	0	0	1
FALSE	IsMasterProtein	384475521	transketolase isoform 2 [Homo sapiens]	9.66719	4	4	4	1	631	68.77	7.52	1200000	0.334	High	13	0	0	4
FALSE	IsMasterProtein	29540539	sulfotransferase 1A1 isoform a [Homo sapiens]	2.71186	1	1	1	1	295	34.143	6.62	290000	0.145	High	13	0	0	1
FALSE	IsMasterProteinCandidate	161702986	ezrin [Homo sapiens]	1.53584	1	1	1	1	586	69.37	6.27	870000	0.07	High	13	0	0	1
FALSE	None	315075338	ADP-ribosylation factor-like protein 2 isoform 2 [Homo sapiens]	6.36943	1	1	1	1	157	18.044	5.94	2100000	0.389	High	13	0	0	1
FALSE	None	41322914	plectin isoform 1g [Homo sapiens]	0.417491	1	1	1	1	4551	516.164	5.76	1500000	0.008	High	13	0	0	1
FALSE	IsMasterProteinCandidate	68800128	splicing factor U2AF 35 kDa subunit isoform b [Homo sapiens]	16.6667	3	3	3	1	240	27.864	8.68	3600000	0.995	High	13	0	0	3
FALSE	IsMasterProtein	5803036	heterogeneous nuclear ribonucleoprotein A0 [Homo sapiens]	10.4918	2	2	2	1	305	30.822	9.29	620000	0.359	High	13	0	0	2
FALSE	IsMasterProtein	4502419	flavin reductase (NADPH) [Homo sapiens]	4.85437	1	1	1	1	206	22.105	7.65	770000	0.259	High	13	0	0	1
FALSE	IsMasterProteinCandidate	40805825	coatomer subunit epsilon isoform b [Homo sapiens]	8.17121	2	3	2	1	257	28.779	5.29	1500000	0.52	High	13	0	0	2
FALSE	IsMasterProtein	386781571	radixin isoform 1 [Homo sapiens]	1.49007	1	1	1	1	604	71.005	6.71	870000	0.066	High	13	0	0	1
FALSE	IsMasterProtein	183603929	serine/threonine-protein phosphatase 6 catalytic subunit isoform a [Homo sapiens]	6.14035	2	2	2	1	342	38.921	6.18	1300000	0.292	High	13	0	0	2
FALSE	IsMasterProteinCandidate	5174655	reticulon-3 isoform a [Homo sapiens]	4.66102	1	1	1	1	236	25.593	8.51	1100000	0.292	High	13	0	0	1
FALSE	None	116256363	transmembrane protease serine 13 isoform 1 [Homo sapiens]	1.41093	1	2	1	1	567	61.456	8.69	3300000	0.08	High	13	0	0	1
FALSE	IsMasterProtein	410170960	PREDICTED: uncharacterized protein LOC100996752 [Homo sapiens]	2.45232	1	1	1	1	367	40.856	6.87	410000	0.129	High	13	0	0	1
FALSE	IsMasterProtein	197304710	uncharacterized protein C7orf50 [Homo sapiens]	6.18557	1	1	1	1	194	22.07	9.64	750000	0.292	High	13	0	0	1
FALSE	IsMasterProteinCandidate	4502285	sarcoplasmic/endoplasmic reticulum calcium ATPase 2 isoform a [Homo sapiens]	1.50451	1	1	1	1	997	109.62	5.36	1200000	0.051	High	13	0	0	1
FALSE	IsMasterProteinCandidate	40317632	diphosphoinositol polyphosphate phosphohydrolase 2 isoform alpha [Homo sapiens]	5	1	1	1	1	180	20.293	6.35	410000	0.292	High	13	0	0	1
FALSE	IsMasterProtein	388240768	reticulon-3 isoform e [Homo sapiens]	1.06589	1	1	1	1	1032	112.541	4.96	1100000	0.049	High	13	0	0	1
FALSE	IsMasterProtein	122937400	teneurin-3 [Homo sapiens]	0.778066	1	1	1	1	2699	300.76	6.42	19000000	0.018	High	13	0	0	1
FALSE	IsMasterProteinCandidate	283135201	RNA-binding protein FUS isoform 2 [Homo sapiens]	4.57143	1	1	1	1	525	53.323	9.36	1400000	0.179	High	13	0	0	1
FALSE	IsMasterProtein	410171285	PREDICTED: E3 ubiquitin-protein ligase RNF115-like isoform 1 [Homo sapiens]	5.92105	1	1	1	1	304	33.682	5.69	440000	0.194	High	13	0	0	1
FALSE	IsMasterProtein	149408153	protein FAM210A [Homo sapiens]	4.77941	1	1	1	1	272	30.757	9.76	760000	0.179	High	13	0	0	1
FALSE	IsMasterProtein	4505763	phosphoglycerate kinase 1 [Homo sapiens]	12.2302	3	3	3	1	417	44.586	8.1	1200000	0.318	High	13	0	0	3
FALSE	IsMasterProtein	116734696	probable RNA-binding protein 23 isoform 1 [Homo sapiens]	8.42825	1	1	1	1	439	48.701	9.85	1000000	0.136	High	13	0	0	1
FALSE	IsMasterProtein	109389365	glucose-6-phosphate 1-dehydrogenase isoform a [Homo sapiens]	2.01835	1	1	1	1	545	62.429	8.05	150000	0.068	High	13	0	0	1
FALSE	IsMasterProtein	7657315	U6 snRNA-associated Sm-like protein LSm3 [Homo sapiens]	11.7647	1	1	1	1	102	11.838	4.7		0.778	High	13	0	0	1
FALSE	None	94536807	splicing factor U2AF 26 kDa subunit isoform 2 [Homo sapiens]	6.93069	1	1	1	1	202	22.003	6.67	1200000	0.259	High	13	0	0	1
FALSE	IsMasterProtein	4507009	brain mitochondrial carrier protein 1 isoform UCP5L precursor [Homo sapiens]	3.38462	1	1	1	1	325	36.178	9.64		0.136	High	13	0	0	1
FALSE	IsMasterProtein	4504897	importin subunit alpha-2 [Homo sapiens]	3.40265	1	1	1	1	529	57.826	5.4	400000	0.101	High	13	0	0	1
FALSE	IsMasterProtein	4507669	translationally-controlled tumor protein [Homo sapiens]	8.13953	1	1	1	1	172	19.583	4.93	1700000	0.292	High	13	0	0	1
FALSE	IsMasterProteinCandidate	195947397	presenilin-1 isoform I-463 [Homo sapiens]	4.10367	1	2	1	1	463	52.164	5.24	450000	0.122	High	13	0	0	1
FALSE	IsMasterProtein	10190704	peroxisomal 2,4-dienoyl-CoA reductase [Homo sapiens]	6.84932	2	2	2	1	292	30.758	9.22	2200000	0.274	High	13	0	0	2
FALSE	IsMasterProtein	4502105	annexin A4 [Homo sapiens]	3.42679	1	1	1	1	321	36.062	6.13	840000	0.11	High	13	0	0	1
FALSE	IsMasterProtein	160420317	filamin-A isoform 2 [Homo sapiens]	1.02002	2	2	1	1	2647	280.564	6.06	440000	0.034	High	13	0	0	2
FALSE	IsMasterProtein	15011918	renin receptor precursor [Homo sapiens]	5.14286	1	1	1	1	350	38.983	6.1	820000	0.166	High	13	0	0	1
FALSE	IsMasterProteinCandidate	105990514	filamin-B isoform 2 [Homo sapiens]	0.960799	2	2	1	1	2602	277.99	5.73	690000	0.032	High	13	0	0	2
FALSE	IsMasterProtein	7657347	mitochondrial carrier homolog 2 [Homo sapiens]	15.1815	3	3	3	1	303	33.309	7.97	1200000	0.585	High	13	0	0	3
FALSE	IsMasterProteinCandidate	157694520	ethylmalonyl-CoA decarboxylase isoform 3 [Homo sapiens]	5.30973	1	1	1	1	226	24.843	7.11	160000	0.179	High	13	0	0	1
FALSE	IsMasterProteinCandidate	166362719	cyclin-dependent kinase 2 isoform 2 [Homo sapiens]	18.5606	4	4	3	1	264	30.016	9.14	1700000	0.719	High	13	0	0	4
FALSE	IsMasterProtein	4504425	high mobility group protein B1 [Homo sapiens]	6.97674	1	1	1	1	215	24.878	5.74	2200000	0.389	High	13	0	0	1
FALSE	IsMasterProtein	22208971	high mobility group protein HMG-I/HMG-Y isoform a [Homo sapiens]	8.41121	1	1	1	1	107	11.669	10.32	1100000	0.468	High	13	0	0	1
FALSE	IsMasterProteinCandidate	349732256	thioredoxin isoform 2 [Homo sapiens]	15.2941	1	1	1	1	85	9.446	6.04	4600000	0.468	High	13	0	0	1
FALSE	IsMasterProtein	21327708	nucleosome assembly protein 1-like 1 [Homo sapiens]	4.34783	1	1	1	1	391	45.346	4.46	2300000	0.166	High	13	0	0	1
FALSE	IsMasterProtein	31621305	leucine-rich PPR motif-containing protein, mitochondrial precursor [Homo sapiens]	0.789096	1	1	1	1	1394	157.805	6.13	210000	0.027	High	13	0	0	1
FALSE	IsMasterProtein	4503895	galactokinase [Homo sapiens]	2.80612	1	1	1	1	392	42.246	6.46	510000	0.129	High	13	0	0	1
FALSE	IsMasterProtein	19923973	BTB/POZ domain-containing protein KCTD12 [Homo sapiens]	3.69231	1	1	1	1	325	35.679	5.64	670000	0.136	High	13	0	0	1
FALSE	IsMasterProtein	260763955	NADH dehydrogenase [ubiquinone] 1 alpha subcomplex subunit 13 [Homo sapiens]	6.25	1	1	1	1	144	16.688	8.43	520000	0.334	High	13	0	0	1
FALSE	None	31543397	phosphoglycerate kinase 2 [Homo sapiens]	3.59712	1	1	1	1	417	44.767	8.54	830000	0.093	High	13	0	0	1
FALSE	None	332164781	pyruvate kinase isozymes M1/M2 isoform f [Homo sapiens]	9.51493	4	4	4	1	536	58.486	7.71	1900000	0.334	High	13	0	0	4
FALSE	IsMasterProteinCandidate	22749327	ubiquitin-conjugating enzyme E2 E2 [Homo sapiens]	3.9801	1	1	1	1	201	22.241	7.71	310000	0.292	High	13	0	0	1
FALSE	IsMasterProtein	67003568	skin-specific protein 32 [Homo sapiens]	3.2	1	1	1	1	250	26.219	7.97	2400000	0.212	High	13	0	0	1
FALSE	IsMasterProtein	266453619	6-phosphofructokinase, muscle type isoform 1 [Homo sapiens]	1.41011	1	1	1	1	851	93.194	7.97	86000	0.058	High	13	0	0	1
FALSE	IsMasterProteinCandidate	77812680	inorganic pyrophosphatase 2, mitochondrial isoform 3 precursor [Homo sapiens]	5.60345	1	1	1	1	232	25.975	7.96	780000	0.145	High	13	0	0	1
FALSE	IsMasterProtein	5031973	protein disulfide-isomerase A6 precursor [Homo sapiens]	3.40909	1	1	1	1	440	48.091	5.08	410000	0.129	High	13	0	0	1
FALSE	IsMasterProtein	290542345	YTH domain family protein 2 isoform 1 [Homo sapiens]	1.89983	1	1	1	1	579	62.296	8.79	1300000	0.129	High	13	0	0	1
FALSE	IsMasterProtein	164698438	thymidine kinase, cytosolic [Homo sapiens]	5.55556	1	1	1	1	234	25.452	8.51	730000	0.194	High	13	0	0	1
FALSE	IsMasterProtein	32313587	24-hydroxycholesterol 7-alpha-hydroxylase [Homo sapiens]	4.26439	1	1	1	1	469	54.081	8.65	1200000	0.101	High	13	0	0	1
FALSE	IsMasterProteinCandidate	332164779	pyruvate kinase isozymes M1/M2 isoform e [Homo sapiens]	14.1473	5	6	5	1	516	56.237	8.44	2400000	0.638	High	13	0	0	5
FALSE	IsMasterProteinCandidate	514388113	interleukin-36 gamma isoform 2 [Homo sapiens]	16.4179	2	2	2	1	134	14.918	5.07	3600000	0.668	High	13	0	0	2
FALSE	IsMasterProteinCandidate	44680114	proteasome assembly chaperone 1 isoform b [Homo sapiens]	5.24345	1	1	1	1	267	30.268	7.77	1200000	0.179	High	13	0	0	1
FALSE	IsMasterProteinCandidate	116734698	probable RNA-binding protein 23 isoform 3 [Homo sapiens]	9.1358	1	1	1	1	405	44.467	8.73	1000000	0.145	High	13	0	0	1
FALSE	IsMasterProtein	21361657	protein disulfide-isomerase A3 precursor [Homo sapiens]	2.17822	1	1	1	1	505	56.747	6.35		0.086	High	13	0	0	1
FALSE	IsMasterProteinCandidate	62865612	adenylate kinase isoenzyme 6 isoform c [Homo sapiens]	5.32544	1	1	1	1	169	19.793	4.74	3500000	0.259	High	13	0	0	1
FALSE	None	34850061	stathmin-2 isoform 2 [Homo sapiens]	5.58659	1	1	1	1	179	20.815	8.32	910000	0.292	High	13	0	0	1
FALSE	IsMasterProtein	4759274	thioredoxin-like protein 1 [Homo sapiens]	7.61246	1	1	1	1	289	32.231	4.96	1900000	0.155	High	13	0	0	1
FALSE	IsMasterProtein	302129698	transmembrane protein 126B isoform a [Homo sapiens]	6.08696	1	1	1	1	230	25.926	8.81	1000000	0.233	High	13	0	0	1
FALSE	None	68303561	proteasome subunit alpha type-7-like isoform 1 [Homo sapiens]	9.76562	2	2	2	1	256	28.512	8.98	9100000	0.425	High	13	0	0	2
FALSE	None	296179386	clathrin light chain A isoform e [Homo sapiens]	6.54762	1	1	1	1	168	18.086	4.44	650000	0.778	High	13	0	0	1
FALSE	IsMasterProtein	5803207	splicing factor U2AF 35 kDa subunit isoform a [Homo sapiens]	16.6667	3	3	3	1	240	27.854	8.81	3600000	0.874	High	13	0	0	3
FALSE	IsMasterProtein	4507401	transcription factor A, mitochondrial isoform 1 precursor [Homo sapiens]	2.84553	1	1	1	1	246	29.078	9.72	2200000	0.155	High	13	0	0	1
FALSE	IsMasterProtein	187281616	NADH dehydrogenase [ubiquinone] iron-sulfur protein 7, mitochondrial [Homo sapiens]	6.57277	1	1	1	1	213	23.548	9.99	1900000	0.233	High	13	0	0	1
FALSE	IsMasterProteinCandidate	29540543	sulfotransferase 1A1 isoform b [Homo sapiens]	3.68664	1	1	1	1	217	25.371	6.21	290000	0.179	High	13	0	0	1
FALSE	IsMasterProteinCandidate	194473681	3-mercaptopyruvate sulfurtransferase isoform 2 [Homo sapiens]	4.3771	1	1	1	1	297	33.158	6.6	390000	0.166	High	13	0	0	1
FALSE	IsMasterProtein	4502011	adenylate kinase isoenzyme 1 [Homo sapiens]	5.6701	1	1	1	1	194	21.621	8.63	1400000	0.233	High	13	0	0	1
FALSE	IsMasterProtein	37693993	nucleoside diphosphate kinase 3 precursor [Homo sapiens]	7.69231	1	1	1	1	169	19.003	7.84		0.212	High	13	0	0	1
FALSE	IsMasterProteinCandidate	410515404	cell differentiation protein RCD1 homolog isoform 3 [Homo sapiens]	3.48837	1	1	1	1	258	29.121	8.03	870000	0.166	High	13	0	0	1
FALSE	IsMasterProtein	109148544	alpha-ketoglutarate-dependent dioxygenase alkB homolog 6 isoform 2 [Homo sapiens]	11.2782	1	1	1	1	266	29.266	8.59	190000	0.194	High	13	0	0	1
FALSE	IsMasterProtein	87196351	ATP-dependent RNA helicase DDX3X isoform 1 [Homo sapiens]	1.81269	1	1	1	1	662	73.198	7.18		0.058	High	13	0	0	1
FALSE	IsMasterProtein	410515401	cell differentiation protein RCD1 homolog isoform 1 [Homo sapiens]	2.71903	1	1	1	1	331	36.813	7.03	870000	0.129	High	13	0	0	1
FALSE	None	24234683	ubiquitin carboxyl-terminal hydrolase 11 [Homo sapiens]	0.934579	1	1	1	1	963	109.747	5.45	2700000	0.044	High	13	0	0	1
FALSE	IsMasterProtein	5453790	nicotinamide N-methyltransferase [Homo sapiens]	6.81818	2	2	2	1	264	29.555	5.74	1300000	0.425	High	13	0	0	2
FALSE	None	41322923	plectin isoform 1a [Homo sapiens]	0.417858	1	1	1	1	4547	515.884	5.8	1500000	0.008	High	13	0	0	1
FALSE	IsMasterProtein	6912494	microtubule-associated protein RP/EB family member 1 [Homo sapiens]	5.97015	1	1	1	1	268	29.98	5.14	1600000	0.166	High	13	0	0	1
FALSE	IsMasterProteinCandidate	301601605	LIM and senescent cell antigen-like-containing domain protein 1 isoform c [Homo sapiens]	3.64742	1	1	1	1	329	37.675	8.03	1200000	0.122	High	13	0	0	1
FALSE	IsMasterProteinCandidate	27886529	sarcoplasmic/endoplasmic reticulum calcium ATPase 1 isoform b [Homo sapiens]	1.4985	1	1	1	1	1001	110.182	5.16	1200000	0.054	High	13	0	0	1
FALSE	IsMasterProtein	4505023	proteasome assembly chaperone 1 isoform a [Homo sapiens]	4.86111	1	1	1	1	288	32.833	7.17	1200000	0.166	High	13	0	0	1
FALSE	IsMasterProteinCandidate	14318422	keratin, type II cuticular Hb6 [Homo sapiens]	3.90947	2	2	2	1	486	53.466	5.66		0.155	High	13	0	0	2
FALSE	IsMasterProteinCandidate	18765731	synaptosomal-associated protein 23 isoform SNAP23B [Homo sapiens]	7.59494	1	1	1	1	158	17.778	4.69	360000	0.259	High	13	0	0	1
FALSE	IsMasterProtein	13325075	sulfhydryl oxidase 1 isoform a precursor [Homo sapiens]	1.74029	1	1	1	1	747	82.526	8.92		0.051	High	13	0	0	1
FALSE	None	40795665	ubiquitin carboxyl-terminal hydrolase 4 isoform a [Homo sapiens]	0.934579	1	1	1	1	963	108.496	5.71	2700000	0.047	High	13	0	0	1
FALSE	IsMasterProteinCandidate	332164777	pyruvate kinase isozymes M1/M2 isoform d [Homo sapiens]	15.9737	5	6	5	1	457	49.866	7.83	2400000	0.668	High	13	0	0	5
FALSE	IsMasterProtein	67782358	complement factor B preproprotein [Homo sapiens]	1.17801	1	1	1	1	764	85.479	7.06	670000	0.064	High	13	0	0	1
FALSE	IsMasterProtein	42822874	ribonuclease inhibitor [Homo sapiens]	3.2538	1	1	1	1	461	49.941	4.82	490000	0.089	High	13	0	0	1
FALSE	IsMasterProtein	188035910	chromobox protein homolog 5 [Homo sapiens]	5.75916	1	1	1	1	191	22.211	5.86	310000	0.233	High	13	0	0	1
FALSE	IsMasterProtein	18765729	synaptosomal-associated protein 23 isoform SNAP23A [Homo sapiens]	5.6872	1	1	1	1	211	23.34	5.01	360000	0.212	High	13	0	0	1
FALSE	IsMasterProtein	373432684	ubiquitin-conjugating enzyme E2 L3 isoform 4 [Homo sapiens]	11.3208	2	2	2	1	212	23.989	8.75	1500000	0.468	High	13	0	0	2
FALSE	IsMasterProtein	73486658	aspartate aminotransferase, mitochondrial precursor [Homo sapiens]	3.25581	1	1	1	1	430	47.487	9.01	1200000	0.093	High	13	0	0	1
FALSE	None	222144262	proteasome subunit beta type-5 isoform 3 [Homo sapiens]	4.92611	1	1	1	1	203	21.83	9.03		0.212	High	13	0	0	1
FALSE	IsMasterProtein	20357568	L-aminoadipate-semialdehyde dehydrogenase-phosphopantetheinyl transferase [Homo sapiens]	4.85437	1	1	1	1	309	35.753	6.8	460000	0.145	High	13	0	0	1
FALSE	IsMasterProtein	38372919	basigin isoform 1 precursor [Homo sapiens]	5.97403	2	2	2	1	385	42.174	5.66	960000	0.274	High	13	0	0	2
FALSE	IsMasterProteinCandidate	5174539	malate dehydrogenase, cytoplasmic isoform 2 [Homo sapiens]	3.59281	1	1	1	1	334	36.403	7.36	4300000	0.145	High	13	0	0	1
FALSE	IsMasterProtein	83267861	thymocyte nuclear protein 1 isoform 1 [Homo sapiens]	3.11111	1	1	1	1	225	25.681	9.25	240000	0.155	High	13	0	0	1
FALSE	IsMasterProteinCandidate	5031595	actin-related protein 2/3 complex subunit 4 isoform a [Homo sapiens]	11.3095	2	2	2	1	168	19.654	8.43	1900000	0.585	High	13	0	0	2
FALSE	IsMasterProtein	156151420	putative hexokinase HKDC1 [Homo sapiens]	1.09051	1	1	1	1	917	102.448	7.24	870000	0.046	High	13	0	0	1
FALSE	IsMasterProteinCandidate	51873067	sulfhydryl oxidase 1 isoform b precursor [Homo sapiens]	2.15232	1	1	1	1	604	66.818	8.56		0.061	High	13	0	0	1
FALSE	IsMasterProtein	14702171	DNA-directed RNA polymerase II subunit RPB3 [Homo sapiens]	6.54545	1	1	1	1	275	31.422	4.92	350000	0.166	High	13	0	0	1
FALSE	IsMasterProtein	24638454	sarcoplasmic/endoplasmic reticulum calcium ATPase 2 isoform b [Homo sapiens]	1.43954	1	1	1	1	1042	114.683	5.34	1200000	0.049	High	13	0	0	1
FALSE	IsMasterProtein	50592994	thioredoxin isoform 1 [Homo sapiens]	12.381	1	1	1	1	105	11.73	4.92	4600000	0.389	High	13	0	0	1
FALSE	IsMasterProtein	11321601	6-phosphofructokinase type C isoform 1 [Homo sapiens]	2.42347	1	1	1	1	784	85.542	7.55	700000	0.064	High	13	0	0	1
FALSE	None	208879465	voltage-dependent anion-selective channel protein 3 isoform 2 [Homo sapiens]	3.52113	1	1	1	1	284	30.77	8.66	260000	0.166	High	13	0	0	1
FALSE	IsMasterProteinCandidate	41393604	reticulon-3 isoform c [Homo sapiens]	4.31373	1	1	1	1	255	27.55	8.24	1100000	0.292	High	13	0	0	1
FALSE	IsMasterProtein	66363697	pirin [Homo sapiens]	3.44828	1	1	1	1	290	32.093	6.92	660000	0.145	High	13	0	0	1
FALSE	IsMasterProtein	4826643	annexin A3 [Homo sapiens]	9.90712	3	3	3	1	323	36.353	5.92	1000000	0.369	High	13	0	0	3
FALSE	IsMasterProteinCandidate	96304457	low molecular weight phosphotyrosine protein phosphatase isoform d [Homo sapiens]	8.03571	1	1	1	1	112	12.222	7.74	5100000	0.334	High	13	0	0	1
FALSE	None	4502923	calponin-3 [Homo sapiens]	3.34347	1	1	1	1	329	36.391	6.05		0.166	High	13	0	0	1
FALSE	None	371123783	ADP-ribosylation factor-like protein 8A isoform 2 [Homo sapiens]	6.12245	1	1	1	1	147	16.893	8.44		0.389	High	13	0	0	1
FALSE	None	188595687	filamin-C isoform b [Homo sapiens]	0.408618	1	1	0	2	2692	287.102	5.97		0.015	High	13	0	0	1
FALSE	IsMasterProtein	221316699	maltase-glucoamylase, intestinal [Homo sapiens]	1.83091	1	1	1	1	1857	209.72	5.5		0.029	High	13	0	0	1
FALSE	IsMasterProteinCandidate	169881239	ATP-dependent RNA helicase DDX3Y [Homo sapiens]	1.81818	1	1	1	1	660	73.108	7.55		0.055	High	13	0	0	1
FALSE	IsMasterProtein	56682959	ferritin heavy chain [Homo sapiens]	3.82514	1	1	1	1	183	21.212	5.55	1100000	0.233	High	13	0	0	1
FALSE	None	4504935	keratin, type II cuticular Hb5 [Homo sapiens]	1.97239	1	1	1	1	507	55.766	6.55		0.07	High	13	0	0	1
FALSE	IsMasterProteinCandidate	41393549	diphosphoinositol polyphosphate phosphohydrolase 3-alpha [Homo sapiens]	5.4878	1	1	1	1	164	18.488	5.68	410000	0.259	High	13	0	0	1
FALSE	IsMasterProtein	7657202	heat shock protein beta-7 [Homo sapiens]	6.47059	1	1	1	1	170	18.599	6.52	320000	0.292	High	13	0	0	1
FALSE	IsMasterProtein	4504193	transcription initiation factor IIB [Homo sapiens]	2.8481	1	1	1	1	316	34.811	8.35	1700000	0.136	High	13	0	0	1
FALSE	IsMasterProteinCandidate	183603931	serine/threonine-protein phosphatase 6 catalytic subunit isoform c [Homo sapiens]	7.42049	2	2	2	1	283	32.511	6.04	1300000	0.334	High	13	0	0	2
FALSE	IsMasterProtein	4759156	U1 small nuclear ribonucleoprotein A [Homo sapiens]	3.5461	1	1	1	1	282	31.259	9.83	3000000	0.233	High	13	0	0	1
FALSE	IsMasterProtein	324120893	microsomal glutathione S-transferase 2 isoform 1 precursor [Homo sapiens]	9.52381	1	1	1	1	147	16.61	9.55	310000	0.585	High	13	0	0	1
FALSE	IsMasterProtein	13124881	core-binding factor subunit beta isoform 1 [Homo sapiens]	8.55615	1	1	1	1	187	21.978	5.58	370000	0.292	High	13	0	0	1
FALSE	IsMasterProtein	7661786	NADH dehydrogenase [ubiquinone] 1 alpha subcomplex assembly factor 4 [Homo sapiens]	5.71429	1	1	1	1	175	20.254	8.82		0.179	High	13	0	0	1
FALSE	IsMasterProteinCandidate	21265040	39S ribosomal protein L22, mitochondrial isoform a [Homo sapiens]	3.39806	1	1	1	1	206	23.626	9.94	870000	0.212	High	13	0	0	1
FALSE	IsMasterProtein	34485711	ras-related protein Rab-27A [Homo sapiens]	4.97738	1	1	1	1	221	24.852	5.22	1300000	0.179	High	13	0	0	1
FALSE	None	373251213	thiamine-triphosphatase isoform 3 [Homo sapiens]	7.85714	1	1	1	1	140	16.034	4.97	330000	0.233	High	13	0	0	1
FALSE	IsMasterProtein	5802998	cdc42 effector protein 2 [Homo sapiens]	5.2381	1	1	1	1	210	22.469	5.12	790000	0.389	High	13	0	0	1
FALSE	IsMasterProtein	14165270	39S ribosomal protein L13, mitochondrial [Homo sapiens]	5.61798	1	1	1	1	178	20.679	9.16	110000	0.194	High	13	0	0	1
FALSE	IsMasterProtein	189083844	dipeptidyl peptidase 1 isoform a preproprotein [Homo sapiens]	2.59179	1	1	1	1	463	51.808	6.99	1000000	0.105	High	13	0	0	1
FALSE	IsMasterProteinCandidate	4506467	radixin isoform 2 [Homo sapiens]	1.54374	1	1	1	1	583	68.521	6.37	870000	0.07	High	13	0	0	1
FALSE	None	312922390	stathmin-2 isoform 1 [Homo sapiens]	5.34759	1	1	1	1	187	21.788	7.15	910000	0.259	High	13	0	0	1
FALSE	IsMasterProteinCandidate	62530388	39S ribosomal protein L22, mitochondrial isoform b [Homo sapiens]	5.55556	1	1	1	1	126	14.5	9.54	870000	0.334	High	13	0	0	1
FALSE	IsMasterProteinCandidate	62414379	MIP18 family protein FAM96A isoform b precursor [Homo sapiens]	8.82353	1	1	1	1	102	11.627	4.74	100000	0.585	High	13	0	0	1
FALSE	IsMasterProtein	4758012	clathrin heavy chain 1 [Homo sapiens]	0.656716	1	1	1	1	1675	191.493	5.69	330000	0.027	High	13	0	0	1
FALSE	IsMasterProteinCandidate	62632765	DNA-3-methyladenine glycosylase isoform b [Homo sapiens]	4.09556	1	1	1	1	293	32.165	9.44	270000	0.145	High	13	0	0	1
FALSE	IsMasterProtein	40354205	fructose-bisphosphate aldolase B [Homo sapiens]	4.3956	1	1	1	1	364	39.448	7.87	780000	0.122	High	13	0	0	1
FALSE	IsMasterProtein	401709927	nitric oxide synthase-interacting protein [Homo sapiens]	10.9635	2	3	2	1	301	33.151	8.82	610000	0.54	High	13	0	0	2
FALSE	IsMasterProtein	4506669	60S acidic ribosomal protein P1 isoform 1 [Homo sapiens]	14.0351	1	2	1	1	114	11.507	4.32	85000000	0.778	High	13	0	0	1
FALSE	None	296179382	clathrin light chain A isoform d [Homo sapiens]	4.78261	1	1	1	1	230	24.978	4.5	650000	0.389	High	13	0	0	1
FALSE	IsMasterProtein	109255251	loricrin [Homo sapiens]	2.5641	1	1	1	1	312	25.744	8.09	5900000	1.154	High	13	0	0	1
FALSE	IsMasterProtein	4507751	thymidylate synthase [Homo sapiens]	3.51438	1	1	1	1	313	35.693	7.01	360000	0.166	High	13	0	0	1
FALSE	IsMasterProtein	4759068	protein SCO1 homolog, mitochondrial [Homo sapiens]	9.30233	2	2	2	1	301	33.793	8.88	3700000	0.359	High	13	0	0	2
FALSE	IsMasterProtein	31377722	p53 apoptosis effector related to PMP-22 [Homo sapiens]	8.80829	1	1	1	1	193	21.372	7.03	2900000	0.468	High	13	0	0	1
FALSE	IsMasterProtein	4504173	glutathione S-transferase A4 [Homo sapiens]	3.15315	1	1	1	1	222	25.688	8.27		0.194	High	13	0	0	1
FALSE	IsMasterProtein	144953898	ranBP-type and C3HC4-type zinc finger-containing protein 1 isoform 2 [Homo sapiens]	3.52941	1	1	1	1	510	57.534	5.67	660000	0.07	High	13	0	0	1
FALSE	IsMasterProteinCandidate	38372925	basigin isoform 2 [Homo sapiens]	8.55019	2	2	2	1	269	29.203	5.64	960000	0.359	High	13	0	0	2
FALSE	None	4505529	alpha-1-acid glycoprotein 2 precursor [Homo sapiens]	8.45771	2	2	2	1	201	23.588	5.11	3500000	0.52	High	13	0	0	2
FALSE	IsMasterProtein	36030883	DCN1-like protein 1 [Homo sapiens]	9.65251	2	2	2	1	259	30.105	5.34	620000	0.468	High	13	0	0	2
FALSE	IsMasterProtein	9665234	interleukin-36 gamma isoform 1 [Homo sapiens]	13.0178	2	2	2	1	169	18.709	5.14	3600000	0.585	High	13	0	0	2
FALSE	IsMasterProtein	31881687	replication factor C subunit 4 [Homo sapiens]	3.58127	1	1	1	1	363	39.657	8.02	170000	0.116	High	13	0	0	1
FALSE	IsMasterProtein	149999611	signal recognition particle 14 kDa protein [Homo sapiens]	38.9706	3	3	3	1	136	14.561	10.04	6800000	1.683	High	13	0	0	3
FALSE	IsMasterProteinCandidate	6005988	low molecular weight phosphotyrosine protein phosphatase isoform b [Homo sapiens]	5.6962	1	1	1	1	158	17.966	6.87	5100000	0.334	High	13	0	0	1
FALSE	IsMasterProteinCandidate	410173177	PREDICTED: sulfotransferase 1A3/1A4-like isoform 2 [Homo sapiens]	2.71186	1	1	1	1	295	34.174	6.01	290000	0.155	High	13	0	0	1
FALSE	IsMasterProteinCandidate	7706441	vacuolar protein sorting-associated protein 29 isoform 1 [Homo sapiens]	7.14286	1	1	1	1	182	20.493	6.79	1100000	0.259	High	13	0	0	1
FALSE	IsMasterProteinCandidate	211064487	uncharacterized protein C1orf198 isoform 3 [Homo sapiens]	6.09137	1	1	1	1	197	21.644	5.21	1200000	0.194	High	13	0	0	1
FALSE	IsMasterProteinCandidate	388240770	reticulon-3 isoform f [Homo sapiens]	1.19565	1	1	1	1	920	100.762	4.93	1100000	0.051	High	13	0	0	1
FALSE	IsMasterProtein	14150076	protein YIPF4 [Homo sapiens]	3.68852	1	1	1	1	244	27.065	4.65		0.259	High	13	0	0	1
FALSE	IsMasterProtein	117306176	kallikrein-5 preproprotein [Homo sapiens]	7.16724	1	1	1	1	293	32	8.27	2600000	0.212	High	13	0	0	1
FALSE	IsMasterProtein	7661920	eukaryotic initiation factor 4A-III [Homo sapiens]	3.16302	1	1	1	1	411	46.841	6.73	2500000	0.11	High	13	0	0	1
FALSE	IsMasterProtein	194473668	3-mercaptopyruvate sulfurtransferase isoform 1 [Homo sapiens]	4.10095	1	1	1	1	317	35.228	6.61	390000	0.155	High	13	0	0	1
FALSE	None	69122971	1-acyl-sn-glycerol-3-phosphate acyltransferase beta isoform b precursor [Homo sapiens]	5.69106	1	1	1	1	246	27.261	8.91	1100000	0.233	High	13	0	0	1
FALSE	IsMasterProteinCandidate	48762920	6-phosphofructokinase, liver type [Homo sapiens]	2.4359	1	1	1	1	780	84.964	7.5	700000	0.061	High	13	0	0	1
FALSE	IsMasterProtein	7706322	UPF0568 protein C14orf166 [Homo sapiens]	13.1148	3	3	3	1	244	28.051	6.65	1000000	0.54	High	13	0	0	3
FALSE	IsMasterProtein	4506901	serine/arginine-rich splicing factor 3 [Homo sapiens]	12.8049	2	2	1	1	164	19.318	11.65	16000000	0.931	High	13	0	0	2
FALSE	IsMasterProtein	33469968	DNA replication licensing factor MCM7 isoform 1 [Homo sapiens]	4.86787	3	3	3	1	719	81.257	6.46	580000	0.189	High	13	0	0	3
FALSE	None	41322908	plectin isoform 1e [Homo sapiens]	0.41989	1	1	1	1	4525	513.393	5.76	1500000	0.008	High	13	0	0	1
FALSE	None	38372921	basigin isoform 3 [Homo sapiens]	5.11364	1	1	1	1	176	19.426	6.68	1600000	0.212	High	13	0	0	1
FALSE	IsMasterProtein	4502053	arachidonate 12-lipoxygenase, 12R-type [Homo sapiens]	1.28388	1	1	1	1	701	80.304	7.64	300000	0.061	High	13	0	0	1

## Sheet: L-biotinRA
Checked	Master	Accession	Description	Coverage	# Peptides	# PSMs	# Unique Peptides	# Protein Groups	# AAs	MW [kDa]	calc. pI	Areas: F5: Sample	emPAI	Protein FDR Confidence Mascot	# Decoy Proteins Mascot	Exp. q-value Mascot	Score Mascot	# Peptides Mascot
FALSE	IsMasterProtein	61743954	neuroblast differentiation-associated protein AHNAK isoform 1 [Homo sapiens]	3.7691	5	8	5	1	5890	628.699	6.15	2300000	0.031	High	0	0	53.292	5
FALSE	IsMasterProteinCandidate	207452735	epiplakin [Homo sapiens]	1.25737	1	1	1	1	5090	555.279	5.6	3700000	0.008	High	14	0	0	1
FALSE	IsMasterProtein	33350932	cytoplasmic dynein 1 heavy chain 1 [Homo sapiens]	0.172191	1	1	1	1	4646	532.072	6.4	550000	0.009	High	14	0	0	1
FALSE	IsMasterProtein	41322916	plectin isoform 1 [Homo sapiens]	0.170794	1	1	1	1	4684	531.466	5.96	3700000	0.008	High	14	0	0	1
FALSE	IsMasterProteinCandidate	47607492	plectin isoform 1c [Homo sapiens]	0.174902	1	1	1	1	4574	518.157	5.74	3700000	0.008	High	14	0	0	1
FALSE	IsMasterProteinCandidate	41322914	plectin isoform 1g [Homo sapiens]	0.175786	1	1	1	1	4551	516.164	5.76	3700000	0.008	High	14	0	0	1
FALSE	IsMasterProteinCandidate	41322919	plectin isoform 1b [Homo sapiens]	0.17594	1	1	1	1	4547	515.962	5.78	3700000	0.008	High	14	0	0	1
FALSE	IsMasterProteinCandidate	41322923	plectin isoform 1a [Homo sapiens]	0.17594	1	1	1	1	4547	515.884	5.8	3700000	0.008	High	14	0	0	1
FALSE	IsMasterProteinCandidate	41322912	plectin isoform 1f [Homo sapiens]	0.176484	1	1	1	1	4533	514.461	5.73	3700000	0.008	High	14	0	0	1
FALSE	IsMasterProteinCandidate	41322908	plectin isoform 1e [Homo sapiens]	0.176796	1	1	1	1	4525	513.393	5.76	3700000	0.008	High	14	0	0	1
FALSE	IsMasterProteinCandidate	41322910	plectin isoform 1d [Homo sapiens]	0.177187	1	1	1	1	4515	512.292	5.77	3700000	0.008	High	14	0	0	1
FALSE	IsMasterProtein	61676188	E3 ubiquitin-protein ligase HUWE1 [Homo sapiens]	3.15501	10	11	10	1	4374	481.589	5.22	2500000	0.136	High	0	0	94.6748	10
FALSE	IsMasterProtein	13654237	DNA-dependent protein kinase catalytic subunit isoform 1 [Homo sapiens]	9.81105	36	44	36	1	4128	468.788	7.12	43000000	0.494	High	0	0	518.124	36
FALSE	None	126032350	DNA-dependent protein kinase catalytic subunit isoform 2 [Homo sapiens]	9.6412	35	43	35	1	4097	465.202	7.17	43000000	0.487	High	0	0	518.124	35
FALSE	IsMasterProtein	60097902	filaggrin [Homo sapiens]	1.77296	7	11	7	1	4061	434.922	9.25	9800000	0.121	High	0	0	118.377	7
FALSE	IsMasterProtein	58530840	desmoplakin isoform I [Homo sapiens]	22.0132	62	77	62	1	2871	331.569	6.81	41000000	1.774	High	0	0	738.354	62
FALSE	IsMasterProtein	157266317	serine/threonine-protein kinase ATR [Homo sapiens]	0.945537	2	2	2	1	2644	301.172	7.43	1500000	0.032	High	0	0	60.2761	2
FALSE	IsMasterProtein	54607053	translational activator GCN1 [Homo sapiens]	6.51441	14	18	14	1	2671	292.524	7.43	19000000	0.28	High	0	0	200.697	14
FALSE	None	116805322	filamin-C isoform a [Homo sapiens]	0.293578	1	1	0	2	2725	290.841	5.97		0.015	High	14	0	0	1
FALSE	None	188595687	filamin-C isoform b [Homo sapiens]	0.297177	1	1	0	2	2692	287.102	5.97		0.015	High	14	0	0	1
FALSE	IsMasterProtein	57864582	hornerin [Homo sapiens]	12.7368	10	17	10	1	2850	282.228	10.04	20000000	0.485	High	0	0	372.176	10
FALSE	IsMasterProtein	256222411	filamin-B isoform 1 [Homo sapiens]	0.75959	2	2	1	1	2633	281.459	5.71	1000000	0.032	High	14	0	0	2
FALSE	IsMasterProtein	160420317	filamin-A isoform 2 [Homo sapiens]	1.39781	3	3	2	1	2647	280.564	6.06	440000	0.052	High	0	0	54.78	3
FALSE	IsMasterProteinCandidate	116063573	filamin-A isoform 1 [Homo sapiens]	1.40205	3	3	2	1	2639	279.843	6.05	440000	0.052	High	0	0	54.78	3
FALSE	IsMasterProteinCandidate	105990514	filamin-B isoform 2 [Homo sapiens]	0.76864	2	2	1	1	2602	277.99	5.73	1000000	0.032	High	14	0	0	2
FALSE	IsMasterProteinCandidate	256222413	filamin-B isoform 3 [Homo sapiens]	0.771903	2	2	1	1	2591	276.765	5.71	1000000	0.032	High	14	0	0	2
FALSE	None	134142062	acetyl-CoA carboxylase 2 precursor [Homo sapiens]	4.47518	8	10	8	1	2458	276.365	6.49	39000000	0.174	High	0	0	171.321	8
FALSE	IsMasterProteinCandidate	256222415	filamin-B isoform 4 [Homo sapiens]	0.775795	2	2	1	1	2578	275.496	5.78	1000000	0.032	High	14	0	0	2
FALSE	IsMasterProtein	56676335	telomere-associated protein RIF1 isoform 1 [Homo sapiens]	0.687702	1	1	1	1	2472	274.294	5.52	630000	0.018	High	14	0	0	1
FALSE	IsMasterProtein	41872631	fatty acid synthase [Homo sapiens]	0.477897	1	1	1	1	2511	273.254	6.44	720000	0.018	High	10	0	29.64	1
FALSE	IsMasterProteinCandidate	295054220	telomere-associated protein RIF1 isoform 2 [Homo sapiens]	0.695012	1	1	1	1	2446	271.52	5.41	630000	0.019	High	14	0	0	1
FALSE	None	38679960	acetyl-CoA carboxylase 1 isoform 1 [Homo sapiens]	27.6542	58	88	58	1	2383	269.827	6.52	94000000	2.843	High	0	0	758.791	58
FALSE	IsMasterProtein	38679977	acetyl-CoA carboxylase 1 isoform 2 [Homo sapiens]	28.8576	59	92	59	1	2346	265.385	6.37	94000000	3.217	High	0	0	796.211	59
FALSE	None	58530842	desmoplakin isoform II [Homo sapiens]	18.4859	41	55	41	1	2272	259.957	6.96	41000000	1.548	High	0	0	504.174	41
FALSE	None	38679971	acetyl-CoA carboxylase 1 isoform 3 [Homo sapiens]	27.9283	57	87	57	1	2288	259.521	6.58	94000000	2.981	High	0	0	758.791	57
FALSE	None	410171504	PREDICTED: hornerin [Homo sapiens]	9.37261	8	14	8	1	2614	259.156	9.99	15000000	0.425	High	0	0	305.568	8
FALSE	None	38679974	acetyl-CoA carboxylase 1 isoform 4 [Homo sapiens]	27.7337	56	84	56	1	2268	257.075	6.61	94000000	2.808	High	0	0	716.057	56
FALSE	IsMasterProtein	62122917	filaggrin-2 [Homo sapiens]	4.89335	6	7	6	1	2391	247.928	8.31	31000000	0.17	High	0	0	156.983	6
FALSE	IsMasterProtein	18105007	CAD protein [Homo sapiens]	0.539326	1	2	1	1	2225	242.829	6.46	6400000	0.022	High	5	0	38.82	1
FALSE	IsMasterProtein	145699123	dedicator of cytokinesis protein 11 [Homo sapiens]	1.1095	1	1	1	1	2073	237.519	7.74		0.02	High	14	0	0	1
FALSE	IsMasterProtein	224831241	myosin-14 isoform 3 [Homo sapiens]	1.81729	3	3	1	1	2036	231.87	5.6	280000	0.068	High	8	0	32.03	3
FALSE	IsMasterProtein	156104874	envoplakin [Homo sapiens]	0.590261	1	1	1	1	2033	231.463	6.96	230000	0.02	High	14	0	0	1
FALSE	IsMasterProteinCandidate	116284396	myosin-14 isoform 1 [Homo sapiens]	1.84723	3	3	1	1	2003	228.526	5.6	280000	0.069	High	8	0	32.03	3
FALSE	None	92091586	myosin-11 isoform SM1B [Homo sapiens]	1.36433	2	2	0	2	1979	227.949	5.5		0.048	High	10	0	29.24	2
FALSE	IsMasterProteinCandidate	116284394	myosin-14 isoform 2 [Homo sapiens]	1.85464	3	3	1	1	1995	227.732	5.6	280000	0.069	High	8	0	32.03	3
FALSE	None	13124879	myosin-11 isoform SM1A [Homo sapiens]	1.36917	2	2	0	2	1972	227.199	5.5		0.048	High	10	0	29.24	2
FALSE	IsMasterProtein	12667788	myosin-9 [Homo sapiens]	6.93878	11	12	9	1	1960	226.392	5.6	2100000	0.276	High	0	0	118.171	11
FALSE	None	92091583	myosin-11 isoform SM2B [Homo sapiens]	1.38817	2	2	0	2	1945	224.189	5.53		0.049	High	10	0	29.24	2
FALSE	None	13124875	myosin-11 isoform SM2A [Homo sapiens]	1.39319	2	2	0	2	1938	223.439	5.53		0.049	High	10	0	29.24	2
FALSE	IsMasterProtein	145301607	thyroid adenoma-associated protein isoform a [Homo sapiens]	0.716846	1	1	1	1	1953	219.465	6.06	490000	0.022	High	14	0	0	1
FALSE	IsMasterProtein	110825988	probable methyltransferase TARBP1 [Homo sapiens]	0.863664	1	1	1	1	1621	181.559	7.05	610000	0.027	High	14	0	0	1
FALSE	IsMasterProtein	62241042	bifunctional glutamate/proline--tRNA ligase [Homo sapiens]	1.65344	2	2	2	1	1512	170.483	7.33	970000	0.062	High	14	0	0	2
FALSE	IsMasterProtein	169790915	carbamoyl-phosphate synthase [ammonia], mitochondrial isoform a precursor [Homo sapiens]	6.90571	9	10	9	1	1506	165.545	6.79	4400000	0.343	High	0	0	52.4567	9
FALSE	IsMasterProteinCandidate	21361331	carbamoyl-phosphate synthase [ammonia], mitochondrial isoform b precursor [Homo sapiens]	6.93333	9	10	9	1	1500	164.835	6.74	4400000	0.343	High	0	0	52.4567	9
FALSE	None	145309302	cyclin-dependent kinase 13 isoform 1 [Homo sapiens]	0.529101	1	1	0	5	1512	164.823	9.69		0.036	High	0	0	45.89	1
FALSE	IsMasterProtein	156104903	myomesin-2 [Homo sapiens]	0.477816	1	1	1	1	1465	164.792	6.19	600000	0.028	High	2	0	42.84	1
FALSE	None	157817023	cyclin-dependent kinase 12 isoform 1 [Homo sapiens]	0.536913	1	1	0	5	1490	164.054	9.44		0.037	High	0	0	45.89	1
FALSE	None	157817073	cyclin-dependent kinase 12 isoform 2 [Homo sapiens]	0.540176	1	1	0	5	1481	163.128	9.45		0.037	High	0	0	45.89	1
FALSE	None	145309300	cyclin-dependent kinase 13 isoform 2 [Homo sapiens]	0.550964	1	1	0	5	1452	158.338	9.7		0.038	High	0	0	45.89	1
FALSE	IsMasterProtein	31621305	leucine-rich PPR motif-containing protein, mitochondrial precursor [Homo sapiens]	1.50646	2	2	2	1	1394	157.805	6.13	770000	0.054	High	0	0	68.4675	2
FALSE	IsMasterProtein	92859701	unconventional myosin-VI [Homo sapiens]	2.02335	2	2	2	1	1285	148.62	8.53	2800000	0.069	High	5	0	35.9875	2
FALSE	IsMasterProtein	91823271	xanthine dehydrogenase/oxidase [Homo sapiens]	0.675169	1	1	1	1	1333	146.33	7.66	360000	0.039	High	14	0	0	1
FALSE	IsMasterProtein	21361794	cullin-associated NEDD8-dissociated protein 1 [Homo sapiens]	3.17073	3	4	3	1	1230	136.289	5.78	8600000	0.147	High	0	0	96.1473	3
FALSE	IsMasterProtein	149999380	inverted formin-2 isoform 1 [Homo sapiens]	1.04083	1	1	1	1	1249	135.54	5.38	710000	0.041	High	14	0	0	1
FALSE	IsMasterProteinCandidate	149999378	inverted formin-2 isoform 2 [Homo sapiens]	1.04839	1	1	1	1	1240	134.533	5.53	710000	0.041	High	14	0	0	1
FALSE	IsMasterProtein	21314671	transient receptor potential cation channel subfamily M member 4 isoform 1 [Homo sapiens]	2.14168	1	1	1	1	1214	134.215	8.15	1500000	0.044	High	14	0	0	1
FALSE	IsMasterProtein	192449445	cartilage intermediate layer protein 1 preproprotein [Homo sapiens]	0.844595	1	1	1	1	1184	132.481	8.34	28000000	0.039	High	14	0	0	1
FALSE	IsMasterProtein	24431935	reticulon-4 isoform A [Homo sapiens]	1.0906	1	1	1	1	1192	129.851	4.5	3300000	0.046	High	7	0	33.41	1
FALSE	IsMasterProtein	106049528	pyruvate carboxylase, mitochondrial precursor [Homo sapiens]	42.3599	37	69	37	1	1178	129.551	6.84	190000000	6.743	High	0	0	870.844	37
FALSE	None	38570101	TBC1 domain family member 8B isoform a [Homo sapiens]	0.625	1	1	1	1	1120	128.627	5.95	1500000	0.044	High	7	0	32.6	1
FALSE	IsMasterProtein	24797086	importin-5 [Homo sapiens]	1.70404	2	2	2	1	1115	125.464	4.92	1900000	0.081	High	0	0	63.0363	2
FALSE	None	153791352	POTE ankyrin domain family member F [Homo sapiens]	5.67442	5	11	1	1	1075	121.367	6.2	27000000	0.389	High	0	0	147.611	5
FALSE	None	134133226	POTE ankyrin domain family member E [Homo sapiens]	5.67442	5	11	1	1	1075	121.286	6.2	27000000	0.398	High	0	0	147.611	5
FALSE	None	475808427	POTE ankyrin domain family member I [Homo sapiens]	4.18605	4	7	1	1	1075	121.205	6.21	27000000	0.28	High	0	0	95.7142	4
FALSE	IsMasterProtein	122939157	gem-associated protein 4 [Homo sapiens]	6.80529	6	8	6	1	1058	119.96	6.04	8300000	0.407	High	2	0	43.5857	6
FALSE	IsMasterProtein	5453998	importin-7 [Homo sapiens]	4.72062	4	4	4	1	1038	119.44	4.82	3700000	0.233	High	0	0	76.9083	4
FALSE	IsMasterProtein	62460637	importin-4 [Homo sapiens]	1.75763	2	2	2	1	1081	118.64	4.96	780000	0.089	High	5	0	37.7564	2
FALSE	IsMasterProteinCandidate	304766677	transient receptor potential cation channel subfamily M member 4 isoform 2 [Homo sapiens]	2.43218	1	1	1	1	1069	118.554	7.93	1500000	0.051	High	14	0	0	1
FALSE	None	459352730	POTE ankyrin domain family member J [Homo sapiens]	3.27553	3	6	1	1	1038	117.315	5.97	27000000	0.238	High	0	0	93.0927	3
FALSE	IsMasterProtein	110825982	E3 ISG15--protein ligase HERC5 [Homo sapiens]	3.41797	1	1	1	1	1024	116.777	7.65		0.044	High	14	0	0	1
FALSE	None	170295797	carbamoyl-phosphate synthase [ammonia], mitochondrial isoform c [Homo sapiens]	8.96092	8	9	8	1	1049	115.964	5.96	3300000	0.421	High	5	0	40.5698	8
FALSE	IsMasterProtein	21361659	importin-9 [Homo sapiens]	6.244	5	7	5	1	1041	115.889	4.81	1900000	0.334	High	0	0	64.626	5
FALSE	IsMasterProtein	24638454	sarcoplasmic/endoplasmic reticulum calcium ATPase 2 isoform b [Homo sapiens]	3.64683	3	4	3	1	1042	114.683	5.34	5900000	0.212	High	0	0	58.7567	3
FALSE	None	410171728	PREDICTED: POTE ankyrin domain family member I [Homo sapiens]	4.48207	4	7	1	1	1004	114.094	6.61	27000000	0.298	High	0	0	95.7142	4
FALSE	IsMasterProtein	119703744	desmoglein-1 preproprotein [Homo sapiens]	19.1611	18	34	18	1	1049	113.676	5.03	42000000	3.903	High	0	0	473.681	18
FALSE	IsMasterProtein	388240768	reticulon-3 isoform e [Homo sapiens]	1.25969	2	4	2	1	1032	112.541	4.96	9100000	0.212	High	0	0	46.5267	2
FALSE	IsMasterProtein	355330276	ubiquitin carboxyl-terminal hydrolase 15 isoform 1 [Homo sapiens]	1.22324	1	1	1	1	981	112.348	5.22	740000	0.043	High	10	0	30.43	1
FALSE	IsMasterProteinCandidate	41393608	reticulon-3 isoform b [Homo sapiens]	1.28332	2	4	2	1	1013	110.584	4.97	9100000	0.207	High	0	0	46.5267	2
FALSE	None	27886529	sarcoplasmic/endoplasmic reticulum calcium ATPase 1 isoform b [Homo sapiens]	1.4985	1	1	1	1	1001	110.182	5.16	13000000	0.054	High	1	0	45.43	1
FALSE	IsMasterProtein	8051636	exportin-T [Homo sapiens]	3.22245	2	2	2	1	962	109.893	5.39	1000000	0.103	High	5	0	38.59	2
FALSE	IsMasterProteinCandidate	4502285	sarcoplasmic/endoplasmic reticulum calcium ATPase 2 isoform a [Homo sapiens]	3.81143	3	4	3	1	997	109.62	5.36	5900000	0.222	High	0	0	58.7567	3
FALSE	IsMasterProtein	88900491	neutral alpha-glucosidase AB isoform 3 precursor [Homo sapiens]	1.5528	1	1	1	1	966	109.369	6.24	1700000	0.049	High	12	0	26.46	1
FALSE	None	385298678	116 kDa U5 small nuclear ribonucleoprotein component isoform a [Homo sapiens]	1.02881	1	1	1	1	972	109.366	5	4900000	0.043	High	14	0	0	1
FALSE	IsMasterProteinCandidate	14149627	ubiquitin carboxyl-terminal hydrolase 15 isoform 2 [Homo sapiens]	1.2605	1	1	1	1	952	109.227	5.15	740000	0.044	High	10	0	30.43	1
FALSE	None	10835220	sarcoplasmic/endoplasmic reticulum calcium ATPase 1 isoform a [Homo sapiens]	1.50905	1	1	1	1	994	109.213	5.17	13000000	0.055	High	1	0	45.43	1
FALSE	None	385298680	116 kDa U5 small nuclear ribonucleoprotein component isoform c [Homo sapiens]	1.0395	1	1	1	1	962	108.215	5.02	4900000	0.044	High	14	0	0	1
FALSE	IsMasterProteinCandidate	38202257	neutral alpha-glucosidase AB isoform 2 precursor [Homo sapiens]	1.58898	1	1	1	1	944	106.807	6.14	1700000	0.05	High	12	0	26.46	1
FALSE	None	217272894	116 kDa U5 small nuclear ribonucleoprotein component isoform b [Homo sapiens]	1.06724	1	1	1	1	937	105.317	5.22	4900000	0.044	High	14	0	0	1
FALSE	IsMasterProteinCandidate	410442526	thyroid adenoma-associated protein isoform b [Homo sapiens]	1.49413	1	1	1	1	937	105.315	6.33	490000	0.046	High	14	0	0	1
FALSE	IsMasterProtein	119393895	lysosomal alpha-glucosidase preproprotein [Homo sapiens]	1.89076	1	1	1	1	952	105.257	6	280000	0.062	High	14	0	0	1
FALSE	IsMasterProtein	6912734	transportin-3 isoform 1 [Homo sapiens]	2.92524	2	2	2	1	923	104.136	5.57	560000	0.108	High	9	0	30.97	2
FALSE	IsMasterProtein	148664230	ankyrin repeat and LEM domain-containing protein 2 [Homo sapiens]	1.17271	1	1	1	1	938	104.05	7.09	550000	0.041	High	14	0	0	1
FALSE	IsMasterProtein	148539894	DNA ligase 4 [Homo sapiens]	0.768386	1	1	1	1	911	103.904	7.96	1100000	0.053	High	14	0	0	1
FALSE	IsMasterProtein	158937236	puromycin-sensitive aminopeptidase [Homo sapiens]	2.39391	2	2	2	1	919	103.211	5.72	620000	0.096	High	14	0	0	2
FALSE	None	29725607	protein unc-45 homolog A isoform 2 [Homo sapiens]	3.17797	2	2	2	1	944	103.011	6.07	810000	0.084	High	5	0	38.5267	2
FALSE	None	15991831	hexokinase-1 isoform HKI-ta/tb [Homo sapiens]	0.760043	1	1	1	1	921	102.672	6.76	660000	0.044	High	11	0	27.34	1
FALSE	IsMasterProtein	156151420	putative hexokinase HKDC1 [Homo sapiens]	7.52454	6	6	6	1	917	102.448	7.24	2000000	0.311	High	2	0	42.9687	6
FALSE	None	188497754	hexokinase-1 isoform HKI [Homo sapiens]	0.763359	1	1	1	1	917	102.42	6.8	660000	0.046	High	11	0	27.34	1
FALSE	IsMasterProtein	133925811	transportin-1 isoform 1 [Homo sapiens]	5.12249	4	4	4	1	898	102.289	4.98	2700000	0.259	High	0	0	113.402	4
FALSE	None	15991827	hexokinase-1 isoform HKI-R [Homo sapiens]	0.764192	1	1	1	1	916	102.136	6.61	660000	0.045	High	11	0	27.34	1
FALSE	IsMasterProtein	136255216	proline-rich transmembrane protein 3 precursor [Homo sapiens]	1.22324	1	1	1	1	981	102.134	7.78	9300000	0.064	High	14	0	0	1
FALSE	IsMasterProtein	190194355	protein CIP2A [Homo sapiens]	2.09945	2	2	2	1	905	102.121	6.23	1000000	0.084	High	13	0	25.58	2
FALSE	IsMasterProtein	89179321	protein unc-45 homolog A isoform 3 [Homo sapiens]	4.30571	3	3	3	1	929	101.611	6.06	1200000	0.129	High	5	0	41.1608	3
FALSE	IsMasterProtein	222136639	C-1-tetrahydrofolate synthase, cytoplasmic [Homo sapiens]	1.17647	1	1	1	1	935	101.467	7.3	430000	0.043	High	10	0	28.23	1
FALSE	IsMasterProteinCandidate	23510381	transportin-1 isoform 2 [Homo sapiens]	5.16854	4	4	4	1	890	101.244	4.96	2700000	0.259	High	0	0	113.402	4
FALSE	None	188497750	hexokinase-1 isoform HKI-td [Homo sapiens]	0.773481	1	1	1	1	905	101.02	6.9	660000	0.046	High	11	0	27.34	1
FALSE	IsMasterProteinCandidate	388240770	reticulon-3 isoform f [Homo sapiens]	1.41304	2	4	2	1	920	100.762	4.93	9100000	0.222	High	0	0	46.5267	2
FALSE	IsMasterProteinCandidate	410442528	thyroid adenoma-associated protein isoform c [Homo sapiens]	1.566	1	1	1	1	894	100.62	6.35	490000	0.048	High	14	0	0	1
FALSE	None	209969836	transportin-2 isoform 2 [Homo sapiens]	1.35287	1	1	1	1	887	100.343	4.98		0.061	High	0	0	48.83	1
FALSE	IsMasterProtein	25777602	26S proteasome non-ATPase regulatory subunit 2 [Homo sapiens]	3.63436	2	2	2	1	908	100.136	5.2	630000	0.093	High	14	0	0	2
FALSE	IsMasterProtein	13435361	desmocollin-1 isoform Dsc1a preproprotein [Homo sapiens]	9.50783	8	15	8	1	894	99.924	5.43	29000000	1.054	High	0	0	174.78	8
FALSE	IsMasterProtein	148539846	desmocollin-3 isoform Dsc3a preproprotein [Homo sapiens]	6.91964	5	6	5	1	896	99.906	6.1	3600000	0.318	High	0	0	57.562	5
FALSE	IsMasterProtein	227496440	multiple C2 and transmembrane domain-containing protein 2 isoform 1 [Homo sapiens]	1.25285	1	1	1	1	878	99.533	7.56	4700000	0.055	High	14	0	0	1
FALSE	IsMasterProtein	409264581	zinc finger protein 598 [Homo sapiens]	1.43805	1	1	1	1	904	98.605	8.4	620000	0.055	High	14	0	0	1
FALSE	IsMasterProtein	255918192	serine/threonine-protein phosphatase 6 regulatory subunit 3 isoform 4 [Homo sapiens]	1.59272	1	1	1	1	879	98.423	4.64	270000	0.05	High	14	0	0	1
FALSE	IsMasterProtein	153792590	heat shock protein HSP 90-alpha isoform 1 [Homo sapiens]	7.37705	5	6	1	1	854	98.099	5.16	2100000	0.369	High	0	0	112.838	5
FALSE	None	157671927	spermatogenesis-associated protein 5 [Homo sapiens]	1.34378	1	1	0	2	893	97.843	5.66		0.046	High	8	0	32.09	1
FALSE	IsMasterProteinCandidate	255918194	serine/threonine-protein phosphatase 6 regulatory subunit 3 isoform 6 [Homo sapiens]	1.60367	1	1	1	1	873	97.608	4.6	270000	0.05	High	14	0	0	1
FALSE	IsMasterProteinCandidate	300934782	transportin-3 isoform 2 [Homo sapiens]	3.14319	2	2	2	1	859	97.31	5.44	560000	0.122	High	9	0	30.97	2
FALSE	IsMasterProtein	215598688	ubiquitin carboxyl-terminal hydrolase 13 [Homo sapiens]	2.43337	2	2	1	1	863	97.265	5.53	1500000	0.113	High	14	0	0	2
FALSE	IsMasterProtein	19923142	importin subunit beta-1 isoform 1 [Homo sapiens]	3.08219	2	2	2	1	876	97.108	4.78	2000000	0.119	High	5	0	36.49	2
FALSE	IsMasterProteinCandidate	255918196	serine/threonine-protein phosphatase 6 regulatory subunit 3 isoform 1 [Homo sapiens]	1.61476	1	1	1	1	867	96.896	4.61	270000	0.05	High	14	0	0	1
FALSE	IsMasterProteinCandidate	499589572	neutral alpha-glucosidase AB isoform 4 [Homo sapiens]	1.76056	1	1	1	1	852	96.483	5.94	1700000	0.058	High	12	0	26.46	1
FALSE	IsMasterProteinCandidate	499589768	neutral alpha-glucosidase AB isoform 6 [Homo sapiens]	1.77096	1	1	1	1	847	96.156	5.72	1700000	0.058	High	12	0	26.46	1
FALSE	IsMasterProtein	69354671	ATP-binding cassette sub-family F member 1 isoform a [Homo sapiens]	1.30178	1	1	1	1	845	95.866	6.8	600000	0.061	High	1	0	44.87	1
FALSE	IsMasterProtein	148727331	ubiquitin carboxyl-terminal hydrolase 5 isoform 1 [Homo sapiens]	27.8555	17	22	16	1	858	95.725	5.03	16000000	2.07	High	0	0	187.807	17
FALSE	None	291327497	fibroblast growth factor receptor 1 isoform 14 precursor [Homo sapiens]	0.937866	1	1	0	5	853	95.283	6.34		0.062	High	0	0	45.89	1
FALSE	IsMasterProtein	4503483	elongation factor 2 [Homo sapiens]	4.1958	4	4	4	1	858	95.277	6.83	3200000	0.216	High	8	0	32.06	4
FALSE	IsMasterProtein	333033787	nascent polypeptide-associated complex subunit alpha isoform a [Homo sapiens]	5.94595	4	4	4	1	925	94.622	5.14	6800000	0.389	High	0	0	110.904	4
FALSE	IsMasterProteinCandidate	255918198	serine/threonine-protein phosphatase 6 regulatory subunit 3 isoform 2 [Homo sapiens]	1.65877	1	1	1	1	844	94.385	4.61	270000	0.051	High	14	0	0	1
FALSE	IsMasterProteinCandidate	499589599	neutral alpha-glucosidase AB isoform 5 [Homo sapiens]	1.80723	1	1	1	1	830	93.921	5.82	1700000	0.059	High	12	0	26.46	1
FALSE	IsMasterProteinCandidate	4826702	desmocollin-1 isoform Dsc1b preproprotein [Homo sapiens]	10.119	8	15	8	1	840	93.776	5.53	29000000	1.154	High	0	0	174.78	8
FALSE	IsMasterProtein	208609990	nuclear pore complex protein Nup93 isoform 1 [Homo sapiens]	2.9304	2	2	2	1	819	93.43	5.72	760000	0.086	High	7	0	35.36	2
FALSE	IsMasterProteinCandidate	148539848	desmocollin-3 isoform Dsc3b preproprotein [Homo sapiens]	7.38975	5	6	5	1	839	93.395	6.32	3600000	0.35	High	0	0	57.562	5
FALSE	IsMasterProteinCandidate	148727247	ubiquitin carboxyl-terminal hydrolase 5 isoform 2 [Homo sapiens]	28.6228	17	22	16	1	835	93.248	5.08	16000000	1.985	High	0	0	187.807	17
FALSE	IsMasterProteinCandidate	227496489	multiple C2 and transmembrane domain-containing protein 2 isoform 2 [Homo sapiens]	1.33657	1	1	1	1	823	93.102	8.37	4700000	0.056	High	14	0	0	1
FALSE	None	4507677	endoplasmin precursor [Homo sapiens]	1.74346	2	3	2	1	803	92.411	4.84	990000	0.179	High	7	0	35.4275	2
FALSE	IsMasterProtein	256223453	probable ATP-dependent RNA helicase DDX20 [Homo sapiens]	2.91262	2	2	2	1	824	92.183	6.95	2900000	0.113	High	0	0	54.1787	2
FALSE	None	221316638	fibroblast growth factor receptor 2 isoform 2 precursor [Homo sapiens]	0.973236	1	1	0	5	822	92.059	6.02		0.061	High	0	0	45.89	1
FALSE	None	221316639	fibroblast growth factor receptor 2 isoform 1 precursor [Homo sapiens]	0.974421	1	1	0	5	821	91.966	5.88		0.059	High	0	0	45.89	1
FALSE	None	105990522	fibroblast growth factor receptor 1 isoform 1 precursor [Homo sapiens]	0.973236	1	1	0	5	822	91.809	6.21		0.066	High	0	0	45.89	1
FALSE	IsMasterProteinCandidate	10947135	ATP-binding cassette sub-family F member 1 isoform b [Homo sapiens]	1.36307	1	1	1	1	807	91.623	7.68	600000	0.062	High	1	0	44.87	1
FALSE	None	291327489	fibroblast growth factor receptor 1 isoform 10 precursor [Homo sapiens]	0.97561	1	1	0	5	820	91.609	6.21		0.066	High	0	0	45.89	1
FALSE	None	13186251	fibroblast growth factor receptor 1 isoform 2 precursor [Homo sapiens]	0.97561	1	1	0	5	820	91.522	6.15		0.068	High	0	0	45.89	1
FALSE	None	291327491	fibroblast growth factor receptor 1 isoform 11 precursor [Homo sapiens]	0.985222	1	1	0	5	812	90.56	6.13		0.062	High	0	0	45.89	1
FALSE	IsMasterProtein	74136883	heterogeneous nuclear ribonucleoprotein U isoform a [Homo sapiens]	1.81818	1	1	1	1	825	90.528	6	810000	0.07	High	10	0	28.47	1
FALSE	IsMasterProtein	4507475	protein-glutamine gamma-glutamyltransferase K [Homo sapiens]	14.0759	9	11	9	1	817	89.73	6.04	4100000	0.65	High	0	0	173.423	9
FALSE	IsMasterProtein	6005942	transitional endoplasmic reticulum ATPase [Homo sapiens]	1.6129	1	1	1	1	806	89.266	5.26	510000	0.053	High	14	0	0	1
FALSE	IsMasterProteinCandidate	14141161	heterogeneous nuclear ribonucleoprotein U isoform b [Homo sapiens]	1.86104	1	1	1	1	806	88.924	5.78	810000	0.072	High	10	0	28.47	1
FALSE	IsMasterProteinCandidate	13489083	serine/threonine-protein phosphatase 6 regulatory subunit 3 isoform 5 [Homo sapiens]	1.76545	1	1	1	1	793	88.896	4.59	270000	0.054	High	14	0	0	1
FALSE	IsMasterProteinCandidate	255918200	serine/threonine-protein phosphatase 6 regulatory subunit 3 isoform 3 [Homo sapiens]	1.76991	1	1	1	1	791	88.853	4.58	270000	0.055	High	14	0	0	1
FALSE	IsMasterProtein	4759344	centromere/kinetochore protein zw10 homolog [Homo sapiens]	1.66881	1	1	1	1	779	88.773	6.27		0.058	High	14	0	0	1
FALSE	None	254028242	fibroblast growth factor receptor 3 isoform 3 precursor [Homo sapiens]	0.990099	1	1	0	5	808	88.101	6.09		0.059	High	0	0	45.89	1
FALSE	IsMasterProtein	39780552	protein VAC14 homolog [Homo sapiens]	7.54476	4	4	4	1	782	87.917	6.13	680000	0.245	High	0	0	64.2927	4
FALSE	None	47524175	fibroblast growth factor receptor 4 isoform 1 precursor [Homo sapiens]	0.997506	1	1	0	5	802	87.899	6.81		0.064	High	0	0	45.89	1
FALSE	IsMasterProtein	310750350	ensconsin isoform 2 [Homo sapiens]	1.79718	1	1	1	1	779	87.766	9.77	150000	0.083	High	14	0	0	1
FALSE	IsMasterProtein	4826960	glutamine--tRNA ligase isoform a [Homo sapiens]	1.93548	1	1	1	1	775	87.743	7.15	800000	0.049	High	14	0	0	1
FALSE	None	4503711	fibroblast growth factor receptor 3 isoform 1 precursor [Homo sapiens]	0.992556	1	1	0	5	806	87.654	5.9		0.068	High	0	0	45.89	1
FALSE	IsMasterProtein	38505218	acyl-CoA dehydrogenase family member 11 [Homo sapiens]	3.71795	3	3	3	1	780	87.209	8.02	2200000	0.189	High	0	0	65.55	3
FALSE	IsMasterProtein	6005830	plakophilin-3 [Homo sapiens]	1.00376	1	1	1	1	797	87.029	9.32	1100000	0.051	High	7	0	33.83	1
FALSE	IsMasterProteinCandidate	310750360	ensconsin isoform 1 [Homo sapiens]	1.81582	1	1	1	1	771	86.9	9.77	150000	0.086	High	14	0	0	1
FALSE	IsMasterProteinCandidate	441478305	glutamine--tRNA ligase isoform b [Homo sapiens]	1.96335	1	1	1	1	764	86.524	7.05	800000	0.05	High	14	0	0	1
FALSE	None	222144231	fibroblast growth factor receptor 2 isoform 3 precursor [Homo sapiens]	1.04031	1	1	0	5	769	86.167	6.46		0.062	High	0	0	45.89	1
FALSE	IsMasterProtein	4504165	gelsolin isoform a precursor [Homo sapiens]	1.02302	1	1	1	1	782	85.644	6.28	180000	0.064	High	14	0	0	1
FALSE	IsMasterProtein	189458819	transferrin receptor protein 1 [Homo sapiens]	2.10526	1	1	1	1	760	84.818	6.61	1900000	0.055	High	10	0	28.14	1
FALSE	IsMasterProteinCandidate	390517030	gelsolin isoform f [Homo sapiens]	1.04302	1	1	1	1	767	84.693	5.83	180000	0.064	High	14	0	0	1
FALSE	IsMasterProteinCandidate	154146191	heat shock protein HSP 90-alpha isoform 2 [Homo sapiens]	8.60656	5	6	1	1	732	84.607	5.02	2100000	0.453	High	0	0	112.838	5
FALSE	IsMasterProtein	311893396	ATP5J2-PTCD1 fusion protein [Homo sapiens]	1.73565	1	1	1	1	749	84.057	8.72	260000	0.058	High	10	0	28.89	1
FALSE	IsMasterProteinCandidate	4505101	ensconsin isoform 3 [Homo sapiens]	1.86916	1	1	1	1	749	84.002	9.61	150000	0.083	High	14	0	0	1
FALSE	IsMasterProtein	4759050	ribosomal protein S6 kinase alpha-3 [Homo sapiens]	1.48649	1	1	1	1	740	83.683	6.89	480000	0.053	High	14	0	0	1
FALSE	None	47524177	fibroblast growth factor receptor 4 isoform 2 precursor [Homo sapiens]	1.04987	1	1	0	5	762	83.399	6.8		0.068	High	0	0	45.89	1
FALSE	IsMasterProtein	431822403	heat shock protein HSP 90-beta isoform a [Homo sapiens]	16.7127	10	12	6	1	724	83.212	5.03	3800000	1.069	High	0	0	127.421	10
FALSE	IsMasterProtein	116805340	glycine--tRNA ligase precursor [Homo sapiens]	1.75913	1	1	1	1	739	83.113	7.03	530000	0.058	High	14	0	0	1
FALSE	None	313482810	peroxisomal multifunctional enzyme type 2 isoform 1 [Homo sapiens]	34.954	21	32	21	1	761	82.973	8.76	47000000	4.309	High	0	0	470.604	21
FALSE	IsMasterProteinCandidate	310750362	ensconsin isoform 5 [Homo sapiens]	1.90736	1	1	1	1	734	82.817	9.63	150000	0.089	High	14	0	0	1
FALSE	IsMasterProtein	53729346	plakophilin-1 isoform 1b [Homo sapiens]	14.324	9	10	9	1	747	82.808	9.13	10000000	0.65	High	0	0	182.091	9
FALSE	IsMasterProtein	25121987	condensin complex subunit 2 [Homo sapiens]	1.34953	1	1	1	1	741	82.511	5.06	330000	0.066	High	10	0	28.54	1
FALSE	IsMasterProteinCandidate	384475528	gelsolin isoform d [Homo sapiens]	1.06952	1	1	1	1	748	82.474	5.63	180000	0.066	High	14	0	0	1
FALSE	IsMasterProteinCandidate	431822408	heat shock protein HSP 90-beta isoform c [Homo sapiens]	16.9468	10	12	6	1	714	82.269	5.06	3800000	1.069	High	0	0	127.421	10
FALSE	None	13186243	fibroblast growth factor receptor 2 isoform 11 precursor [Homo sapiens]	1.0929	1	1	0	5	732	82.172	5.96		0.072	High	0	0	45.89	1
FALSE	None	291327495	fibroblast growth factor receptor 1 isoform 3 precursor [Homo sapiens]	1.09141	1	1	0	5	733	82.109	6.64		0.068	High	0	0	45.89	1
FALSE	IsMasterProteinCandidate	189083782	gelsolin isoform c [Homo sapiens]	1.07817	1	1	1	1	742	81.89	5.85	180000	0.068	High	14	0	0	1
FALSE	IsMasterProtein	311893365	calpain-1 catalytic subunit [Homo sapiens]	3.78151	3	3	3	1	714	81.838	5.67	1700000	0.194	High	10	0	28.54	3
FALSE	None	13186236	fibroblast growth factor receptor 1 isoform 4 precursor [Homo sapiens]	1.09439	1	1	0	5	731	81.822	6.57		0.07	High	0	0	45.89	1
FALSE	IsMasterProtein	12056468	junction plakoglobin [Homo sapiens]	26.1745	15	24	15	1	745	81.693	6.14	24000000	2.079	High	0	0	365.537	15
FALSE	IsMasterProteinCandidate	427918083	gelsolin isoform e [Homo sapiens]	1.08254	1	1	1	1	739	81.434	5.85	180000	0.068	High	14	0	0	1
FALSE	IsMasterProtein	33469968	DNA replication licensing factor MCM7 isoform 1 [Homo sapiens]	1.80807	1	1	1	1	719	81.257	6.46	220000	0.059	High	14	0	0	1
FALSE	IsMasterProtein	23510451	acylamino-acid-releasing enzyme [Homo sapiens]	1.63934	1	1	1	1	732	81.173	5.48	550000	0.072	High	2	0	43.33	1
FALSE	None	449784879	importin subunit beta-1 isoform 2 [Homo sapiens]	2.05198	1	1	1	1	731	81.127	4.72	1200000	0.068	High	5	0	36.49	1
FALSE	IsMasterProtein	153791839	sodium channel and clathrin linker 1 [Homo sapiens]	3.34302	1	1	1	1	688	80.861	6.07		0.056	High	14	0	0	1
FALSE	IsMasterProtein	94981556	protein-glutamine gamma-glutamyltransferase 5 isoform 1 [Homo sapiens]	1.94444	1	1	1	1	720	80.727	6.44	460000	0.07	High	14	0	0	1
FALSE	IsMasterProteinCandidate	189083778	gelsolin isoform b [Homo sapiens]	1.09439	1	1	1	1	731	80.591	5.85	180000	0.068	High	14	0	0	1
FALSE	IsMasterProteinCandidate	53729344	plakophilin-1 isoform 1a [Homo sapiens]	14.7383	9	10	9	1	726	80.445	8.97	10000000	0.668	High	0	0	182.091	9
FALSE	IsMasterProtein	116805327	methylcrotonoyl-CoA carboxylase subunit alpha, mitochondrial precursor [Homo sapiens]	39.1724	23	38	23	1	725	80.422	7.78	100000000	8.345	High	0	0	298.471	23
FALSE	IsMasterProtein	148613856	probable ATP-dependent RNA helicase DDX17 isoform 3 [Homo sapiens]	1.64159	1	1	1	1	731	80.407	8.37	2500000	0.064	High	13	0	25.56	1
FALSE	IsMasterProtein	4502053	arachidonate 12-lipoxygenase, 12R-type [Homo sapiens]	6.4194	4	5	4	1	701	80.304	7.64	1400000	0.343	High	1	0	44.4574	4
FALSE	IsMasterProteinCandidate	38201710	probable ATP-dependent RNA helicase DDX17 isoform 1 [Homo sapiens]	1.64609	1	1	1	1	729	80.222	8.27	2500000	0.064	High	13	0	25.56	1
FALSE	IsMasterProtein	155722983	heat shock protein 75 kDa, mitochondrial isoform 1 precursor [Homo sapiens]	4.11932	2	2	1	1	704	80.06	8.21	150000	0.125	High	0	0	48.6	2
FALSE	IsMasterProtein	65506442	propionyl-CoA carboxylase alpha chain, mitochondrial isoform a precursor [Homo sapiens]	17.4451	11	16	11	1	728	80.008	7.52	6900000	1.268	High	0	0	141.183	11
FALSE	IsMasterProteinCandidate	338753431	nuclear pore complex protein Nup93 isoform 2 [Homo sapiens]	3.44828	2	2	2	1	696	79.832	6.18	760000	0.101	High	7	0	35.36	2
FALSE	None	222144233	fibroblast growth factor receptor 2 isoform 4 precursor [Homo sapiens]	1.12835	1	1	0	5	709	79.782	5.76		0.07	High	0	0	45.89	1
FALSE	IsMasterProtein	4504505	peroxisomal multifunctional enzyme type 2 isoform 2 [Homo sapiens]	41.5761	25	39	25	1	736	79.636	8.84	100000000	6.848	High	0	0	609.257	25
FALSE	None	222144237	fibroblast growth factor receptor 2 isoform 6 precursor [Homo sapiens]	1.13314	1	1	0	5	706	79.346	6.64		0.072	High	0	0	45.89	1
FALSE	None	222144235	fibroblast growth factor receptor 2 isoform 5 precursor [Homo sapiens]	1.13154	1	1	0	5	707	79.249	6.42		0.072	High	0	0	45.89	1
FALSE	None	222144239	fibroblast growth factor receptor 2 isoform 7 precursor [Homo sapiens]	1.13475	1	1	0	5	705	79.161	5.59		0.068	High	0	0	45.89	1
FALSE	None	222144241	fibroblast growth factor receptor 2 isoform 8 precursor [Homo sapiens]	1.13636	1	1	0	5	704	79.146	6.64		0.072	High	0	0	45.89	1
FALSE	IsMasterProtein	194306623	immunoglobulin superfamily containing leucine-rich repeat protein 2 precursor [Homo sapiens]	2.28188	1	1	1	1	745	78.941	5.29	280000	0.068	High	14	0	0	1
FALSE	IsMasterProtein	13540606	caseinolytic peptidase B protein homolog isoform 1 [Homo sapiens]	1.83876	1	1	1	1	707	78.68	9.01	370000	0.062	High	14	0	0	1
FALSE	None	431822406	heat shock protein HSP 90-beta isoform b [Homo sapiens]	12.7219	7	8	5	1	676	78.232	5.05	2100000	0.693	High	0	0	70.8097	7
FALSE	IsMasterProtein	54607120	lactotransferrin isoform 1 precursor [Homo sapiens]	13.3803	8	8	8	1	710	78.132	8.12	6200000	0.492	High	0	0	60.9793	8
FALSE	None	313151210	peroxisomal multifunctional enzyme type 2 isoform 3 [Homo sapiens]	37.0474	21	32	21	1	718	77.821	8.76	47000000	5.391	High	0	0	470.604	21
FALSE	IsMasterProtein	14141152	heterogeneous nuclear ribonucleoprotein M isoform a [Homo sapiens]	8.35616	4	4	4	1	730	77.464	8.7	1800000	0.207	High	0	0	84.4652	4
FALSE	IsMasterProteinCandidate	189095269	propionyl-CoA carboxylase alpha chain, mitochondrial isoform b [Homo sapiens]	18.0912	11	16	11	1	702	76.999	7.34	6900000	1.404	High	0	0	141.183	11
FALSE	IsMasterProteinCandidate	67191208	polyubiquitin-C [Homo sapiens]	92.7007	14	70	14	1	685	76.982	7.66	6500000000	3.108	High	0	0	852.08	14
FALSE	IsMasterProtein	189458821	protein-glutamine gamma-glutamyltransferase E [Homo sapiens]	18.3261	11	13	11	1	693	76.584	5.86	9000000	1.075	High	0	0	114.721	11
FALSE	IsMasterProtein	55956788	nucleolin [Homo sapiens]	1.69014	1	1	1	1	710	76.568	4.7		0.064	High	14	0	0	1
FALSE	None	222144244	fibroblast growth factor receptor 2 isoform 9 precursor [Homo sapiens]	1.17647	1	1	0	5	680	76.373	6.6		0.077	High	0	0	45.89	1
FALSE	None	13112048	fibroblast growth factor receptor 3 isoform 2 precursor [Homo sapiens]	1.15274	1	1	0	5	694	75.648	5.86		0.072	High	0	0	45.89	1
FALSE	None	4507555	thymopoietin isoform alpha [Homo sapiens]	1.8732	1	1	1	1	694	75.446	7.66	170000	0.064	High	14	0	0	1
FALSE	IsMasterProteinCandidate	385719194	caseinolytic peptidase B protein homolog isoform 2 [Homo sapiens]	1.92024	1	1	1	1	677	75.402	9.01	370000	0.066	High	14	0	0	1
FALSE	IsMasterProtein	15149476	arginine--tRNA ligase, cytoplasmic [Homo sapiens]	1.51515	1	1	1	1	660	75.331	6.68	940000	0.061	High	10	0	30.3	1
FALSE	IsMasterProteinCandidate	295821183	propionyl-CoA carboxylase alpha chain, mitochondrial isoform c precursor [Homo sapiens]	18.649	11	16	11	1	681	74.954	7.36	6900000	1.404	High	0	0	141.183	11
FALSE	IsMasterProteinCandidate	385719198	caseinolytic peptidase B protein homolog isoform 4 [Homo sapiens]	1.96375	1	1	1	1	662	74.496	8.73	370000	0.07	High	14	0	0	1
FALSE	IsMasterProteinCandidate	440309857	heat shock protein 75 kDa, mitochondrial isoform 2 [Homo sapiens]	4.45469	2	2	1	1	651	74.221	7.87	150000	0.141	High	0	0	48.6	2
FALSE	IsMasterProtein	27436946	lamin isoform A [Homo sapiens]	12.0482	7	7	7	1	664	74.095	7.02	2300000	0.468	High	0	0	107.581	7
FALSE	IsMasterProtein	24234688	stress-70 protein, mitochondrial precursor [Homo sapiens]	8.24742	4	4	4	1	679	73.635	6.16	2500000	0.266	High	5	0	37.8895	4
FALSE	IsMasterProteinCandidate	157412270	heterogeneous nuclear ribonucleoprotein M isoform b [Homo sapiens]	8.82779	4	4	4	1	691	73.572	8.82	1800000	0.212	High	0	0	84.4652	4
FALSE	None	339639608	serine/threonine-protein kinase MAK isoform 3 [Homo sapiens]	1.23457	1	1	0	5	648	73.434	9.51		0.058	High	0	0	45.89	1
FALSE	None	312283682	NT5C1B-RDH14 protein isoform 1 [Homo sapiens]	6.61538	3	4	3	1	650	73.18	6.86	1700000	0.199	High	0	0	74.1835	3
FALSE	IsMasterProteinCandidate	312433998	lactotransferrin isoform 2 [Homo sapiens]	14.2643	8	8	8	1	666	73.114	7.85	6200000	0.52	High	0	0	60.9793	8
FALSE	IsMasterProtein	4504333	histidine ammonia-lyase isoform 1 [Homo sapiens]	18.5693	10	11	10	1	657	72.652	6.95	2900000	1.021	High	0	0	114.23	10
FALSE	None	38570103	TBC1 domain family member 8B isoform b [Homo sapiens]	1.10759	1	1	1	1	632	72.577	6.34	1500000	0.08	High	7	0	32.6	1
FALSE	IsMasterProteinCandidate	310750366	ensconsin isoform 7 [Homo sapiens]	2.1374	1	1	1	1	655	72.37	9.35	150000	0.089	High	14	0	0	1
FALSE	IsMasterProtein	208431833	polyadenylate-binding protein 4 isoform 1 [Homo sapiens]	1.66667	1	1	1	1	660	72.345	9.35	810000	0.066	High	14	0	0	1
FALSE	IsMasterProtein	33469966	sec1 family domain-containing protein 1 isoform a [Homo sapiens]	2.33645	1	1	1	1	642	72.334	6.27	56000	0.072	High	14	0	0	1
FALSE	IsMasterProtein	16507237	78 kDa glucose-regulated protein precursor [Homo sapiens]	16.8196	9	12	8	1	654	72.288	5.16	7500000	1.106	High	0	0	130.217	9
FALSE	IsMasterProteinCandidate	385719196	caseinolytic peptidase B protein homolog isoform 3 [Homo sapiens]	2.00617	1	1	1	1	648	72.231	8.87	370000	0.072	High	14	0	0	1
FALSE	IsMasterProtein	18426902	ATPase WRNIP1 isoform 1 [Homo sapiens]	9.02256	5	5	5	1	665	72.088	6.1	1400000	0.468	High	7	0	35.3531	5
FALSE	IsMasterProteinCandidate	4759230	protein-glutamine gamma-glutamyltransferase 5 isoform 2 [Homo sapiens]	2.19436	1	1	1	1	638	71.873	6.35	460000	0.077	High	14	0	0	1
FALSE	IsMasterProtein	386642879	TNFAIP3-interacting protein 1 isoform 3 [Homo sapiens]	7.2327	4	4	4	1	636	71.82	6.62	1600000	0.407	High	0	0	73.6749	4
FALSE	IsMasterProteinCandidate	356874798	TNFAIP3-interacting protein 1 isoform 4 [Homo sapiens]	7.24409	4	4	4	1	635	71.744	6.74	1600000	0.407	High	0	0	73.6749	4
FALSE	IsMasterProtein	311771694	ARPC4-TTLL3 fusion protein [Homo sapiens]	3.04	2	2	2	1	625	71.673	5.88	3700000	0.145	High	5	0	41.0941	2
FALSE	None	27477122	serine/threonine-protein kinase ICK [Homo sapiens]	1.26582	1	1	0	5	632	71.382	9.77		0.064	High	0	0	45.89	1
FALSE	None	304555583	elongation factor 1-delta isoform 1 [Homo sapiens]	13.6012	6	9	6	1	647	71.378	6.42	18000000	0.778	High	0	0	187.674	6
FALSE	IsMasterProtein	386781571	radixin isoform 1 [Homo sapiens]	1.49007	1	1	1	1	604	71.005	6.71	1400000	0.066	High	14	0	0	1
FALSE	None	34419635	heat shock 70 kDa protein 6 [Homo sapiens]	3.42146	2	2	1	1	643	70.984	6.14	450000	0.133	High	3	0	42.02	2
FALSE	IsMasterProtein	148277071	thioredoxin reductase 1, cytoplasmic isoform 3 [Homo sapiens]	2.31125	1	1	1	1	649	70.862	7.39	880000	0.075	High	14	0	0	1
FALSE	IsMasterProtein	5729877	heat shock cognate 71 kDa protein isoform 1 [Homo sapiens]	30.1858	20	30	18	1	646	70.854	5.52	17000000	5.739	High	0	0	319.947	20
FALSE	IsMasterProteinCandidate	4504715	polyadenylate-binding protein 4 isoform 2 [Homo sapiens]	1.70807	1	1	1	1	644	70.738	9.26	810000	0.07	High	14	0	0	1
FALSE	IsMasterProteinCandidate	46367787	polyadenylate-binding protein 1 [Homo sapiens]	1.72956	1	1	1	1	636	70.626	9.5	810000	0.072	High	14	0	0	1
FALSE	None	27436948	lamin isoform A-delta10 [Homo sapiens]	10.4101	6	6	6	1	634	70.618	8.4	2300000	0.401	High	0	0	108.438	6
FALSE	None	11496279	serine/threonine-protein kinase MAK isoform 1 [Homo sapiens]	1.28411	1	1	0	5	623	70.536	9.66		0.061	High	0	0	45.89	1
FALSE	IsMasterProtein	124256496	heat shock 70 kDa protein 1-like [Homo sapiens]	6.39626	3	4	1	0	641	70.331	6.02	5100000	0.225	High	0	0	49.4987	3
FALSE	IsMasterProteinCandidate	356874786	TNFAIP3-interacting protein 1 isoform 1 [Homo sapiens]	7.43134	4	4	4	1	619	70.031	7.05	1600000	0.425	High	0	0	73.6749	4
FALSE	IsMasterProtein	167466173	heat shock 70 kDa protein 1A/1B [Homo sapiens]	6.24025	3	3	2	1	641	70.009	5.66	5400000	0.225	High	0	0	49.7883	3
FALSE	None	13676857	heat shock-related 70 kDa protein 2 [Homo sapiens]	9.54617	7	10	5	1	639	69.978	5.74	4700000	0.778	High	0	0	113.767	7
FALSE	IsMasterProtein	390608637	baculoviral IAP repeat-containing protein 2 isoform 1 [Homo sapiens]	2.75081	1	1	1	1	618	69.854	6.7		0.068	High	14	0	0	1
FALSE	IsMasterProtein	23308697	signal recognition particle receptor subunit alpha isoform 1 [Homo sapiens]	2.19436	1	1	1	1	638	69.767	8.95	90000	0.07	High	14	0	0	1
FALSE	IsMasterProtein	228008291	heterogeneous nuclear ribonucleoprotein Q isoform 1 [Homo sapiens]	2.08668	1	1	1	1	623	69.56	8.59	200000	0.072	High	14	0	0	1
FALSE	IsMasterProteinCandidate	208431836	polyadenylate-binding protein 4 isoform 3 [Homo sapiens]	1.74326	1	1	1	1	631	69.535	9.52	810000	0.068	High	14	0	0	1
FALSE	IsMasterProtein	5454064	RNA-binding protein 14 isoform 1 [Homo sapiens]	1.79372	1	1	1	1	669	69.449	9.67	440000	0.093	High	14	0	0	1
FALSE	IsMasterProteinCandidate	18426904	ATPase WRNIP1 isoform 2 [Homo sapiens]	9.375	5	5	5	1	640	69.416	6.27	1400000	0.468	High	7	0	35.3531	5
FALSE	IsMasterProteinCandidate	161702986	ezrin [Homo sapiens]	1.53584	1	1	1	1	586	69.37	6.27	1400000	0.07	High	14	0	0	1
FALSE	IsMasterProtein	4502027	serum albumin preproprotein [Homo sapiens]	20.5255	14	23	14	1	609	69.321	6.28	120000000	2.065	High	0	0	237.525	14
FALSE	IsMasterProteinCandidate	4758138	probable ATP-dependent RNA helicase DDX5 [Homo sapiens]	1.9544	1	1	1	1	614	69.105	8.92	2500000	0.07	High	13	0	25.56	1
FALSE	IsMasterProtein	384475521	transketolase isoform 2 [Homo sapiens]	5.38827	2	2	2	1	631	68.77	7.52	600000	0.155	High	12	0	26.35	2
FALSE	IsMasterProtein	71852580	aryl hydrocarbon receptor nuclear translocator-like protein 1 isoform a [Homo sapiens]	1.76	1	1	1	1	625	68.647	6.86		0.089	High	14	0	0	1
FALSE	IsMasterProtein	4506675	dolichyl-diphosphooligosaccharide--protein glycosyltransferase subunit 1 precursor [Homo sapiens]	15.6507	8	9	8	1	607	68.527	6.38	4200000	0.751	High	0	0	97.4396	8
FALSE	IsMasterProteinCandidate	4506467	radixin isoform 2 [Homo sapiens]	1.54374	1	1	1	1	583	68.521	6.37	1400000	0.07	High	14	0	0	1
FALSE	None	20270303	mitochondrial Rho GTPase 2 [Homo sapiens]	1.45631	1	1	1	1	618	68.075	5.86	1100000	0.083	High	8	0	32.04	1
FALSE	IsMasterProtein	61744477	4F2 cell-surface antigen heavy chain isoform b [Homo sapiens]	4.75436	2	2	2	1	631	68.059	5.05	2400000	0.172	High	1	0	45.0895	2
FALSE	IsMasterProtein	193794853	protein POF1B [Homo sapiens]	8.82852	5	5	5	1	589	68.022	6.32	2500000	0.532	High	0	0	73.6399	5
FALSE	IsMasterProteinCandidate	65506891	4F2 cell-surface antigen heavy chain isoform c [Homo sapiens]	4.7619	2	2	2	1	630	67.952	5.01	2400000	0.172	High	1	0	45.0895	2
FALSE	IsMasterProteinCandidate	205277463	transketolase isoform 1 [Homo sapiens]	5.45746	2	2	2	1	623	67.835	7.66	600000	0.16	High	12	0	26.35	2
FALSE	IsMasterProteinCandidate	4505257	moesin [Homo sapiens]	1.55979	1	1	1	1	577	67.778	6.4	1400000	0.068	High	14	0	0	1
FALSE	IsMasterProtein	188497705	BRCA1-associated protein [Homo sapiens]	1.52027	1	1	1	1	592	67.261	5.92	2300000	0.072	High	9	0	30.89	1
FALSE	IsMasterProteinCandidate	310750370	ensconsin isoform 8 [Homo sapiens]	2.32172	1	1	1	1	603	66.898	9.51	150000	0.101	High	14	0	0	1
FALSE	IsMasterProteinCandidate	295424842	signal recognition particle receptor subunit alpha isoform 2 [Homo sapiens]	2.29508	1	1	1	1	610	66.517	9.04	90000	0.075	High	14	0	0	1
FALSE	None	334724436	serine/threonine-protein kinase MAK isoform 2 [Homo sapiens]	1.37221	1	1	0	5	583	66.303	9.64		0.064	High	0	0	45.89	1
FALSE	IsMasterProtein	119395750	keratin, type II cytoskeletal 1 [Homo sapiens]	62.8882	53	215	47	1	644	65.999	8.12	7300000000	473.756	High	0	0	2996.04	53
FALSE	IsMasterProteinCandidate	356874788	TNFAIP3-interacting protein 1 isoform 2 [Homo sapiens]	7.89022	4	4	4	1	583	65.971	6.74	1600000	0.445	High	0	0	73.6749	4
FALSE	None	332164775	pyruvate kinase isozymes M1/M2 isoform c [Homo sapiens]	8.42975	3	3	3	1	605	65.889	7.87	4900000	0.205	High	14	0	0	3
FALSE	None	153791670	keratin, type II cytoskeletal 2 oral [Homo sapiens]	8.62069	8	19	0	1	638	65.8	8.12		1.11	High	0	0	233.793	8
FALSE	IsMasterProtein	17402909	tripartite motif-containing protein 29 [Homo sapiens]	3.40136	2	2	2	1	588	65.793	7.15	560000	0.141	High	5	0	39.6	2
FALSE	IsMasterProteinCandidate	228008295	heterogeneous nuclear ribonucleoprotein Q isoform 4 [Homo sapiens]	2.21088	1	1	1	1	588	65.642	8.6	200000	0.075	High	14	0	0	1
FALSE	None	4506885	semenogelin-2 precursor [Homo sapiens]	3.78007	1	1	1	1	582	65.405	9.07	1300000	0.07	High	2	0	43.1	1
FALSE	IsMasterProtein	47132620	keratin, type II cytoskeletal 2 epidermal [Homo sapiens]	69.7966	47	148	35	1	639	65.393	8	2500000000	111.202	High	0	0	2300.06	47
FALSE	IsMasterProtein	21361399	serine/threonine-protein phosphatase 2A 65 kDa regulatory subunit A alpha isoform [Homo sapiens]	1.69779	1	1	1	1	589	65.267	5.11	1100000	0.075	High	14	0	0	1
FALSE	None	5031875	lamin isoform C [Homo sapiens]	11.014	6	6	6	1	572	65.096	6.84	2300000	0.453	High	0	0	79.7679	6
FALSE	IsMasterProtein	288541295	leucine-rich repeat-containing protein 15 isoform a precursor [Homo sapiens]	5.62181	4	5	4	1	587	64.981	6.71	4000000	0.585	High	0	0	77.7556	4
FALSE	None	385251411	histidine ammonia-lyase isoform 3 [Homo sapiens]	18.7817	9	10	9	1	591	64.847	7.09	2900000	1.102	High	0	0	104.995	9
FALSE	IsMasterProtein	15431316	keratin, type II cuticular Hb4 [Homo sapiens]	4.16667	4	10	0	0	600	64.801	7.56		0.528	High	0	0	109.525	4
FALSE	IsMasterProteinCandidate	386642881	TNFAIP3-interacting protein 1 isoform 5 [Homo sapiens]	8.04196	4	4	4	1	572	64.46	6.62	1600000	0.445	High	0	0	73.6749	4
FALSE	IsMasterProtein	109148552	keratin, type II cytoskeletal 3 [Homo sapiens]	14.172	14	24	1	1	628	64.378	6.48		2.511	High	0	0	300.574	14
FALSE	IsMasterProtein	168229252	asparagine synthetase [glutamine-hydrolyzing] isoform a [Homo sapiens]	1.60428	1	1	1	1	561	64.329	6.86	280000	0.075	High	14	0	0	1
FALSE	IsMasterProteinCandidate	288541297	leucine-rich repeat-containing protein 15 isoform b precursor [Homo sapiens]	5.67986	4	5	4	1	581	64.325	6.71	4000000	0.585	High	0	0	77.7556	4
FALSE	IsMasterProteinCandidate	71852582	aryl hydrocarbon receptor nuclear translocator-like protein 1 isoform b [Homo sapiens]	1.89003	1	1	1	1	582	64.095	6.98		0.093	High	14	0	0	1
FALSE	IsMasterProtein	68563515	keratinocyte proline-rich protein [Homo sapiens]	5.69948	2	2	2	1	579	64.093	8.27	1000000	0.274	High	14	0	15.77	2
FALSE	IsMasterProteinCandidate	390608639	baculoviral IAP repeat-containing protein 2 isoform 2 [Homo sapiens]	2.9877	1	1	1	1	569	64.057	6.42		0.075	High	14	0	0	1
FALSE	None	4502197	E3 ubiquitin-protein ligase TRIM23 isoform alpha [Homo sapiens]	1.74216	1	1	1	1	574	64.025	6.38	5400000	0.08	High	0	0	55.68	1
FALSE	None	383792150	lamin isoform D [Homo sapiens]	7.31707	3	3	3	1	574	63.854	6.74	660000	0.212	High	0	0	59.98	3
FALSE	None	15208641	E3 ubiquitin-protein ligase TRIM23 isoform beta [Homo sapiens]	1.75747	1	1	1	1	569	63.649	6.43	5400000	0.083	High	0	0	55.68	1
FALSE	IsMasterProtein	322302700	extracellular matrix protein 1 isoform 3 precursor [Homo sapiens]	6.34921	3	3	3	1	567	63.523	6.89	4800000	0.233	High	0	0	64.13	3
FALSE	None	281427158	cyclin-dependent kinase 16 isoform 3 [Homo sapiens]	1.40351	1	1	0	5	570	63.418	8.13		0.077	High	0	0	45.89	1
FALSE	IsMasterProtein	110227598	phospholipase B-like 1 precursor [Homo sapiens]	3.9783	2	2	2	1	553	63.214	9.06	170000	0.222	High	9	0	31.07	2
FALSE	IsMasterProtein	4504373	beta-hexosaminidase subunit beta preproprotein [Homo sapiens]	4.67626	2	2	2	1	556	63.071	6.76	1400000	0.166	High	5	0	38.359	2
FALSE	IsMasterProtein	311771772	PDZ and LIM domain protein 2 isoform 2 [Homo sapiens]	1.66113	1	1	1	1	602	62.707	10.9	690000	0.075	High	14	0	0	1
FALSE	IsMasterProteinCandidate	228008400	heterogeneous nuclear ribonucleoprotein Q isoform 6 [Homo sapiens]	2.31317	1	1	1	1	562	62.617	7.56	200000	0.08	High	14	0	0	1
FALSE	IsMasterProteinCandidate	386642883	TNFAIP3-interacting protein 1 isoform 6 [Homo sapiens]	8.27338	4	4	4	1	556	62.57	7.74	1600000	0.492	High	0	0	73.6749	4
FALSE	IsMasterProteinCandidate	228008293	heterogeneous nuclear ribonucleoprotein Q isoform 5 [Homo sapiens]	2.31729	1	1	1	1	561	62.489	7.56	200000	0.08	High	14	0	0	1
FALSE	IsMasterProtein	119395754	keratin, type II cytoskeletal 5 [Homo sapiens]	43.8983	35	58	23	1	590	62.34	7.74	300000000	29.47	High	0	0	696.917	35
FALSE	IsMasterProtein	290542345	YTH domain family protein 2 isoform 1 [Homo sapiens]	1.89983	1	1	1	1	579	62.296	8.79	1200000	0.129	High	14	0	0	1
FALSE	IsMasterProteinCandidate	296010848	asparagine synthetase [glutamine-hydrolyzing] isoform b [Homo sapiens]	1.66667	1	1	1	1	540	62.129	7.06	280000	0.077	High	14	0	0	1
FALSE	IsMasterProtein	55956899	keratin, type I cytoskeletal 9 [Homo sapiens]	60.0321	30	113	29	1	623	62.027	5.24	1300000000	67.129	High	0	0	1429.67	30
FALSE	IsMasterProtein	194018511	keratin, type II cytoskeletal 1b [Homo sapiens]	28.7197	17	46	14	1	578	61.864	5.99	30000000	3.87	High	0	0	646.505	17
FALSE	None	21327701	TATA-binding protein-associated factor 2N isoform 1 [Homo sapiens]	2.36486	1	1	1	1	592	61.793	8.02	1000000	0.077	High	14	0	0	1
FALSE	None	10835121	pyruvate kinase isozymes R/L isoform 1 [Homo sapiens]	1.91638	1	1	1	1	574	61.791	7.74	7500000	0.07	High	14	0	0	1
FALSE	IsMasterProteinCandidate	61744481	4F2 cell-surface antigen heavy chain isoform e [Homo sapiens]	5.28169	2	2	2	1	568	61.778	5.21	2400000	0.172	High	1	0	45.0895	2
FALSE	IsMasterProtein	14043024	BAG family molecular chaperone regulator 3 [Homo sapiens]	1.73913	1	1	1	1	575	61.557	6.95	340000	0.077	High	10	0	29.3	1
FALSE	None	4507353	TATA-binding protein-associated factor 2N isoform 2 [Homo sapiens]	2.37691	1	1	1	1	589	61.521	8.02	1000000	0.077	High	14	0	0	1
FALSE	IsMasterProtein	4885281	glutamate dehydrogenase 1, mitochondrial precursor [Homo sapiens]	4.12186	2	2	2	1	558	61.359	7.8	480000	0.155	High	14	0	0	2
FALSE	IsMasterProtein	11545863	methylcrotonoyl-CoA carboxylase beta chain, mitochondrial [Homo sapiens]	32.5044	19	37	19	1	563	61.294	7.68	66000000	9	High	0	0	524.122	19
FALSE	None	15208643	E3 ubiquitin-protein ligase TRIM23 isoform gamma [Homo sapiens]	1.8315	1	1	1	1	546	61.029	6.43	5400000	0.086	High	0	0	55.68	1
FALSE	IsMasterProtein	41399285	60 kDa heat shock protein, mitochondrial [Homo sapiens]	11.1693	4	4	4	1	573	61.016	5.87	730000	0.322	High	0	0	61.2535	4
FALSE	IsMasterProtein	25777612	26S proteasome non-ATPase regulatory subunit 3 [Homo sapiens]	2.43446	1	1	1	1	534	60.939	8.44	720000	0.07	High	14	0	20.84	1
FALSE	IsMasterProtein	158634478	poly [ADP-ribose] polymerase 3 isoform a [Homo sapiens]	2.22222	1	1	1	1	540	60.808	6.74	17000000	0.089	High	14	0	0	1
FALSE	None	4885661	tyrosine-protein kinase Yes [Homo sapiens]	1.4733	1	1	0	5	543	60.763	6.74		0.096	High	0	0	45.89	1
FALSE	None	4503823	tyrosine-protein kinase Fyn isoform a [Homo sapiens]	1.48976	1	1	0	5	537	60.723	6.67		0.083	High	0	0	45.89	1
FALSE	IsMasterProteinCandidate	221316614	extracellular matrix protein 1 isoform 1 precursor [Homo sapiens]	6.66667	3	3	3	1	540	60.635	6.71	4800000	0.25	High	0	0	64.13	3
FALSE	IsMasterProteinCandidate	33469922	DNA replication licensing factor MCM7 isoform 2 [Homo sapiens]	2.39411	1	1	1	1	543	60.605	6.25	220000	0.075	High	14	0	0	1
FALSE	IsMasterProtein	260436922	suprabasin isoform 1 precursor [Homo sapiens]	32.0339	10	18	10	1	590	60.505	7.01	18000000	2.275	High	0	0	392.359	10
FALSE	IsMasterProtein	63162572	T-complex protein 1 subunit gamma isoform a [Homo sapiens]	2.01835	1	1	1	1	545	60.495	6.49	2700000	0.075	High	7	0	34.85	1
FALSE	IsMasterProtein	295821216	propionyl-CoA carboxylase beta chain, mitochondrial isoform 2 precursor [Homo sapiens]	34.5259	15	26	15	1	559	60.483	7.24	77000000	4.623	High	0	0	257.23	15
FALSE	IsMasterProteinCandidate	148277065	thioredoxin reductase 1, cytoplasmic isoform 1 [Homo sapiens]	2.72232	1	1	1	1	551	60.382	6.68	880000	0.086	High	14	0	0	1
FALSE	IsMasterProtein	57863257	T-complex protein 1 subunit alpha isoform a [Homo sapiens]	5.7554	3	3	3	1	556	60.306	6.11	1900000	0.241	High	14	0	0	3
FALSE	IsMasterProteinCandidate	387598068	thioredoxin reductase 1, cytoplasmic isoform 4 [Homo sapiens]	2.73224	1	1	1	1	549	60.192	6.68	880000	0.089	High	14	0	0	1
FALSE	None	23510362	tyrosine-protein kinase Fyn isoform b [Homo sapiens]	1.49813	1	1	0	5	534	60.103	6.24		0.093	High	0	0	45.89	1
FALSE	IsMasterProteinCandidate	158634482	poly [ADP-ribose] polymerase 3 isoform b [Homo sapiens]	2.25141	1	1	1	1	533	60.032	6.74	17000000	0.089	High	14	0	0	1
FALSE	IsMasterProtein	119703753	keratin, type II cytoskeletal 6B [Homo sapiens]	41.6667	29	47	4	1	564	60.03	8	9700000	12.594	High	0	0	622.487	29
FALSE	IsMasterProtein	5031839	keratin, type II cytoskeletal 6A [Homo sapiens]	41.6667	29	42	5	1	564	60.008	8	62000000	13.678	High	0	0	545.821	29
FALSE	IsMasterProtein	155969697	keratin, type II cytoskeletal 6C [Homo sapiens]	41.6667	29	41	4	0	564	59.988	8	52000000	12.594	High	0	0	492.702	29
FALSE	IsMasterProtein	4557014	catalase [Homo sapiens]	18.9753	7	7	7	1	527	59.719	7.39	9600000	0.711	High	0	0	57.8396	7
FALSE	IsMasterProtein	50345984	ATP synthase subunit alpha, mitochondrial isoform a precursor [Homo sapiens]	32.0072	14	16	14	1	553	59.714	9.13	16000000	1.738	High	0	0	185.164	14
FALSE	IsMasterProtein	24307939	T-complex protein 1 subunit epsilon [Homo sapiens]	4.43623	3	3	3	1	541	59.633	5.66	730000	0.225	High	1	0	45.0498	3
FALSE	IsMasterProtein	48762932	T-complex protein 1 subunit theta [Homo sapiens]	2.0073	1	1	1	1	548	59.583	5.6		0.062	High	0	0	50.87	1
FALSE	None	30795229	tyrosine-protein kinase HCK isoform a [Homo sapiens]	1.52091	1	1	0	5	526	59.562	6.7		0.086	High	0	0	45.89	1
FALSE	None	37595545	cyclin-dependent kinase 17 isoform 1 [Homo sapiens]	1.52964	1	1	0	5	523	59.545	9.03		0.086	High	0	0	45.89	1
FALSE	IsMasterProtein	153791158	keratin, type II cytoskeletal 75 [Homo sapiens]	17.2414	12	20	2	0	551	59.524	7.74	50000000	1.929	High	0	0	277.432	12
FALSE	None	281427168	cyclin-dependent kinase 17 isoform 2 [Homo sapiens]	1.52964	1	1	0	5	523	59.494	8.81		0.086	High	0	0	45.89	1
FALSE	None	287326432	tyrosine-protein kinase HCK isoform c [Homo sapiens]	1.52381	1	1	0	5	525	59.491	6.7		0.086	High	0	0	45.89	1
FALSE	None	112382244	tyrosine-protein kinase Fgr [Homo sapiens]	1.51229	1	1	0	5	529	59.441	5.59		0.083	High	0	0	45.89	1
FALSE	IsMasterProtein	24308324	fatty acyl-CoA reductase 1 [Homo sapiens]	2.52427	1	1	1	1	515	59.319	9.17	120000	0.083	High	14	0	0	1
FALSE	IsMasterProtein	4507249	signal transducing adapter molecule 1 [Homo sapiens]	2.59259	1	1	1	1	540	59.142	4.82	3400000	0.116	High	14	0	0	1
FALSE	IsMasterProtein	33946291	lysophosphatidylcholine acyltransferase 1 [Homo sapiens]	1.87266	1	1	1	1	534	59.113	6.02	1400000	0.105	High	5	0	38.95	1
FALSE	IsMasterProtein	28173564	keratin, type II cytoskeletal 73 [Homo sapiens]	8.33333	6	14	1	1	540	58.887	7.23	130000000	0.711	High	0	0	177.865	6
FALSE	IsMasterProtein	195972866	keratin, type I cytoskeletal 10 [Homo sapiens]	54.7945	37	126	28	1	584	58.766	5.21	4200000000	169.125	High	0	0	1659.8	37
FALSE	IsMasterProteinCandidate	228008398	heterogeneous nuclear ribonucleoprotein Q isoform 3 [Homo sapiens]	2.46679	1	1	1	1	527	58.699	7.56	200000	0.083	High	14	0	0	1
FALSE	None	4505055	tyrosine-protein kinase Lyn isoform A [Homo sapiens]	1.5625	1	1	0	5	512	58.537	7.11		0.086	High	0	0	45.89	1
FALSE	None	332164781	pyruvate kinase isozymes M1/M2 isoform f [Homo sapiens]	9.51493	3	3	3	1	536	58.486	7.71	4900000	0.241	High	14	0	0	3
FALSE	None	32967597	pyruvate kinase isozymes R/L isoform 2 [Homo sapiens]	2.02578	1	1	1	1	543	58.458	7.05	7500000	0.072	High	14	0	0	1
FALSE	IsMasterProtein	188035924	alpha-aminoadipic semialdehyde dehydrogenase isoform 1 precursor [Homo sapiens]	1.66976	1	1	1	1	539	58.45	7.99	730000	0.089	High	10	0	28.65	1
FALSE	IsMasterProteinCandidate	119943100	propionyl-CoA carboxylase beta chain, mitochondrial isoform 1 precursor [Homo sapiens]	35.8071	15	26	15	1	539	58.179	7.64	77000000	4.623	High	0	0	257.23	15
FALSE	None	33286422	pyruvate kinase isozymes M1/M2 isoform b [Homo sapiens]	9.60452	3	3	3	1	531	58.025	7.71	4900000	0.241	High	14	0	0	3
FALSE	None	112789548	tyrosine-protein kinase Lck precursor [Homo sapiens]	1.57171	1	1	0	5	509	57.964	5.36		0.096	High	0	0	45.89	1
FALSE	IsMasterProtein	94721246	alkaline phosphatase, placental type preproprotein [Homo sapiens]	4.29907	2	2	2	1	535	57.917	6.29	320000	0.172	High	14	0	0	2
FALSE	IsMasterProteinCandidate	61744483	4F2 cell-surface antigen heavy chain isoform f [Homo sapiens]	5.67108	2	2	2	1	529	57.909	5.35	2400000	0.179	High	1	0	45.0895	2
FALSE	IsMasterProtein	33286418	pyruvate kinase isozymes M1/M2 isoform a [Homo sapiens]	13.7476	4	4	4	1	531	57.9	7.84	5100000	0.346	High	14	0	0	4
FALSE	IsMasterProtein	38455427	T-complex protein 1 subunit delta isoform a [Homo sapiens]	12.8015	5	5	5	1	539	57.888	7.83	1500000	0.417	High	10	0	29.9551	5
FALSE	None	148612803	keratin, type II cytoskeletal 74 [Homo sapiens]	6.23819	5	13	1	1	529	57.83	7.71	130000000	0.562	High	0	0	168.666	5
FALSE	IsMasterProtein	4504897	importin subunit alpha-2 [Homo sapiens]	6.23819	2	2	2	1	529	57.826	5.4	990000	0.212	High	10	0	27.95	2
FALSE	IsMasterProtein	32567786	keratin, type II cytoskeletal 79 [Homo sapiens]	10.6542	8	19	0	0	535	57.8	7.2		1.438	High	0	0	277.569	8
FALSE	IsMasterProteinCandidate	56549664	alpha-amylase 1 precursor [Homo sapiens]	3.13112	1	1	1	1	511	57.731	6.93	260000	0.093	High	14	0	0	1
FALSE	IsMasterProtein	10280622	alpha-amylase 2B precursor [Homo sapiens]	3.13112	1	1	1	1	511	57.673	7.09	260000	0.093	High	14	0	0	1
FALSE	None	33469982	tyrosine-protein kinase Blk [Homo sapiens]	1.58416	1	1	0	5	505	57.67	7.87		0.08	High	0	0	45.89	1
FALSE	IsMasterProteinCandidate	4502085	pancreatic alpha-amylase precursor [Homo sapiens]	3.13112	1	1	1	1	511	57.67	7.05	260000	0.093	High	14	0	0	1
FALSE	IsMasterProtein	73466520	fatty aldehyde dehydrogenase isoform 1 [Homo sapiens]	13.9764	6	6	6	1	508	57.633	8.92	2700000	0.778	High	0	0	56.4701	6
FALSE	None	47078233	cyclin-dependent kinase 18 isoform a [Homo sapiens]	1.5873	1	1	0	5	504	57.541	9.01		0.086	High	0	0	45.89	1
FALSE	IsMasterProtein	4758340	phenylalanine--tRNA ligase alpha subunit [Homo sapiens]	2.16535	1	1	1	1	508	57.528	7.8	1200000	0.096	High	9	0	30.59	1
FALSE	None	382546007	ATP synthase subunit alpha, mitochondrial isoform b precursor [Homo sapiens]	26.9303	12	14	12	1	531	57.511	9.29	13000000	1.438	High	0	0	185.164	12
FALSE	IsMasterProtein	5453603	T-complex protein 1 subunit beta isoform 1 [Homo sapiens]	2.24299	1	1	1	1	535	57.452	6.46	1000000	0.075	High	14	0	0	1
FALSE	None	287326753	tyrosine-protein kinase HCK isoform e [Homo sapiens]	1.58103	1	1	0	5	506	57.407	6.86		0.089	High	0	0	45.89	1
FALSE	IsMasterProtein	6996014	histidine--tRNA ligase, cytoplasmic isoform 1 [Homo sapiens]	4.3222	2	2	2	1	509	57.374	5.88	860000	0.172	High	7	0	34.288	2
FALSE	IsMasterProteinCandidate	157266296	alkaline phosphatase, placental-like preproprotein [Homo sapiens]	4.32331	2	2	2	1	532	57.341	6.34	320000	0.172	High	14	0	0	2
FALSE	None	287326900	tyrosine-protein kinase HCK isoform b [Homo sapiens]	1.58416	1	1	0	5	505	57.276	6.86		0.089	High	0	0	45.89	1
FALSE	None	15618995	keratin, type II cytoskeletal 71 [Homo sapiens]	6.30975	5	13	1	1	523	57.256	6.61	130000000	0.585	High	0	0	168.666	5
FALSE	IsMasterProteinCandidate	25777730	aldehyde dehydrogenase X, mitochondrial precursor [Homo sapiens]	1.54739	1	1	1	1	517	57.213	6.99	340000	0.096	High	8	0	31.87	1
FALSE	None	287326622	tyrosine-protein kinase HCK isoform d [Homo sapiens]	1.5873	1	1	0	5	504	57.205	6.86		0.089	High	0	0	45.89	1
FALSE	IsMasterProtein	20070125	protein disulfide-isomerase precursor [Homo sapiens]	10.6299	5	5	5	1	508	57.081	4.87	710000	0.377	High	0	0	106.68	5
FALSE	None	15029520	probable histidine--tRNA ligase, mitochondrial precursor [Homo sapiens]	1.77866	1	1	1	1	506	56.852	8.24	680000	0.086	High	7	0	34.03	1
FALSE	IsMasterProtein	89357932	keratin, type II cytoskeletal 78 [Homo sapiens]	30	14	18	13	1	520	56.83	6.02	20000000	2.808	High	0	0	214.787	14
FALSE	IsMasterProtein	385137130	selenium-binding protein 1 isoform 3 [Homo sapiens]	1.55642	1	1	1	1	514	56.83	6.48	360000	0.072	High	14	0	0	1
FALSE	None	157266292	intestinal-type alkaline phosphatase precursor [Homo sapiens]	1.89394	1	1	1	1	528	56.776	5.86		0.105	High	14	0	0	1
FALSE	IsMasterProtein	21361657	protein disulfide-isomerase A3 precursor [Homo sapiens]	7.52475	3	4	3	1	505	56.747	6.35	300000	0.389	High	14	0	0	3
FALSE	IsMasterProtein	25777724	retinal dehydrogenase 2 isoform 1 [Homo sapiens]	1.5444	1	1	1	1	518	56.688	6.05	340000	0.096	High	8	0	31.87	1
FALSE	IsMasterProtein	27477127	keratin, type II cuticular Hb2 [Homo sapiens]	7.60234	4	4	2	1	513	56.616	6.74	29000000	0.322	High	0	0	70.5018	4
FALSE	IsMasterProtein	23308577	D-3-phosphoglycerate dehydrogenase [Homo sapiens]	14.8218	7	7	7	1	533	56.614	6.71	6800000	0.957	High	0	0	93.2226	7
FALSE	IsMasterProtein	166795301	prenylcysteine oxidase 1 precursor [Homo sapiens]	2.9703	1	1	1	1	505	56.604	6.18	300000	0.093	High	14	0	0	1
FALSE	IsMasterProtein	145977198	proactivator polypeptide-like 1 preproprotein [Homo sapiens]	2.30326	1	1	1	1	521	56.589	7.27	940000	0.077	High	5	0	37.27	1
FALSE	IsMasterProtein	372466572	keratin, type II cytoskeletal 8 isoform 1 [Homo sapiens]	27.593	15	25	9	1	511	56.573	5.43	6800000	3.217	High	0	0	262.351	15
FALSE	IsMasterProtein	32189394	ATP synthase subunit beta, mitochondrial precursor [Homo sapiens]	24.0076	9	13	9	1	529	56.525	5.4	7200000	1.512	High	0	0	119.63	9
FALSE	IsMasterProteinCandidate	58761484	T-complex protein 1 subunit gamma isoform c [Homo sapiens]	2.16963	1	1	1	1	507	56.395	6.49	2700000	0.08	High	7	0	34.85	1
FALSE	IsMasterProteinCandidate	25777732	aldehyde dehydrogenase, mitochondrial isoform 1 precursor [Homo sapiens]	1.54739	1	1	1	1	517	56.346	7.05	340000	0.093	High	8	0	31.87	1
FALSE	None	197333744	cyclin-dependent kinase 16 isoform 2 [Homo sapiens]	1.59363	1	1	0	5	502	56.34	7.39		0.083	High	0	0	45.89	1
FALSE	IsMasterProtein	115387104	4-trimethylaminobutyraldehyde dehydrogenase [Homo sapiens]	1.9305	1	1	1	1	518	56.255	6.57	1600000	0.093	High	7	0	33.59	1
FALSE	IsMasterProteinCandidate	332164779	pyruvate kinase isozymes M1/M2 isoform e [Homo sapiens]	14.1473	4	4	4	1	516	56.237	8.44	5100000	0.389	High	14	0	0	4
FALSE	IsMasterProtein	119395729	lysosomal protective protein isoform a precursor [Homo sapiens]	4.81928	2	2	2	1	498	56.197	6.61	6000000	0.259	High	2	0	43.83	2
FALSE	IsMasterProtein	4826952	26S proteasome non-ATPase regulatory subunit 5 isoform 1 [Homo sapiens]	1.78571	1	1	1	1	504	56.16	5.48	1300000	0.086	High	5	0	36.43	1
FALSE	IsMasterProtein	41393561	cytosol aminopeptidase [Homo sapiens]	2.11946	1	1	1	1	519	56.131	7.93	220000	0.07	High	14	0	0	1
FALSE	IsMasterProtein	331999954	keratin, type II cytoskeletal 4 [Homo sapiens]	23.6538	15	19	6	1	520	56.109	6.61	12000000	2.562	High	0	0	227.529	15
FALSE	IsMasterProteinCandidate	153266822	aldehyde dehydrogenase family 1 member A3 [Homo sapiens]	1.5625	1	1	1	1	512	56.073	7.25	340000	0.089	High	8	0	31.87	1
FALSE	None	162287326	tyrosine-protein kinase Lyn isoform B [Homo sapiens]	1.62933	1	1	0	5	491	55.997	6.49		0.086	High	0	0	45.89	1
FALSE	IsMasterProtein	4759226	TGF-beta receptor type-1 isoform 1 precursor [Homo sapiens]	5.76541	1	1	1	1	503	55.923	7.55		0.093	High	14	0	0	1
FALSE	IsMasterProtein	70906435	fibrinogen beta chain isoform 1 preproprotein [Homo sapiens]	2.03666	1	1	1	1	491	55.892	8.27	1400000	0.08	High	14	0	22.6	1
FALSE	IsMasterProtein	226246663	keratin, type II cytoskeletal 72 isoform 1 [Homo sapiens]	7.04501	5	13	1	0	511	55.842	6.89	130000000	0.501	High	0	0	141.878	5
FALSE	IsMasterProtein	66933016	inosine-5'-monophosphate dehydrogenase 2 [Homo sapiens]	2.14008	1	1	1	1	514	55.77	6.9	400000	0.105	High	14	0	0	1
FALSE	IsMasterProtein	4504935	keratin, type II cuticular Hb5 [Homo sapiens]	15.3846	11	14	1	1	507	55.766	6.55	12000000	1.412	High	0	0	120.065	11
FALSE	IsMasterProtein	223671870	NF-kappa-B essential modulator isoform b [Homo sapiens]	7.18686	3	3	3	1	487	55.751	6.7	2800000	0.28	High	0	0	80.1009	3
FALSE	None	5453860	cyclin-dependent kinase 16 isoform 1 [Homo sapiens]	1.6129	1	1	0	5	496	55.681	7.62		0.086	High	0	0	45.89	1
FALSE	IsMasterProteinCandidate	319655561	alpha-aminoadipic semialdehyde dehydrogenase isoform 2 [Homo sapiens]	1.76125	1	1	1	1	511	55.331	6.86	730000	0.093	High	10	0	28.65	1
FALSE	None	192807292	keratin, type I cytoskeletal 24 [Homo sapiens]	5.14286	4	6	0	2	525	55.053	4.96		0.334	High	0	0	115.641	4
FALSE	IsMasterProtein	61743942	abl interactor 1 isoform a [Homo sapiens]	2.16535	1	1	1	1	508	55.047	7.06	920000	0.129	High	14	0	0	1
FALSE	IsMasterProtein	110349750	malonyl-CoA decarboxylase, mitochondrial [Homo sapiens]	14.6045	5	5	5	1	493	54.969	8.95	3800000	0.468	High	0	0	84.0244	5
FALSE	None	169790853	keratin, type II cuticular Hb1 [Homo sapiens]	13.4653	9	12	2	1	505	54.893	5.47	17000000	1.471	High	0	0	186.26	9
FALSE	IsMasterProteinCandidate	21361176	retinal dehydrogenase 1 [Homo sapiens]	1.59681	1	1	1	1	501	54.827	6.73	340000	0.093	High	8	0	31.87	1
FALSE	IsMasterProteinCandidate	4557303	fatty aldehyde dehydrogenase isoform 2 [Homo sapiens]	14.6392	6	6	6	1	485	54.813	7.88	2700000	0.823	High	0	0	56.4701	6
FALSE	IsMasterProteinCandidate	384475554	histidine--tRNA ligase, cytoplasmic isoform 3 [Homo sapiens]	4.49898	2	2	2	1	489	54.812	5.54	860000	0.179	High	7	0	34.288	2
FALSE	IsMasterProteinCandidate	296010852	asparagine synthetase [glutamine-hydrolyzing] isoform c [Homo sapiens]	1.88285	1	1	1	1	478	54.783	6.49	280000	0.086	High	14	0	0	1
FALSE	IsMasterProteinCandidate	33519430	thioredoxin reductase 1, cytoplasmic isoform 2 [Homo sapiens]	3.00601	1	1	1	1	499	54.72	6.47	880000	0.096	High	14	0	0	1
FALSE	None	375477430	T-complex protein 1 subunit delta isoform b [Homo sapiens]	10.8055	4	4	4	1	509	54.685	7.83	1500000	0.346	High	10	0	29.9551	4
FALSE	IsMasterProteinCandidate	332634711	retinal dehydrogenase 2 isoform 4 [Homo sapiens]	1.60966	1	1	1	1	497	54.638	6.6	340000	0.101	High	8	0	31.87	1
FALSE	IsMasterProtein	15812186	F-box only protein 3 isoform 1 [Homo sapiens]	5.73248	1	1	1	1	471	54.525	5		0.116	High	14	0	0	1
FALSE	None	23510364	tyrosine-protein kinase Fyn isoform c [Homo sapiens]	1.65975	1	1	0	5	482	54.479	6.23		0.105	High	0	0	45.89	1
FALSE	None	382546190	ATP synthase subunit alpha, mitochondrial isoform c [Homo sapiens]	32.6044	13	15	13	1	503	54.46	8.24	16000000	1.807	High	0	0	135.661	13
FALSE	IsMasterProteinCandidate	189163485	lysosomal protective protein isoform b precursor [Homo sapiens]	5	2	2	2	1	480	54.431	6.61	6000000	0.292	High	2	0	43.83	2
FALSE	None	47078231	cyclin-dependent kinase 18 isoform b [Homo sapiens]	1.68776	1	1	0	5	474	54.39	8.66		0.093	High	0	0	45.89	1
FALSE	IsMasterProtein	380692342	probable ATP-dependent RNA helicase DDX6 [Homo sapiens]	2.48447	1	1	1	1	483	54.382	8.66	370000	0.096	High	14	0	0	1
FALSE	IsMasterProteinCandidate	262527235	lysosomal protective protein isoform c precursor [Homo sapiens]	4.9896	2	2	2	1	481	54.221	6.98	6000000	0.259	High	2	0	43.83	2
FALSE	IsMasterProteinCandidate	397137353	PREDICTED: keratin, type II cuticular Hb3 isoform 1 [Homo sapiens]	17.2414	12	15	2	1	493	54.213	5.64	17000000	2.162	High	0	0	193.56	12
FALSE	IsMasterProtein	169790841	keratin, type II cuticular Hb3 [Homo sapiens]	17.2414	12	15	2	1	493	54.161	5.64	17000000	2.162	High	0	0	193.56	12
FALSE	IsMasterProtein	83641876	probable serine carboxypeptidase CPVL precursor [Homo sapiens]	2.73109	1	1	1	1	476	54.129	5.62	500000	0.096	High	14	0	0	1
FALSE	IsMasterProtein	312836798	armadillo repeat-containing protein 6 isoform 1 [Homo sapiens]	1.39721	1	1	1	1	501	54.107	6.24	720000	0.101	High	14	0	0	1
FALSE	IsMasterProteinCandidate	320202964	alpha-aminoadipic semialdehyde dehydrogenase isoform 3 [Homo sapiens]	1.79283	1	1	1	1	502	53.953	7.99	730000	0.101	High	10	0	28.65	1
FALSE	IsMasterProteinCandidate	296010983	abl interactor 1 isoform e [Homo sapiens]	2.21774	1	1	1	1	496	53.879	7.33	920000	0.122	High	14	0	0	1
FALSE	IsMasterProteinCandidate	372466577	keratin, type II cytoskeletal 8 isoform 2 [Homo sapiens]	29.1925	15	25	9	1	483	53.671	5.59	6800000	3.417	High	0	0	262.351	15
FALSE	IsMasterProtein	62414289	vimentin [Homo sapiens]	2.14592	1	1	1	1	466	53.619	5.12	180000	0.072	High	14	0	0	1
FALSE	IsMasterProtein	7656888	angiopoietin-related protein 3 preproprotein [Homo sapiens]	2.3913	1	1	1	1	460	53.604	6.7	3200000	0.101	High	14	0	0	1
FALSE	None	24234686	heat shock cognate 71 kDa protein isoform 2 [Homo sapiens]	37.3225	19	28	17	1	493	53.484	5.86	17000000	9.926	High	0	0	310.585	19
FALSE	None	4557699	keratin, type I cytoskeletal 12 [Homo sapiens]	1.82186	2	4	0	5	494	53.478	4.78		0.28	High	0	0	54.4921	2
FALSE	None	14318422	keratin, type II cuticular Hb6 [Homo sapiens]	15.6379	10	13	2	1	486	53.466	5.66	17000000	1.371	High	0	0	186.863	10
FALSE	IsMasterProtein	392494079	lipoamide acyltransferase component of branched-chain alpha-keto acid dehydrogenase complex, mitochondrial precursor [Homo sapiens]	20.5394	8	12	8	1	482	53.453	8.51	7800000	1.031	High	0	0	104.204	8
FALSE	IsMasterProtein	4826734	RNA-binding protein FUS isoform 1 [Homo sapiens]	7.22433	2	2	2	1	526	53.394	9.36	940000	0.389	High	14	0	0	2
FALSE	IsMasterProteinCandidate	283135201	RNA-binding protein FUS isoform 2 [Homo sapiens]	7.2381	2	2	2	1	525	53.323	9.36	940000	0.389	High	14	0	0	2
FALSE	IsMasterProtein	323276616	COMMD3-BMI1 read-through protein [Homo sapiens]	7.24947	2	2	2	1	469	53.26	7.93	1100000	0.194	High	14	0	0	2
FALSE	IsMasterProteinCandidate	283135173	RNA-binding protein FUS isoform 3 [Homo sapiens]	7.27969	2	2	2	1	522	53.166	9.36	940000	0.389	High	14	0	0	2
FALSE	IsMasterProteinCandidate	25777726	retinal dehydrogenase 2 isoform 2 [Homo sapiens]	1.66667	1	1	1	1	480	53.026	6.09	340000	0.105	High	8	0	31.87	1
FALSE	IsMasterProtein	4503611	transcription factor ETV6 [Homo sapiens]	1.54867	1	1	1	1	452	52.967	7.43	650000	0.11	High	10	0	28.87	1
FALSE	IsMasterProtein	294832006	serine/threonine-protein phosphatase 2A 55 kDa regulatory subunit B alpha isoform isoform 2 [Homo sapiens]	2.62582	1	1	1	1	457	52.966	6.49	1300000	0.11	High	14	0	17.94	1
FALSE	IsMasterProtein	209862837	epoxide hydrolase 1 precursor [Homo sapiens]	2.1978	1	1	1	1	455	52.915	7.25	320000	0.101	High	14	0	0	1
FALSE	IsMasterProtein	4809279	annexin A7 isoform 2 [Homo sapiens]	2.2541	1	1	1	1	488	52.706	5.68		0.129	High	5	0	39.3	1
FALSE	IsMasterProteinCandidate	384475552	histidine--tRNA ligase, cytoplasmic isoform 2 [Homo sapiens]	4.69083	2	2	2	1	469	52.687	5.53	860000	0.186	High	7	0	34.288	2
FALSE	IsMasterProteinCandidate	386781587	radixin isoform 3 [Homo sapiens]	2.01342	1	1	1	1	447	52.646	6.16	1400000	0.101	High	14	0	0	1
FALSE	IsMasterProtein	4557367	bleomycin hydrolase [Homo sapiens]	12.967	4	4	4	1	455	52.528	6.27	7000000	0.425	High	14	0	0	4
FALSE	IsMasterProtein	355594753	clusterin preproprotein [Homo sapiens]	6.4588	2	3	2	1	449	52.461	6.27	1000000	0.259	High	0	0	46.36	2
FALSE	IsMasterProtein	205360838	dnaJ homolog subfamily A member 3, mitochondrial isoform 1 [Homo sapiens]	8.54167	2	2	2	1	480	52.456	9.26	670000	0.212	High	14	0	0	2
FALSE	IsMasterProteinCandidate	61743944	abl interactor 1 isoform b [Homo sapiens]	2.2869	1	1	1	1	481	52.435	7.31	920000	0.122	High	14	0	0	1
FALSE	IsMasterProteinCandidate	296010990	abl interactor 1 isoform f [Homo sapiens]	2.29167	1	1	1	1	480	52.364	7.31	920000	0.122	High	14	0	0	1
FALSE	IsMasterProteinCandidate	16306550	selenium-binding protein 1 isoform 1 [Homo sapiens]	1.69492	1	1	1	1	472	52.358	6.37	360000	0.077	High	14	0	0	1
FALSE	IsMasterProtein	311078508	histone-binding protein RBBP7 isoform 1 [Homo sapiens]	1.70576	1	1	1	1	469	52.282	5.27	940000	0.116	High	14	0	0	1
FALSE	IsMasterProtein	7019415	protein transport protein Sec61 subunit alpha isoform 1 [Homo sapiens]	4.20168	2	2	2	1	476	52.231	8.06	4600000	0.274	High	7	0	33.6791	2
FALSE	IsMasterProtein	4504927	keratin, type I cuticular Ha6 [Homo sapiens]	5.99572	3	5	1	1	467	52.214	4.94	300000	0.359	High	0	0	76.5608	3
FALSE	None	14589847	protein transport protein Sec61 subunit alpha isoform 2 isoform a [Homo sapiens]	1.89076	1	1	1	1	476	52.214	8.06	3300000	0.129	High	7	0	33.16	1
FALSE	IsMasterProtein	4506883	semenogelin-1 preproprotein [Homo sapiens]	8.87446	3	3	3	1	462	52.1	9.29	950000	0.269	High	0	0	58.7533	3
FALSE	IsMasterProteinCandidate	228008396	heterogeneous nuclear ribonucleoprotein Q isoform 2 [Homo sapiens]	2.80172	1	1	1	1	464	52.014	9.16	200000	0.096	High	14	0	0	1
FALSE	None	254675185	keratin, type I cytoskeletal 26 [Homo sapiens]	1.92308	1	14	0	3	468	51.878	4.92		0.194	High	0	0	141.432	1
FALSE	IsMasterProteinCandidate	61743948	abl interactor 1 isoform d [Homo sapiens]	2.31092	1	1	1	1	476	51.809	6.87	920000	0.122	High	14	0	0	1
FALSE	None	238814371	aldehyde dehydrogenase family 3 member B1 isoform a [Homo sapiens]	2.5641	1	1	1	1	468	51.807	7.62	2400000	0.101	High	5	0	39.35	1
FALSE	IsMasterProtein	38327625	citrate synthase, mitochondrial precursor [Homo sapiens]	1.93133	1	1	1	1	466	51.68	8.32	750000	0.11	High	10	0	28.35	1
FALSE	IsMasterProteinCandidate	4506019	serine/threonine-protein phosphatase 2A 55 kDa regulatory subunit B alpha isoform isoform 1 [Homo sapiens]	2.68456	1	1	1	1	447	51.659	6.2	1300000	0.11	High	14	0	17.94	1
FALSE	IsMasterProtein	15431310	keratin, type I cytoskeletal 14 [Homo sapiens]	61.8644	33	69	15	1	472	51.589	5.16	130000000	38.811	High	0	0	922.082	33
FALSE	IsMasterProtein	157388927	required for meiotic nuclear division protein 1 homolog isoform 1 [Homo sapiens]	2.44989	1	1	1	1	449	51.571	8.69	650000	0.089	High	3	0	41.37	1
FALSE	IsMasterProtein	67782356	corneodesmosin precursor [Homo sapiens]	10.586	4	6	4	1	529	51.548	8.44	28000000	1.031	High	5	0	35.87	4
FALSE	IsMasterProteinCandidate	15529984	armadillo repeat-containing protein 6 isoform 2 [Homo sapiens]	1.47059	1	1	1	1	476	51.515	6.05	720000	0.105	High	14	0	0	1
FALSE	IsMasterProtein	70906439	fibrinogen gamma chain isoform gamma-B precursor [Homo sapiens]	7.06402	2	2	2	1	453	51.479	5.62	4300000	0.186	High	0	0	53.5	2
FALSE	IsMasterProtein	38569475	metaxin-1 isoform 1 [Homo sapiens]	10.7296	4	4	4	1	466	51.445	9.79	1500000	0.445	High	0	0	55.1806	4
FALSE	IsMasterProtein	67782365	keratin, type II cytoskeletal 7 [Homo sapiens]	13.6461	8	16	2	1	469	51.354	5.48	600000	1.326	High	0	0	171.721	8
FALSE	IsMasterProtein	33636719	mitochondrial import inner membrane translocase subunit TIM44 [Homo sapiens]	3.31858	1	1	1	1	452	51.323	8.32	200000	0.083	High	14	0	0	1
FALSE	IsMasterProteinCandidate	394025672	26S proteasome non-ATPase regulatory subunit 5 isoform 2 [Homo sapiens]	1.95228	1	1	1	1	461	51.28	5.44	1300000	0.089	High	5	0	36.43	1
FALSE	IsMasterProtein	4504327	trifunctional enzyme subunit beta, mitochondrial precursor [Homo sapiens]	1.89873	1	1	1	1	474	51.262	9.41	690000	0.086	High	10	0	29.62	1
FALSE	IsMasterProtein	24430192	keratin, type I cytoskeletal 16 [Homo sapiens]	56.4482	29	61	16	1	473	51.236	5.05	33000000	17.116	High	0	0	706.703	29
FALSE	IsMasterProtein	5730023	ruvB-like 2 [Homo sapiens]	6.04752	2	2	2	1	463	51.125	5.64	1000000	0.186	High	11	0	27.17	2
FALSE	IsMasterProteinCandidate	226246665	keratin, type II cytoskeletal 72 isoform 2 [Homo sapiens]	7.67591	5	13	1	0	469	51.092	6.46	130000000	0.562	High	0	0	141.878	5
FALSE	IsMasterProtein	4503507	eukaryotic translation initiation factor 2 subunit 3 [Homo sapiens]	3.38983	1	1	1	1	472	51.077	8.4	1200000	0.105	High	0	0	50.1	1
FALSE	IsMasterProtein	14165439	heterogeneous nuclear ribonucleoprotein K isoform a [Homo sapiens]	12.931	5	5	5	1	464	50.996	5.33	3600000	0.532	High	3	0	41.3717	5
FALSE	IsMasterProteinCandidate	325910904	aldehyde dehydrogenase, mitochondrial isoform 2 precursor [Homo sapiens]	1.70213	1	1	1	1	470	50.957	6.2	340000	0.101	High	8	0	31.87	1
FALSE	IsMasterProteinCandidate	14165435	heterogeneous nuclear ribonucleoprotein K isoform b [Homo sapiens]	12.959	5	5	5	1	463	50.944	5.54	3600000	0.557	High	3	0	41.3717	5
FALSE	IsMasterProtein	11055992	retinoid-inducible serine carboxypeptidase precursor [Homo sapiens]	1.76991	1	1	1	1	452	50.798	5.81	280000	0.122	High	14	0	0	1
FALSE	IsMasterProtein	20070197	dolichyl-diphosphooligosaccharide--protein glycosyltransferase 48 kDa subunit precursor [Homo sapiens]	6.79825	3	3	3	1	456	50.67	6.4	1800000	0.369	High	0	0	50.5988	3
FALSE	IsMasterProtein	73760405	thymopoietin isoform beta [Homo sapiens]	6.38767	2	2	2	1	454	50.639	9.38	170000	0.222	High	14	0	0	2
FALSE	IsMasterProtein	6598323	rab GDP dissociation inhibitor beta isoform 1 [Homo sapiens]	20.2247	8	8	8	1	445	50.631	6.47	9700000	0.817	High	0	0	59.3297	8
FALSE	None	6912584	cyclin-dependent kinase 14 [Homo sapiens]	1.77384	1	1	0	5	451	50.63	8.79		0.11	High	0	0	45.89	1
FALSE	None	4503971	rab GDP dissociation inhibitor alpha [Homo sapiens]	10.5145	4	4	4	1	447	50.55	5.14	4000000	0.445	High	5	0	40.3367	4
FALSE	None	114431246	keratin, type I cytoskeletal 28 [Homo sapiens]	7.5431	6	24	2	1	464	50.536	5.47	56000000	0.978	High	0	0	184.829	6
FALSE	IsMasterProtein	125628636	keratin, type II cytoskeletal 80 isoform K80 [Homo sapiens]	35.6195	14	17	13	1	452	50.494	5.67	9500000	1.943	High	0	0	259.148	14
FALSE	IsMasterProtein	15431318	keratin, type I cuticular Ha8 [Homo sapiens]	3.94737	3	5	0	0	456	50.447	4.84		0.445	High	0	0	76.5608	3
FALSE	None	4503475	elongation factor 1-alpha 2 [Homo sapiens]	8.85529	4	8	4	1	463	50.438	9.03	46000000	0.931	High	0	0	105.547	4
FALSE	IsMasterProtein	48526509	mitochondrial import inner membrane translocase subunit TIM50 [Homo sapiens]	12.0614	4	5	4	1	456	50.433	9.42	9800000	0.688	High	5	0	40.8438	4
FALSE	IsMasterProtein	50592996	tubulin beta-3 chain isoform 1 [Homo sapiens]	26.2222	12	34	2	0	450	50.4	4.93	22000000	9	High	0	0	386.748	12
FALSE	None	206597441	aldehyde dehydrogenase, dimeric NADP-preferring [Homo sapiens]	2.64901	1	1	1	1	453	50.363	6.54	2400000	0.105	High	5	0	39.35	1
FALSE	IsMasterProtein	94538345	keratin, type I cuticular Ha5 [Homo sapiens]	9.01099	4	5	2	1	455	50.329	4.91	7900000	0.346	High	0	0	101.146	4
FALSE	None	116488398	keratin, type I cuticular Ha2 [Homo sapiens]	6.25	3	5	0	1	448	50.31	4.84		0.425	High	0	0	85.8048	3
FALSE	None	13562114	tubulin beta-1 chain [Homo sapiens]	4.65632	4	12	0	4	451	50.295	5.17		0.778	High	0	0	120.215	4
FALSE	IsMasterProteinCandidate	4502111	annexin A7 isoform 1 [Homo sapiens]	2.36052	1	1	1	1	466	50.284	6.61		0.129	High	5	0	39.3	1
FALSE	None	334688844	glial fibrillary acidic protein isoform 3 [Homo sapiens]	2.51142	1	3	0	5	438	50.258	5.67		0.077	High	0	0	72.9858	1
FALSE	IsMasterProtein	4506753	ruvB-like 1 [Homo sapiens]	3.07018	1	1	1	1	456	50.196	6.42	800000	0.11	High	14	0	24.12	1
FALSE	IsMasterProteinCandidate	384475556	histidine--tRNA ligase, cytoplasmic isoform 4 [Homo sapiens]	4.89978	2	2	2	1	449	50.125	5.3	860000	0.194	High	7	0	34.288	2
FALSE	IsMasterProtein	57013276	tubulin alpha-1B chain [Homo sapiens]	36.3636	14	32	4	1	451	50.12	5.06	200000000	6.406	High	0	0	382.649	14
FALSE	IsMasterProtein	4503471	elongation factor 1-alpha 1 [Homo sapiens]	17.5325	7	13	7	1	462	50.109	9.01	46000000	1.994	High	0	0	154.825	7
FALSE	None	393715091	tubulin alpha-1A chain isoform 1 [Homo sapiens]	33.2594	13	31	4	1	451	50.104	5.06	200000000	5.7	High	0	0	382.649	13
FALSE	IsMasterProtein	4503481	elongation factor 1-gamma [Homo sapiens]	11.4416	4	4	4	1	437	50.087	6.67	3900000	0.425	High	5	0	37.91	4
FALSE	None	9507215	tubulin alpha-8 chain isoform 1 [Homo sapiens]	17.3719	7	12	0	2	449	50.062	5.06		1.721	High	0	0	107.593	7
FALSE	IsMasterProtein	324120958	mucin-1 isoform 10 precursor [Homo sapiens]	2.27273	1	1	1	1	484	50.033	7.02	410000	0.194	High	14	0	0	1
FALSE	IsMasterProtein	378548190	40S ribosomal protein S3 isoform 1 [Homo sapiens]	66.2551	21	48	21	1	243	26.671	9.66	200000000	53.556	High	0	0	643.952	21
FALSE	IsMasterProteinCandidate	209862831	annexin A2 isoform 2 [Homo sapiens]	47.4926	20	30	20	1	339	38.58	7.75	83000000	15.876	High	0	0	309.447	20
FALSE	IsMasterProtein	50845388	annexin A2 isoform 1 [Homo sapiens]	45.098	20	30	20	1	357	40.386	8.37	83000000	13.925	High	0	0	309.447	20
FALSE	None	386869503	40S ribosomal protein S3 isoform 2 [Homo sapiens]	56.7568	19	44	19	1	259	28.468	9.73	200000000	27.184	High	0	0	578.615	19
FALSE	IsMasterProtein	11968182	40S ribosomal protein S18 [Homo sapiens]	59.2105	16	26	16	1	152	17.708	10.99	200000000	214.443	High	0	0	431.24	16
FALSE	IsMasterProtein	5174735	tubulin beta-4B chain [Homo sapiens]	35.5056	15	40	2	1	445	49.799	4.89	53000000	18.307	High	0	0	541.689	15
FALSE	IsMasterProtein	29788785	tubulin beta chain [Homo sapiens]	38.2883	16	43	3	1	444	49.639	4.89	39000000	23.041	High	0	0	504.912	16
FALSE	IsMasterProtein	221307584	prohibitin-2 isoform 1 [Homo sapiens]	54.8495	15	28	15	1	299	33.276	9.83	110000000	8.006	High	0	0	487.824	15
FALSE	IsMasterProteinCandidate	11024714	polyubiquitin-B precursor [Homo sapiens]	94.3231	14	70	14	1	229	25.746	7.43	6500000000	83.834	High	0	0	852.08	14
FALSE	IsMasterProteinCandidate	77539055	ubiquitin-60S ribosomal protein L40 precursor [Homo sapiens]	56.25	14	70	14	1	128	14.719	9.83	6500000000	31621.8	High	0	0	852.08	14
FALSE	IsMasterProtein	294459921	ubiquitin-40S ribosomal protein S27a precursor [Homo sapiens]	46.1538	14	70	14	1	156	17.953	9.64	6500000000	31621.8	High	0	0	852.08	14
FALSE	None	21361322	tubulin beta-4A chain [Homo sapiens]	24.7748	11	33	2	1	444	49.554	4.88	53000000	9	High	0	0	438.397	11
FALSE	IsMasterProtein	4502709	cyclin-dependent kinase 1 isoform 1 [Homo sapiens]	56.9024	16	25	14	1	297	34.074	8.4	31000000	17.33	High	0	0	295.606	16
FALSE	IsMasterProteinCandidate	14389309	tubulin alpha-1C chain [Homo sapiens]	36.5256	14	32	4	1	449	49.863	5.1	200000000	6.406	High	0	0	382.649	14
FALSE	None	393715095	tubulin alpha-1A chain isoform 2 [Homo sapiens]	36.0577	13	31	4	1	416	46.268	5.08	200000000	6.305	High	0	0	382.649	13
FALSE	IsMasterProteinCandidate	259155315	mitochondrial 2-oxoglutarate/malate carrier protein isoform 2 [Homo sapiens]	49.1749	13	18	13	1	303	32.963	9.88	69000000	5.952	High	0	0	368.85	13
FALSE	IsMasterProtein	4507729	tubulin beta-2A chain [Homo sapiens]	34.8315	15	39	2	1	445	49.875	4.89	1900000	18.307	High	0	0	369.612	15
FALSE	IsMasterProtein	21361114	mitochondrial 2-oxoglutarate/malate carrier protein isoform 1 [Homo sapiens]	47.4522	13	18	13	1	314	34.04	9.91	69000000	5.952	High	0	0	368.85	13
FALSE	None	390608669	prohibitin-2 isoform 3 [Homo sapiens]	54.4061	12	25	12	1	261	29.026	10.02	110000000	9	High	0	0	442.453	12
FALSE	IsMasterProtein	131412225	keratin, type I cytoskeletal 13 isoform a [Homo sapiens]	32.7511	17	25	9	1	458	49.527	4.96	23000000	4.623	High	0	0	361.94	17
FALSE	None	131412228	keratin, type I cytoskeletal 13 isoform b [Homo sapiens]	27.381	15	23	7	1	420	45.809	4.88	23000000	4.38	High	0	0	361.94	15
FALSE	IsMasterProtein	4505773	prohibitin [Homo sapiens]	49.2647	12	19	12	1	272	29.786	5.76	110000000	5.661	High	0	0	349.295	12
FALSE	IsMasterProtein	4557553	emerin [Homo sapiens]	49.2126	12	28	12	1	254	28.976	5.5	95000000	33.145	High	0	0	336.859	12
FALSE	None	29788768	tubulin beta-2B chain [Homo sapiens]	32.1348	14	38	1	1	445	49.921	4.89	1900000	16.302	High	0	0	350.482	14
FALSE	IsMasterProtein	5174447	guanine nucleotide-binding protein subunit beta-2-like 1 [Homo sapiens]	38.1703	12	22	12	1	317	35.055	7.69	130000000	6.079	High	0	0	309.86	12
FALSE	IsMasterProtein	187761311	heme oxygenase 2 [Homo sapiens]	43.9873	12	20	12	1	316	36.01	5.41	26000000	10.365	High	0	0	306.232	12
FALSE	IsMasterProtein	4557701	keratin, type I cytoskeletal 17 [Homo sapiens]	37.2685	17	26	6	1	432	48.076	5.02	14000000	4.012	High	0	0	328.856	17
FALSE	IsMasterProtein	4507879	voltage-dependent anion-selective channel protein 1 [Homo sapiens]	56.5371	13	23	12	1	283	30.754	8.54	120000000	7.733	High	0	0	299.759	13
FALSE	None	16306492	cyclin-dependent kinase 1 isoform 2 [Homo sapiens]	60.4167	13	21	12	1	240	27.485	7.06	31000000	20.544	High	0	0	262.559	13
FALSE	None	17921993	tubulin alpha-3C/D chain [Homo sapiens]	26.2222	10	25	2	1	450	49.928	5.1	210000000	3.489	High	0	0	312.896	10
FALSE	IsMasterProtein	15431301	60S ribosomal protein L7 [Homo sapiens]	40.3226	12	18	12	1	248	29.207	10.65	43000000	16.783	High	0	0	170.783	12
FALSE	None	259155317	mitochondrial 2-oxoglutarate/malate carrier protein isoform 3 [Homo sapiens]	47.9087	11	15	11	1	263	28.476	9.89	69000000	5.494	High	0	0	357.555	11
FALSE	IsMasterProtein	68160922	40S ribosomal protein S14 [Homo sapiens]	43.0464	11	21	11	1	151	16.263	10.05	110000000	2510.89	High	0	0	282.346	11
FALSE	IsMasterProteinCandidate	378404908	glyceraldehyde-3-phosphate dehydrogenase isoform 2 [Homo sapiens]	42.6621	11	24	11	1	293	31.528	7.61	93000000	16.783	High	0	0	191.87	11
FALSE	IsMasterProtein	7669492	glyceraldehyde-3-phosphate dehydrogenase isoform 1 [Homo sapiens]	37.3134	11	24	11	1	335	36.03	8.46	93000000	11.915	High	0	0	191.87	11
FALSE	IsMasterProtein	4506691	40S ribosomal protein S16 [Homo sapiens]	52.7397	10	18	10	1	146	16.435	10.21	120000000	22.101	High	0	0	291.68	10
FALSE	IsMasterProtein	4504517	heat shock protein beta-1 [Homo sapiens]	52.1951	10	21	10	1	205	22.768	6.4	180000000	13.251	High	0	0	277.033	10
FALSE	IsMasterProtein	19923483	ras-related protein Rab-14 [Homo sapiens]	64.6512	11	18	10	1	215	23.882	6.21	17000000	10.659	High	0	0	233.832	11
FALSE	IsMasterProtein	215490009	aminoacyl tRNA synthase complex-interacting multifunctional protein 1 isoform a precursor [Homo sapiens]	47.1154	10	19	10	1	312	34.331	8.43	33000000	9	High	0	0	217.871	10
FALSE	IsMasterProtein	320461711	peroxiredoxin-1 [Homo sapiens]	48.7437	13	27	10	1	199	22.096	8.13	98000000	21.758	High	0	0	198.801	13
FALSE	IsMasterProtein	24430190	keratin, type I cytoskeletal 15 [Homo sapiens]	16.6667	11	17	1	1	456	49.167	4.77	300000	1.626	High	0	0	286.728	11
FALSE	IsMasterProtein	4506723	40S ribosomal protein S3a isoform 1 [Homo sapiens]	31.0606	10	12	10	1	264	29.926	9.73	28000000	4.08	High	0	0	196.601	10
FALSE	IsMasterProtein	4504183	glutathione S-transferase P [Homo sapiens]	58.5714	10	16	10	1	210	23.341	5.64	71000000	14.199	High	0	0	191.377	10
FALSE	IsMasterProtein	4506725	40S ribosomal protein S4, X isoform X isoform [Homo sapiens]	29.2776	10	13	10	1	263	29.579	10.15	20000000	6.356	High	0	0	178.52	10
FALSE	IsMasterProtein	16933546	60S acidic ribosomal protein P0 [Homo sapiens]	37.224	10	16	10	1	317	34.252	5.97	58000000	10.788	High	0	0	160.062	10
FALSE	IsMasterProtein	31621303	sideroflexin-3 [Homo sapiens]	42.4615	11	13	10	1	325	35.956	9.09	22000000	3.467	High	0	0	159.253	11
FALSE	IsMasterProtein	5902072	serpin B3 [Homo sapiens]	33.3333	10	13	10	1	390	44.537	6.81	12000000	2.325	High	0	0	141.803	10
FALSE	IsMasterProtein	5031857	L-lactate dehydrogenase A chain isoform 1 [Homo sapiens]	34.6386	10	11	10	1	332	36.665	8.27	23000000	2.793	High	0	0	78.3884	10
FALSE	IsMasterProtein	4885579	cell differentiation protein RCD1 homolog isoform 2 [Homo sapiens]	30.4348	9	14	9	1	299	33.61	8.03	19000000	3.281	High	0	0	223.825	9
FALSE	None	46409270	tubulin alpha-3E chain [Homo sapiens]	21.5556	7	18	2	1	450	49.885	5.1	210000000	1.462	High	0	0	264.355	7
FALSE	IsMasterProtein	38016911	erythrocyte band 7 integral membrane protein isoform a [Homo sapiens]	36.4583	9	17	9	1	288	31.711	7.88	45000000	7.577	High	0	0	213.819	9
FALSE	None	215490011	aminoacyl tRNA synthase complex-interacting multifunctional protein 1 isoform b precursor [Homo sapiens]	41.0714	9	18	9	1	336	37.016	8.65	33000000	6.848	High	0	0	194.819	9
FALSE	IsMasterProteinCandidate	125628632	keratin, type II cytoskeletal 80 isoform K80.1 [Homo sapiens]	38.1517	14	17	13	1	422	47.212	5.3	9500000	2.047	High	0	0	259.148	14
FALSE	IsMasterProtein	4502599	carbonyl reductase [NADPH] 1 [Homo sapiens]	49.0975	9	12	9	1	277	30.356	8.32	18000000	4.08	High	0	0	158.442	9
FALSE	IsMasterProtein	6912286	caspase-14 precursor [Homo sapiens]	36.3636	9	15	9	1	242	27.662	5.58	13000000	6.356	High	0	0	155.81	9
FALSE	IsMasterProteinCandidate	10947139	arginase-1 isoform 2 [Homo sapiens]	33.2298	9	12	9	1	322	34.713	7.21	21000000	3.642	High	0	0	154.41	9
FALSE	IsMasterProtein	346986435	arginase-1 isoform 1 [Homo sapiens]	32.4242	9	12	9	1	330	35.642	7.21	21000000	3.642	High	0	0	154.41	9
FALSE	IsMasterProtein	291575128	L-lactate dehydrogenase B chain [Homo sapiens]	31.1377	9	11	9	1	334	36.615	6.05	13000000	3.437	High	0	0	150.846	9
FALSE	IsMasterProtein	21361454	pyrroline-5-carboxylate reductase 2 isoform 1 [Homo sapiens]	30.3125	9	9	9	1	320	33.616	7.77	11000000	2.981	High	0	0	117.122	9
FALSE	IsMasterProteinCandidate	194306567	replication factor C subunit 5 isoform 2 [Homo sapiens]	36.0502	9	11	9	1	319	36.082	6.95	19000000	2.34	High	0	0	101.848	9
FALSE	IsMasterProteinCandidate	332164786	replication factor C subunit 5 isoform 4 [Homo sapiens]	34.1246	9	11	9	1	337	38.143	7.8	19000000	1.873	High	0	0	101.848	9
FALSE	IsMasterProtein	6677723	replication factor C subunit 5 isoform 1 [Homo sapiens]	33.8235	9	11	9	1	340	38.472	7.2	19000000	1.873	High	0	0	101.848	9
FALSE	None	207028494	L-lactate dehydrogenase A chain isoform 2 [Homo sapiens]	38.6861	9	10	9	1	274	30.186	7.15	16000000	3.642	High	0	0	60.769	9
FALSE	IsMasterProteinCandidate	13259527	survival motor neuron protein isoform a [Homo sapiens]	27.6596	8	21	8	1	282	30.431	5.53	110000000	30.623	High	0	0	316.676	8
FALSE	IsMasterProtein	4507091	survival motor neuron protein isoform d [Homo sapiens]	26.5306	8	21	8	1	294	31.828	6.55	110000000	30.623	High	0	0	316.676	8
FALSE	IsMasterProtein	24797097	pyrroline-5-carboxylate reductase 1, mitochondrial isoform 1 [Homo sapiens]	39.8119	8	15	8	1	319	33.34	7.61	15000000	5.494	High	0	0	277.309	8
FALSE	IsMasterProtein	70995211	delta(3,5)-Delta(2,4)-dienoyl-CoA isomerase, mitochondrial precursor [Homo sapiens]	31.0976	8	18	8	1	328	35.793	8	35000000	4.995	High	0	0	277.102	8
FALSE	None	410515404	cell differentiation protein RCD1 homolog isoform 3 [Homo sapiens]	31.7829	8	13	8	1	258	29.121	8.03	19000000	4.412	High	0	0	223.825	8
FALSE	IsMasterProtein	5453555	GTP-binding nuclear protein Ran [Homo sapiens]	40.2778	8	22	8	1	216	24.408	7.49	260000000	14.849	High	0	0	201.858	8
FALSE	None	410515401	cell differentiation protein RCD1 homolog isoform 1 [Homo sapiens]	23.8671	8	13	8	1	331	36.813	7.03	16000000	2.793	High	0	0	201.657	8
FALSE	IsMasterProteinCandidate	21389315	tricarboxylate transport protein, mitochondrial isoform a precursor [Homo sapiens]	26.3666	8	14	8	1	311	33.991	9.89	68000000	4.08	High	0	0	192.139	8
FALSE	IsMasterProteinCandidate	514052659	tubulin alpha-4A chain isoform 2 [Homo sapiens]	31.1778	12	24	2	1	433	48.298	5.01	6400000	4.484	High	0	0	214.142	12
FALSE	IsMasterProtein	17921989	tubulin alpha-4A chain isoform 1 [Homo sapiens]	30.1339	12	24	2	1	448	49.892	5.06	6400000	4.484	High	0	0	214.142	12
FALSE	IsMasterProtein	374717343	tricarboxylate transport protein, mitochondrial isoform b [Homo sapiens]	25.7862	8	14	8	1	318	35.03	9.99	68000000	3.281	High	0	0	192.139	8
FALSE	IsMasterProtein	19923231	ras-related protein Rab-6A isoform a [Homo sapiens]	52.8846	9	17	8	1	208	23.534	5.54	12000000	6.017	High	0	0	169.914	9
FALSE	IsMasterProtein	63252900	tropomyosin alpha-1 chain isoform 4 [Homo sapiens]	32.7465	13	15	8	1	284	32.856	4.78	13000000	7.66	High	0	0	144.071	13
FALSE	IsMasterProteinCandidate	398303805	calcium uniporter protein, mitochondrial isoform 3 [Homo sapiens]	27.1523	8	13	8	1	302	35.136	7.49	15000000	5.31	High	0	0	142.58	8
FALSE	None	42558279	tubulin beta-8 chain isoform 1 [Homo sapiens]	11.2613	6	20	1	1	444	49.744	4.89	62000000	2.728	High	0	0	202.972	6
FALSE	IsMasterProtein	24308400	calcium uniporter protein, mitochondrial isoform 1 precursor [Homo sapiens]	23.3618	8	13	8	1	351	39.842	8.65	15000000	3.642	High	0	0	142.58	8
FALSE	IsMasterProtein	284795266	signal recognition particle receptor subunit beta [Homo sapiens]	36.5314	8	11	8	1	271	29.684	9.04	18000000	3.217	High	0	0	138.962	8
FALSE	IsMasterProteinCandidate	24119203	tropomyosin alpha-3 chain isoform 2 [Homo sapiens]	47.5806	13	17	8	1	248	29.015	4.78	17000000	9	High	0	0	137.259	13
FALSE	IsMasterProtein	14210536	tubulin beta-6 chain [Homo sapiens]	19.7309	9	24	2	1	446	49.825	4.88	2000000	4.78	High	0	0	198.648	9
FALSE	IsMasterProtein	114155144	tropomyosin alpha-3 chain isoform 4 [Homo sapiens]	47.5806	13	17	8	1	248	28.853	4.75	17000000	9	High	0	0	137.259	13
FALSE	IsMasterProtein	6681764	NADH dehydrogenase [ubiquinone] 1 alpha subcomplex subunit 9, mitochondrial precursor [Homo sapiens]	25.7294	8	9	8	1	377	42.483	9.8	8300000	1.291	High	0	0	125.265	8
FALSE	IsMasterProteinCandidate	83715985	3-hydroxyacyl-CoA dehydrogenase type-2 isoform 2 [Homo sapiens]	47.2222	8	11	8	1	252	25.968	7.21	10000000	6.017	High	0	0	115.845	8
FALSE	IsMasterProteinCandidate	397137355	PREDICTED: keratin, type II cuticular Hb3 isoform 2 [Homo sapiens]	18.931	12	15	2	1	449	49.848	5.54	17000000	2.162	High	0	0	193.56	12
FALSE	IsMasterProtein	4758504	3-hydroxyacyl-CoA dehydrogenase type-2 isoform 1 [Homo sapiens]	45.5939	8	11	8	1	261	26.906	7.78	10000000	5.105	High	0	0	115.845	8
FALSE	None	410991931	pyrroline-5-carboxylate reductase 2 isoform 2 [Homo sapiens]	35.7724	8	8	8	1	246	25.852	9.26	11000000	2.415	High	0	0	111.023	8
FALSE	None	194306569	replication factor C subunit 5 isoform 3 [Homo sapiens]	37.2549	8	9	8	1	255	28.828	6.55	19000000	2.162	High	0	0	98.7706	8
FALSE	None	260099723	L-lactate dehydrogenase A chain isoform 3 [Homo sapiens]	26.0388	8	9	8	1	361	39.812	8.43	23000000	1.683	High	0	0	78.3884	8
FALSE	IsMasterProtein	4502101	annexin A1 [Homo sapiens]	26.3006	8	8	8	1	346	38.69	7.02	7100000	1.637	High	0	0	76.9065	8
FALSE	IsMasterProtein	6005731	calcineurin B homologous protein 1 [Homo sapiens]	52.3077	8	9	8	1	195	22.442	5.1	3900000	6.943	High	0	0	71.2185	8
FALSE	IsMasterProtein	14141193	40S ribosomal protein S9 [Homo sapiens]	32.4742	8	8	8	1	194	22.578	10.65	17000000	4.337	High	0	0	56.8339	8
FALSE	IsMasterProteinCandidate	40805827	coatomer subunit epsilon isoform c [Homo sapiens]	37.5	8	10	8	1	256	28.755	5.29	4000000	12.335	High	0	0	53.2528	8
FALSE	IsMasterProtein	31542319	coatomer subunit epsilon isoform a [Homo sapiens]	31.1688	8	10	8	1	308	34.46	5.12	4000000	3.924	High	0	0	53.2528	8
FALSE	IsMasterProteinCandidate	66879664	ADP-ribosylation factor 1 [Homo sapiens]	52.4862	11	32	7	1	181	20.684	6.8	140000000	78.433	High	0	0	479.992	11
FALSE	IsMasterProtein	4502203	ADP-ribosylation factor 3 [Homo sapiens]	52.4862	11	32	7	1	181	20.588	7.43	140000000	78.433	High	0	0	479.992	11
FALSE	IsMasterProtein	5453549	peroxiredoxin-4 precursor [Homo sapiens]	36.5314	9	18	7	1	271	30.521	6.29	30000000	6.356	High	0	0	284.98	9
FALSE	None	13259531	survival motor neuron protein isoform c [Homo sapiens]	27.6	7	19	7	1	250	27.118	5.25	88000000	24.119	High	0	0	275.751	7
FALSE	None	13259512	survival motor neuron protein isoform b [Homo sapiens]	26.3359	7	19	7	1	262	28.516	6.02	88000000	24.119	High	0	0	275.751	7
FALSE	None	24797095	pyrroline-5-carboxylate reductase 1, mitochondrial isoform 2 [Homo sapiens]	35.1266	7	13	7	1	316	33.319	6.8	15000000	4.412	High	0	0	254.143	7
FALSE	IsMasterProteinCandidate	296317339	voltage-dependent anion-selective channel protein 2 isoform 2 [Homo sapiens]	29.5918	7	16	7	1	294	31.547	7.56	270000000	2.652	High	0	0	245.9	7
FALSE	IsMasterProtein	296317337	voltage-dependent anion-selective channel protein 2 isoform 1 [Homo sapiens]	28.1553	7	16	7	1	309	33.351	7.59	270000000	2.384	High	0	0	245.9	7
FALSE	IsMasterProtein	4504323	histone H4 [Homo sapiens]	52.4272	7	15	7	1	103	11.36	11.36	41000000	99	High	0	0	216.135	7
FALSE	IsMasterProtein	13904870	40S ribosomal protein S5 [Homo sapiens]	23.0392	7	13	7	1	204	22.862	9.72	55000000	9	High	0	0	214.588	7
FALSE	IsMasterProteinCandidate	88999583	myosin light polypeptide 6 isoform 2 [Homo sapiens]	50.9934	7	15	7	1	151	16.95	4.55	190000000	11.589	High	0	0	207.783	7
FALSE	IsMasterProtein	17986258	myosin light polypeptide 6 isoform 1 [Homo sapiens]	50.9934	7	15	7	1	151	16.919	4.65	190000000	11.589	High	0	0	207.783	7
FALSE	None	386869506	40S ribosomal protein S3 isoform 3 [Homo sapiens]	69.2308	7	24	7	1	117	12.606	9.28	140000000	137.95	High	0	0	196.518	7
FALSE	IsMasterProtein	194239731	elongation factor 1-delta isoform 2 [Homo sapiens]	34.5196	7	10	7	1	281	31.103	5.01	18000000	2.652	High	0	0	188.244	7
FALSE	IsMasterProtein	4506685	40S ribosomal protein S13 [Homo sapiens]	35.0993	7	11	7	1	151	17.212	10.54	27000000	11.915	High	0	0	165.96	7
FALSE	None	38679888	ras-related protein Rab-6A isoform b [Homo sapiens]	42.3077	8	15	7	1	208	23.578	5.54	12000000	3.924	High	0	0	157.702	8
FALSE	IsMasterProtein	4502303	ATP synthase subunit O, mitochondrial precursor [Homo sapiens]	41.3146	7	10	7	1	213	23.263	9.96	20000000	4.623	High	0	0	147.802	7
FALSE	IsMasterProtein	15431288	60S ribosomal protein L10a [Homo sapiens]	23.9631	7	13	7	1	217	24.816	9.94	12000000	14.199	High	0	0	144.037	7
FALSE	IsMasterProtein	5803225	14-3-3 protein epsilon [Homo sapiens]	32.1569	9	12	7	1	255	29.155	4.74	15000000	3.437	High	0	0	141.831	9
FALSE	None	114155146	tropomyosin alpha-3 chain isoform 3 [Homo sapiens]	43.7247	12	16	7	1	247	28.938	4.81	17000000	6.627	High	0	0	137.259	12
FALSE	None	114155148	tropomyosin alpha-3 chain isoform 5 [Homo sapiens]	43.7247	12	16	7	1	247	28.776	4.77	17000000	6.627	High	0	0	137.259	12
FALSE	None	499137518	tropomyosin alpha-3 chain isoform 7 [Homo sapiens]	43.5484	12	16	7	1	248	28.905	4.75	17000000	9	High	0	0	137.259	12
FALSE	IsMasterProteinCandidate	4506029	serine/threonine-protein phosphatase 6 catalytic subunit isoform b [Homo sapiens]	22.623	7	11	7	1	305	35.121	5.69	19000000	2.875	High	0	0	137.068	7
FALSE	IsMasterProtein	183603929	serine/threonine-protein phosphatase 6 catalytic subunit isoform a [Homo sapiens]	20.1754	7	11	7	1	342	38.921	6.18	19000000	2.594	High	0	0	137.068	7
FALSE	None	27597085	tropomyosin alpha-1 chain isoform 5 [Homo sapiens]	29.9296	12	14	7	1	284	32.846	4.77	13000000	6.499	High	0	0	134.626	12
FALSE	None	499137520	tropomyosin alpha-3 chain isoform 8 [Homo sapiens]	46.2555	12	16	7	1	227	26.404	4.78	17000000	7.66	High	0	0	132.625	12
FALSE	IsMasterProtein	17105394	60S ribosomal protein L23a [Homo sapiens]	34.6154	7	10	7	1	156	17.684	10.45	31000000	25.827	High	0	0	132.612	7
FALSE	IsMasterProteinCandidate	66363694	HCLS1-associated protein X-1 isoform b [Homo sapiens]	40.2597	7	10	7	1	231	26.084	5.2	21000000	2.981	High	0	0	130.159	7
FALSE	IsMasterProtein	13435356	HCLS1-associated protein X-1 isoform a [Homo sapiens]	33.3333	7	10	7	1	279	31.601	4.92	21000000	2.384	High	0	0	130.159	7
FALSE	IsMasterProtein	15431306	60S ribosomal protein L8 [Homo sapiens]	18.2879	7	10	7	1	257	28.007	11.03	85000000	7.111	High	0	0	129.677	7
FALSE	IsMasterProtein	4507651	tropomyosin alpha-4 chain isoform 2 [Homo sapiens]	33.4677	11	12	7	1	248	28.504	4.69	8100000	5.31	High	0	0	100.497	11
FALSE	IsMasterProtein	15055539	40S ribosomal protein S2 [Homo sapiens]	27.9863	7	12	7	1	293	31.305	10.24	44000000	1.783	High	0	0	100.349	7
FALSE	IsMasterProtein	4506743	40S ribosomal protein S8 [Homo sapiens]	32.2115	7	10	7	1	208	24.19	10.32	37000000	6.943	High	0	0	95.7885	7
FALSE	IsMasterProtein	4506681	40S ribosomal protein S11 [Homo sapiens]	27.2152	7	8	7	1	158	18.419	10.3	22000000	5.31	High	0	0	94.8286	7
FALSE	IsMasterProtein	305855090	ras-related protein Rab-9A [Homo sapiens]	36.3184	7	10	7	1	201	22.823	5.47	24000000	4.623	High	0	0	93.2068	7
FALSE	IsMasterProtein	13129018	gamma-glutamylcyclotransferase isoform 1 [Homo sapiens]	42.5532	7	7	7	1	188	20.994	5.14	18000000	2.455	High	0	0	77.909	7
FALSE	IsMasterProteinCandidate	153252132	60S ribosomal protein L31 isoform 3 [Homo sapiens]	46.281	7	8	7	1	121	13.987	10.8	19000000	13.678	High	0	0	72.1524	7
FALSE	IsMasterProteinCandidate	4506633	60S ribosomal protein L31 isoform 1 [Homo sapiens]	44.8	7	8	7	1	125	14.454	10.54	19000000	9	High	0	0	72.1524	7
FALSE	IsMasterProtein	148746199	60S ribosomal protein L31 isoform 2 [Homo sapiens]	43.75	7	8	7	1	128	14.623	10.8	19000000	9	High	0	0	72.1524	7
FALSE	IsMasterProteinCandidate	332205939	ras-related protein Rab-11A isoform 2 [Homo sapiens]	45.8065	7	7	7	1	155	17.648	8.85	11000000	3.329	High	0	0	57.9118	7
FALSE	IsMasterProteinCandidate	4758984	ras-related protein Rab-11A isoform 1 [Homo sapiens]	32.8704	7	7	7	1	216	24.378	6.57	11000000	2.162	High	0	0	57.9118	7
FALSE	IsMasterProtein	190358517	ras-related protein Rab-11B [Homo sapiens]	32.5688	7	7	7	1	218	24.473	5.94	11000000	1.929	High	0	0	57.9118	7
FALSE	IsMasterProtein	4502337	zinc-alpha-2-glycoprotein precursor [Homo sapiens]	27.8523	7	9	7	1	298	34.237	6.05	25000000	1.783	High	0	0	54.4572	7
FALSE	IsMasterProteinCandidate	20149598	mitochondrial dicarboxylate carrier isoform 2 [Homo sapiens]	28.9199	7	12	7	1	287	31.262	9.54	100000000	3.87	High	0	0	54.2843	7
FALSE	IsMasterProtein	401461821	mitochondrial dicarboxylate carrier isoform 1 [Homo sapiens]	28.0405	7	12	7	1	296	32.125	9.35	100000000	3.87	High	0	0	54.2843	7
FALSE	None	40805825	coatomer subunit epsilon isoform b [Homo sapiens]	33.8521	7	9	7	1	257	28.779	5.29	4000000	4.337	High	2	0	43.0433	7
FALSE	IsMasterProtein	316659409	actin, cytoplasmic 2 [Homo sapiens]	47.7333	14	33	6	1	375	41.766	5.48	88000000	24.119	High	0	0	306.574	14
FALSE	IsMasterProteinCandidate	4501885	actin, cytoplasmic 1 [Homo sapiens]	47.7333	14	33	6	1	375	41.71	5.48	88000000	24.119	High	0	0	306.574	14
FALSE	IsMasterProtein	156071459	ADP/ATP translocase 2 [Homo sapiens]	39.5973	15	27	6	1	298	32.831	9.69	150000000	9	High	0	0	292.606	15
FALSE	IsMasterProteinCandidate	4885079	ATP synthase subunit gamma, mitochondrial isoform H (heart) precursor [Homo sapiens]	20.202	6	16	6	1	297	32.86	9.31	100000000	7.377	High	0	0	248.503	6
FALSE	IsMasterProtein	50345988	ATP synthase subunit gamma, mitochondrial isoform L (liver) precursor [Homo sapiens]	20.1342	6	16	6	1	298	32.975	9.22	100000000	7.377	High	0	0	248.503	6
FALSE	IsMasterProtein	208973244	14-3-3 protein zeta/delta [Homo sapiens]	37.9592	9	14	6	1	245	27.728	4.79	16000000	7.483	High	0	0	241.073	9
FALSE	IsMasterProtein	156564403	pyruvate dehydrogenase E1 component subunit beta, mitochondrial isoform 1 precursor [Homo sapiens]	24.234	6	10	6	1	359	39.208	6.65	7200000	2.162	High	0	0	184.676	6
FALSE	IsMasterProtein	4506605	60S ribosomal protein L23 [Homo sapiens]	32.8571	6	17	6	1	140	14.856	10.51	29000000	11.915	High	0	0	180.107	6
FALSE	None	194239729	elongation factor 1-delta isoform 4 [Homo sapiens]	28.4047	6	8	6	1	257	28.54	4.92	14000000	2.415	High	0	0	178.718	6
FALSE	IsMasterProteinCandidate	71773201	adenine phosphoribosyltransferase isoform b [Homo sapiens]	52.2388	6	11	6	1	134	14.548	7.34	41000000	5.31	High	0	0	166.638	6
FALSE	IsMasterProtein	4502171	adenine phosphoribosyltransferase isoform a [Homo sapiens]	38.8889	6	11	6	1	180	19.595	6.02	41000000	3.642	High	0	0	166.638	6
FALSE	IsMasterProtein	33239451	proliferating cell nuclear antigen [Homo sapiens]	26.4368	6	12	6	1	261	28.75	4.69	37000000	2.384	High	0	0	158.196	6
FALSE	IsMasterProtein	4758862	eukaryotic translation elongation factor 1 epsilon-1 isoform 1 [Homo sapiens]	31.0345	6	7	6	1	174	19.798	8.54	26000000	2.831	High	0	0	157.448	6
FALSE	None	344030204	ras-related protein Rab-6A isoform c [Homo sapiens]	49.7143	7	15	6	1	175	19.922	5.07	12000000	5.579	High	0	0	155.647	7
FALSE	IsMasterProtein	7019485	programmed cell death protein 6 isoform 1 [Homo sapiens]	34.555	6	10	6	1	191	21.855	5.4	12000000	5.31	High	0	0	152.427	6
FALSE	IsMasterProtein	21361565	ATP synthase subunit b, mitochondrial precursor [Homo sapiens]	23.0469	6	8	6	1	256	28.89	9.36	11000000	2.162	High	0	0	142.418	6
FALSE	None	183603931	serine/threonine-protein phosphatase 6 catalytic subunit isoform c [Homo sapiens]	17.6678	6	9	6	1	283	32.511	6.04	15000000	2.162	High	0	0	129.076	6
FALSE	IsMasterProtein	148224884	phosphatidylglycerophosphatase and protein-tyrosine phosphatase 1 isoform 1 [Homo sapiens]	38.3085	6	7	6	1	201	22.829	9.77	12000000	2.162	High	0	0	126.208	6
FALSE	None	153945736	keratin, type I cytoskeletal 27 [Homo sapiens]	5.44662	3	19	1	1	459	49.792	5.05	1400000	0.425	High	0	0	142.088	3
FALSE	IsMasterProtein	4758788	NADH dehydrogenase [ubiquinone] iron-sulfur protein 3, mitochondrial precursor [Homo sapiens]	22.3485	6	7	6	1	264	30.223	7.5	8200000	1.581	High	0	0	123.615	6
FALSE	IsMasterProteinCandidate	281604138	serine/threonine-protein phosphatase PGAM5, mitochondrial isoform 2 [Homo sapiens]	21.5278	6	7	6	1	288	31.857	8.68	92000000	1.581	High	0	0	121.993	6
FALSE	None	31559829	keratin, type I cytoskeletal 25 [Homo sapiens]	4	2	18	1	1	450	49.287	5.08	1400000	0.304	High	0	0	141.432	2
FALSE	IsMasterProtein	281604136	serine/threonine-protein phosphatase PGAM5, mitochondrial isoform 1 [Homo sapiens]	21.4533	6	7	6	1	289	31.985	8.68	92000000	1.581	High	0	0	121.993	6
FALSE	IsMasterProtein	5454052	14-3-3 protein sigma [Homo sapiens]	24.5968	8	13	6	1	248	27.757	4.74	6600000	4.623	High	0	0	110.942	8
FALSE	None	398303803	calcium uniporter protein, mitochondrial isoform 2 precursor [Homo sapiens]	16.3636	6	9	6	1	330	36.972	8.98	14000000	2.162	High	0	0	106.503	6
FALSE	IsMasterProtein	34147630	elongation factor Tu, mitochondrial precursor [Homo sapiens]	31.2088	11	13	11	1	455	49.843	7.61	24000000	1.626	High	0	0	139.284	11
FALSE	IsMasterProtein	23110942	proteasome subunit alpha type-5 isoform 1 [Homo sapiens]	28.6307	6	9	6	1	241	26.394	4.79	27000000	4.012	High	0	0	105.193	6
FALSE	IsMasterProtein	149192869	mid1-interacting protein 1 [Homo sapiens]	45.9016	6	17	6	1	183	20.189	5.5	12000000	22.101	High	0	0	104.652	6
FALSE	IsMasterProtein	4504349	hemoglobin subunit beta [Homo sapiens]	44.2177	6	8	6	1	147	15.988	7.28	14000000	3.329	High	0	0	104.067	6
FALSE	None	28076869	serpin B4 [Homo sapiens]	16.9231	6	9	6	1	390	44.825	6.21	12000000	1.31	High	0	0	101.568	6
FALSE	IsMasterProtein	4503513	eukaryotic translation initiation factor 3 subunit I [Homo sapiens]	26.4615	6	7	6	1	325	36.479	5.64	3000000	0.995	High	0	0	101.011	6
FALSE	IsMasterProtein	32189392	peroxiredoxin-2 [Homo sapiens]	30.303	7	9	6	1	198	21.878	5.97	8400000	3.642	High	0	0	98.3934	7
FALSE	IsMasterProtein	38016957	rho-related GTP-binding protein RhoF precursor [Homo sapiens]	26.0664	6	8	6	1	211	23.61	8.65	7200000	3.642	High	0	0	97.1857	6
FALSE	IsMasterProtein	10190704	peroxisomal 2,4-dienoyl-CoA reductase [Homo sapiens]	23.6301	6	6	6	1	292	30.758	9.22	5800000	1.069	High	0	0	96.7596	6
FALSE	IsMasterProtein	150456463	gasdermin-A [Homo sapiens]	14.382	7	10	7	1	445	49.334	5.29	8100000	1.512	High	0	0	136.008	7
FALSE	IsMasterProtein	4506365	ras-related protein Rab-2A isoform a [Homo sapiens]	34.434	6	8	6	1	212	23.531	6.54	4300000	2.728	High	0	0	89.8184	6
FALSE	IsMasterProteinCandidate	166362719	cyclin-dependent kinase 2 isoform 2 [Homo sapiens]	36.3636	8	8	6	1	264	30.016	9.14	2700000	1.955	High	0	0	89.6436	8
FALSE	IsMasterProtein	16936528	cyclin-dependent kinase 2 isoform 1 [Homo sapiens]	32.2148	8	8	6	1	298	33.908	8.68	2700000	1.637	High	0	0	89.6436	8
FALSE	IsMasterProtein	193794814	fructose-bisphosphate aldolase A isoform 1 [Homo sapiens]	18.6813	6	6	6	1	364	39.395	8.09	4000000	0.874	High	0	0	88.2378	6
FALSE	IsMasterProtein	4506621	60S ribosomal protein L26 [Homo sapiens]	33.1034	6	8	6	1	145	17.248	10.55	13000000	13.678	High	0	0	83.5168	6
FALSE	IsMasterProtein	18699734	uridine-cytidine kinase 2 [Homo sapiens]	28.7356	6	6	6	1	261	29.281	6.7	14000000	1.894	High	0	0	67.7949	6
FALSE	IsMasterProtein	63253298	spermidine synthase [Homo sapiens]	25.1656	6	7	6	1	302	33.803	5.49	2100000	1.738	High	0	0	67.6941	6
FALSE	IsMasterProtein	4503363	dolichol-phosphate mannosyltransferase [Homo sapiens]	29.6154	6	8	6	1	260	29.616	9.57	31000000	1.929	High	0	0	60.53	6
FALSE	None	260099727	L-lactate dehydrogenase A chain isoform 5 [Homo sapiens]	31.1203	6	6	6	1	241	26.695	8.15	13000000	1.894	High	0	0	59.6137	6
FALSE	None	260099725	L-lactate dehydrogenase A chain isoform 4 [Homo sapiens]	27.3723	6	6	6	1	274	30.037	8	13000000	1.371	High	0	0	59.6137	6
FALSE	IsMasterProtein	4503143	cathepsin D preproprotein [Homo sapiens]	16.0194	6	6	6	1	412	44.524	6.54	19000000	0.931	High	0	0	52.3579	6
FALSE	IsMasterProtein	186928860	mitochondrial thiamine pyrophosphate carrier [Homo sapiens]	18.75	6	7	6	1	320	35.488	9.55	3700000	1.081	High	0	0	51.0631	6
FALSE	IsMasterProtein	4506661	60S ribosomal protein L7a [Homo sapiens]	18.4211	6	6	6	1	266	29.977	10.61	7900000	2.981	High	0	0	49.5601	6
FALSE	IsMasterProtein	7705855	estradiol 17-beta-dehydrogenase 12 [Homo sapiens]	23.0769	6	7	6	1	312	34.302	9.32	14000000	1.738	High	0	0	49.2624	6
FALSE	IsMasterProtein	20149675	EF-hand domain-containing protein D2 [Homo sapiens]	26.25	6	6	6	1	240	26.68	5.2	1300000	2.162	High	0	0	47.8072	6
FALSE	None	401461781	mitochondrial dicarboxylate carrier isoform 3 [Homo sapiens]	18.4729	6	10	6	1	406	43.583	9.25	100000000	1.848	High	2	0	44.2297	6
FALSE	IsMasterProtein	14150017	transmembrane protein 126A isoform 1 [Homo sapiens]	34.359	6	6	6	1	195	21.513	9.26	3800000	2.511	High	3	0	41.6236	6
FALSE	IsMasterProtein	5031635	cofilin-1 [Homo sapiens]	50	6	8	6	1	166	18.491	8.09	53000000	2.981	High	7	0	32.9406	6
FALSE	IsMasterProtein	4502205	ADP-ribosylation factor 4 [Homo sapiens]	45	8	23	5	1	180	20.498	7.14	69000000	17.738	High	0	0	351.316	8
FALSE	IsMasterProtein	13569962	ras-related protein Rab-1B [Homo sapiens]	66.1692	11	23	5	1	201	22.157	5.73	22000000	18.307	High	0	0	273.614	11
FALSE	IsMasterProteinCandidate	41393614	ras-related protein Rab-5C isoform a [Homo sapiens]	53.2407	8	14	5	1	216	23.468	8.41	42000000	11.328	High	0	0	238.042	8
FALSE	IsMasterProtein	354721184	ras-related protein Rab-5C isoform b [Homo sapiens]	46.1847	8	14	5	1	249	27.019	8.66	42000000	9	High	0	0	238.042	8
FALSE	IsMasterProteinCandidate	4506129	ribose-phosphate pyrophosphokinase 2 isoform 2 [Homo sapiens]	28.3019	8	18	5	1	318	34.747	6.61	30000000	9	High	0	0	237.37	8
FALSE	IsMasterProtein	84875539	ribose-phosphate pyrophosphokinase 2 isoform 1 [Homo sapiens]	28.0374	8	18	5	1	321	35.032	6.46	30000000	9	High	0	0	237.37	8
FALSE	IsMasterProtein	380837121	vesicle-trafficking protein SEC22b precursor [Homo sapiens]	29.3023	5	10	5	1	215	24.725	8.51	14000000	4.623	High	0	0	219.82	5
FALSE	IsMasterProtein	24234699	keratin, type I cytoskeletal 19 [Homo sapiens]	20.75	12	17	5	0	400	44.079	5.14	8100000	1.829	High	0	0	205.327	12
FALSE	None	38016907	erythrocyte band 7 integral membrane protein isoform b [Homo sapiens]	43.9024	5	11	5	1	123	13.466	8.02	34000000	62.096	High	0	0	172.87	5
FALSE	IsMasterProtein	5453710	LIM and SH3 domain protein 1 isoform a [Homo sapiens]	18.3908	5	8	5	1	261	29.698	7.05	6300000	1.738	High	0	0	170.52	5
FALSE	None	291084858	pyruvate dehydrogenase E1 component subunit beta, mitochondrial isoform 2 precursor [Homo sapiens]	20.8211	5	9	5	1	341	37.49	6.44	7200000	1.955	High	0	0	159.744	5
FALSE	None	389565487	programmed cell death protein 6 isoform 4 [Homo sapiens]	45.4545	5	7	5	1	121	14.441	5.29	12000000	6.197	High	0	0	152.427	5
FALSE	None	389565483	programmed cell death protein 6 isoform 2 [Homo sapiens]	30.1587	5	9	5	1	189	21.651	5.4	12000000	4.012	High	0	0	152.427	5
FALSE	IsMasterProtein	16751921	dermcidin preproprotein [Homo sapiens]	34.5455	5	7	5	1	110	11.277	6.54	86000000	13.678	High	0	0	151.643	5
FALSE	IsMasterProtein	4503571	alpha-enolase isoform 1 [Homo sapiens]	22.8111	8	8	8	1	434	47.139	7.39	5800000	1.31	High	0	0	121.427	8
FALSE	None	208879470	eukaryotic translation elongation factor 1 epsilon-1 isoform 2 [Homo sapiens]	31.6547	5	6	5	1	139	15.538	8.34	26000000	3.642	High	0	0	145.978	5
FALSE	IsMasterProtein	5803227	14-3-3 protein theta [Homo sapiens]	29.7959	8	11	5	1	245	27.747	4.78	14000000	3.394	High	0	0	145.815	8
FALSE	IsMasterProteinCandidate	25188179	voltage-dependent anion-selective channel protein 3 isoform 1 [Homo sapiens]	25.0883	6	9	5	1	283	30.639	8.66	26000000	1.512	High	0	0	144.203	6
FALSE	IsMasterProtein	208879465	voltage-dependent anion-selective channel protein 3 isoform 2 [Homo sapiens]	25	6	9	5	1	284	30.77	8.66	26000000	1.512	High	0	0	144.203	6
FALSE	IsMasterProtein	4885165	cystatin-A [Homo sapiens]	67.3469	5	10	5	1	98	11	5.5	92000000	18.307	High	0	0	141.206	5
FALSE	IsMasterProteinCandidate	395132436	60S ribosomal protein L18 isoform 2 [Homo sapiens]	32.7044	5	6	5	1	159	18.08	11.84	12000000	9	High	0	0	139.385	5
FALSE	IsMasterProtein	4506607	60S ribosomal protein L18 isoform 1 [Homo sapiens]	27.6596	5	6	5	1	188	21.621	11.72	12000000	6.197	High	0	0	139.385	5
FALSE	IsMasterProtein	98986464	transmembrane emp24 domain-containing protein 10 precursor [Homo sapiens]	21.4612	5	6	5	1	219	24.96	7.44	5300000	2.162	High	0	0	132.07	5
FALSE	IsMasterProtein	10190746	retinol dehydrogenase 14 [Homo sapiens]	19.0476	5	6	5	1	336	36.841	8.79	3900000	0.833	High	0	0	130.908	5
FALSE	None	63252896	tropomyosin alpha-1 chain isoform 3 [Homo sapiens]	24.6479	10	12	5	1	284	32.717	4.75	3600000	4.623	High	0	0	130.092	10
FALSE	IsMasterProteinCandidate	375151597	60S ribosomal protein L10 isoform c [Homo sapiens]	25.2809	5	9	5	1	178	20.453	10.52	8400000	9	High	0	0	126.561	5
FALSE	IsMasterProtein	223890243	60S ribosomal protein L10 isoform a [Homo sapiens]	21.028	5	9	5	1	214	24.588	10.08	8400000	9	High	0	0	126.561	5
FALSE	IsMasterProtein	4506201	proteasome subunit beta type-5 isoform 1 [Homo sapiens]	23.5741	5	5	5	1	263	28.462	6.92	3400000	1.154	High	0	0	126.163	5
FALSE	IsMasterProteinCandidate	5454090	translocon-associated protein subunit delta isoform 2 precursor [Homo sapiens]	31.2139	5	7	5	1	173	18.987	6.15	14000000	4.623	High	0	0	125.007	5
FALSE	IsMasterProteinCandidate	325301078	translocon-associated protein subunit delta isoform 3 precursor [Homo sapiens]	29.8343	5	7	5	1	181	19.92	5.52	14000000	4.623	High	0	0	125.007	5
FALSE	IsMasterProtein	325301072	translocon-associated protein subunit delta isoform 1 precursor [Homo sapiens]	29.3478	5	7	5	1	184	20.2	5.81	14000000	3.642	High	0	0	125.007	5
FALSE	IsMasterProtein	4506671	60S acidic ribosomal protein P2 [Homo sapiens]	69.5652	5	10	5	1	115	11.658	4.54	42000000	30.623	High	0	0	123.476	5
FALSE	None	4506727	40S ribosomal protein S4, Y isoform 1 [Homo sapiens]	12.9278	5	8	5	1	263	29.437	10.24	10000000	2.728	High	0	0	116.542	5
FALSE	IsMasterProtein	15431297	60S ribosomal protein L13 isoform 1 [Homo sapiens]	24.6445	5	7	5	1	211	24.247	11.65	9400000	4.012	High	0	0	113.288	5
FALSE	IsMasterProteinCandidate	4507645	triosephosphate isomerase isoform 1 [Homo sapiens]	27.3092	5	5	5	1	249	26.653	6.9	5800000	1.054	High	0	0	112.316	5
FALSE	IsMasterProtein	226529917	triosephosphate isomerase isoform 2 [Homo sapiens]	23.7762	5	5	5	1	286	30.772	5.92	5800000	0.833	High	0	0	112.316	5
FALSE	IsMasterProteinCandidate	4557797	nucleoside diphosphate kinase A isoform b [Homo sapiens]	40.7895	5	9	5	1	152	17.138	6.19	10000000	6.943	High	0	0	104.401	5
FALSE	IsMasterProtein	38045913	nucleoside diphosphate kinase A isoform a [Homo sapiens]	35.0282	5	9	5	1	177	19.641	5.58	10000000	5.579	High	0	0	104.401	5
FALSE	IsMasterProtein	7706322	UPF0568 protein C14orf166 [Homo sapiens]	21.3115	5	6	5	1	244	28.051	6.65	1900000	1.371	High	0	0	103.844	5
FALSE	None	281604151	serine/threonine-protein phosphatase PGAM5, mitochondrial isoform 3 [Homo sapiens]	19.6078	5	5	5	1	255	28.002	7.25	92000000	1.154	High	0	0	103.041	5
FALSE	IsMasterProtein	226443152	alpha/beta hydrolase domain-containing protein 14B isoform 1 [Homo sapiens]	33.3333	5	6	5	1	210	22.332	6.4	13000000	2.981	High	0	0	100.136	5
FALSE	IsMasterProtein	23065552	glutathione S-transferase Mu 3 [Homo sapiens]	28.8889	6	8	5	1	225	26.542	5.54	4600000	1.581	High	0	0	97.5407	6
FALSE	IsMasterProtein	156713442	proteasome subunit alpha type-4 isoform 1 [Homo sapiens]	15.3257	5	6	5	1	261	29.465	7.72	11000000	1.276	High	0	0	95.6731	5
FALSE	IsMasterProteinCandidate	469608407	transgelin-2 isoform b [Homo sapiens]	28.6432	5	8	5	1	199	22.377	8.25	2500000	1.683	High	0	0	95.2781	5
FALSE	IsMasterProtein	469608410	transgelin-2 isoform a [Homo sapiens]	25.9091	5	8	5	1	220	24.438	8.25	2500000	1.512	High	0	0	95.2781	5
FALSE	None	88703062	40S ribosomal protein S4, Y isoform 2 [Homo sapiens]	11.7871	5	7	5	1	263	29.277	10.08	8500000	1.738	High	0	0	95.1571	5
FALSE	IsMasterProtein	6912634	60S ribosomal protein L13a isoform 1 [Homo sapiens]	23.6453	5	7	5	1	203	23.562	10.93	27000000	4.995	High	0	0	90.7369	5
FALSE	None	336391093	ras-related protein Rab-2A isoform b [Homo sapiens]	32.9787	5	7	5	1	188	20.834	6.11	3500000	2.831	High	0	0	89.8184	5
FALSE	IsMasterProtein	4506623	60S ribosomal protein L27 [Homo sapiens]	43.3824	5	10	5	1	136	15.788	10.56	25000000	62.096	High	0	0	88.2469	5
FALSE	IsMasterProtein	21735621	malate dehydrogenase, mitochondrial precursor [Homo sapiens]	17.7515	5	5	5	1	338	35.481	8.68	1800000	0.73	High	0	0	87.9401	5
FALSE	IsMasterProtein	225579078	retinol dehydrogenase 13 isoform 1 precursor [Homo sapiens]	14.1994	5	5	5	1	331	35.91	8.1	4200000	0.833	High	0	0	85.4229	5
FALSE	IsMasterProteinCandidate	14916501	40S ribosomal protein S24 isoform a [Homo sapiens]	36.1538	5	10	5	1	130	15.059	10.89	15000000	20.544	High	0	0	85.163	5
FALSE	IsMasterProteinCandidate	214829241	40S ribosomal protein S24 isoform b [Homo sapiens]	35.8779	5	10	5	1	131	15.187	10.9	15000000	20.544	High	0	0	85.163	5
FALSE	IsMasterProteinCandidate	214010222	40S ribosomal protein S24 isoform e [Homo sapiens]	35.6061	5	10	5	1	132	15.315	10.92	15000000	20.544	High	0	0	85.163	5
FALSE	IsMasterProteinCandidate	4506703	40S ribosomal protein S24 isoform c [Homo sapiens]	35.3383	5	10	5	1	133	15.413	10.78	15000000	20.544	High	0	0	85.163	5
FALSE	IsMasterProtein	214010226	40S ribosomal protein S24 isoform d [Homo sapiens]	16.263	5	10	5	1	289	32.41	10.15	15000000	3.642	High	0	0	85.163	5
FALSE	IsMasterProtein	192455698	probable glutathione peroxidase 8 [Homo sapiens]	20.5742	5	6	5	1	209	23.866	9.35	9100000	1.848	High	0	0	84.5238	5
FALSE	IsMasterProtein	157168362	purine nucleoside phosphorylase [Homo sapiens]	21.4533	5	5	5	1	289	32.097	6.95	1600000	0.896	High	0	0	84.092	5
FALSE	IsMasterProtein	23618867	sideroflexin-1 [Homo sapiens]	22.6708	6	6	5	1	322	35.596	9.07	7100000	1.154	High	0	0	83.8598	6
FALSE	IsMasterProteinCandidate	372266169	ras-related protein Rab-34 isoform 6 [Homo sapiens]	25.3165	5	6	5	1	237	26.656	6.99	6500000	1.371	High	0	0	82.681	5
FALSE	IsMasterProtein	372266171	ras-related protein Rab-34 isoform 1 [Homo sapiens]	23.166	5	6	5	1	259	29.026	7.88	6500000	1.254	High	0	0	82.681	5
FALSE	IsMasterProtein	4757834	BAG family molecular chaperone regulator 2 [Homo sapiens]	20.8531	5	6	5	1	211	23.757	6.7	27000000	1.276	High	0	0	82.3273	5
FALSE	IsMasterProtein	11415026	60S ribosomal protein L18a [Homo sapiens]	19.8864	5	7	5	1	176	20.749	10.71	11000000	3.642	High	0	0	81.9042	5
FALSE	IsMasterProteinCandidate	13904866	60S ribosomal protein L28 isoform 2 [Homo sapiens]	33.5766	5	5	5	1	137	15.738	12.02	13000000	2.594	High	0	0	80.4673	5
FALSE	IsMasterProteinCandidate	209915581	60S ribosomal protein L28 isoform 1 [Homo sapiens]	28.2209	5	5	5	1	163	18.418	10.78	13000000	1.848	High	0	0	80.4673	5
FALSE	IsMasterProtein	209915584	60S ribosomal protein L28 isoform 3 [Homo sapiens]	27.2189	5	5	5	1	169	19.136	10.83	13000000	1.61	High	0	0	80.4673	5
FALSE	IsMasterProtein	300796991	mitochondrial glutamate carrier 1 [Homo sapiens]	21.9814	5	6	5	1	323	34.448	9.29	16000000	0.968	High	0	0	76.0568	5
FALSE	IsMasterProtein	156631005	26S proteasome non-ATPase regulatory subunit 8 [Homo sapiens]	16.5714	5	8	5	1	350	39.587	9.7	9900000	1.512	High	0	0	71.9596	5
FALSE	IsMasterProtein	4504193	transcription initiation factor IIB [Homo sapiens]	21.2025	5	5	5	1	316	34.811	8.35	1600000	0.896	High	0	0	70.6768	5
FALSE	IsMasterProtein	4502899	clathrin light chain A isoform a [Homo sapiens]	25.2294	5	5	5	1	218	23.647	4.53	8600000	4.179	High	0	0	66.0007	5
FALSE	IsMasterProtein	4506695	40S ribosomal protein S19 [Homo sapiens]	23.4483	5	5	5	1	145	16.051	10.32	4700000	2.162	High	0	0	64.4005	5
FALSE	IsMasterProteinCandidate	4503609	electron transfer flavoprotein subunit beta isoform 1 [Homo sapiens]	17.2549	5	5	5	1	255	27.826	8.1	4700000	1.154	High	0	0	62.4851	5
FALSE	IsMasterProtein	62420877	electron transfer flavoprotein subunit beta isoform 2 [Homo sapiens]	12.7168	5	5	5	1	346	37.411	7.17	4700000	0.778	High	0	0	62.4851	5
FALSE	None	7705813	60S ribosomal protein L26-like 1 [Homo sapiens]	26.8966	5	6	5	1	145	17.246	10.55	10000000	5.813	High	0	0	61.9865	5
FALSE	IsMasterProtein	4506189	proteasome subunit alpha type-7 [Homo sapiens]	18.1452	5	6	5	1	248	27.87	8.46	19000000	1.683	High	0	0	61.8913	5
FALSE	IsMasterProtein	13376840	WD repeat-containing protein 61 [Homo sapiens]	21.3115	5	7	5	1	305	33.56	5.47	2800000	1.581	High	0	0	59.494	5
FALSE	IsMasterProtein	4506193	proteasome subunit beta type-1 [Homo sapiens]	23.2365	5	7	5	1	241	26.472	8.13	3100000	2.162	High	0	0	55.0204	5
FALSE	IsMasterProteinCandidate	394581976	testisin isoform 4 preproprotein [Homo sapiens]	23.1111	5	5	5	1	225	25.46	8.48	7300000	1.276	High	0	0	52.6993	5
FALSE	IsMasterProteinCandidate	21614533	testisin isoform 3 preproprotein [Homo sapiens]	17.3333	5	5	5	1	300	33.54	7.69	7300000	1.154	High	0	0	52.6993	5
FALSE	IsMasterProteinCandidate	21614531	testisin isoform 2 preproprotein [Homo sapiens]	16.6667	5	5	5	1	312	34.611	7.64	7300000	1.054	High	0	0	52.6993	5
FALSE	IsMasterProtein	5803197	testisin isoform 1 preproprotein [Homo sapiens]	16.5605	5	5	5	1	314	34.861	7.62	7300000	1.054	High	0	0	52.6993	5
FALSE	IsMasterProtein	6005860	60S ribosomal protein L35 [Homo sapiens]	29.2683	5	7	5	1	123	14.543	11.05	32000000	30.623	High	0	0	48.2771	5
FALSE	IsMasterProteinCandidate	313569776	60S ribosomal protein L17 isoform a [Homo sapiens]	23.3696	5	5	5	1	184	21.383	10.17	15000000	2.594	High	0	0	47.47	5
FALSE	IsMasterProtein	313569822	RPL17-C18orf32 protein isoform 1 [Homo sapiens]	18.8596	5	5	5	1	228	26.356	10.1	15000000	1.61	High	0	0	47.47	5
FALSE	IsMasterProtein	10863927	peptidyl-prolyl cis-trans isomerase A [Homo sapiens]	24.2424	5	6	5	1	165	18.001	7.81	8700000	2.981	High	2	0	42.941	5
FALSE	IsMasterProteinCandidate	332000017	5'-AMP-activated protein kinase subunit gamma-1 isoform 4 [Homo sapiens]	17.0569	5	5	5	1	299	34.062	8.46	2300000	0.778	High	3	0	41.5853	5
FALSE	IsMasterProteinCandidate	4506061	5'-AMP-activated protein kinase subunit gamma-1 isoform 1 [Homo sapiens]	15.4079	5	5	5	1	331	37.556	6.92	2300000	0.73	High	3	0	41.5853	5
FALSE	IsMasterProtein	332000015	5'-AMP-activated protein kinase subunit gamma-1 isoform 3 [Homo sapiens]	15	5	5	5	1	340	38.508	7.09	2300000	0.688	High	3	0	41.5853	5
FALSE	IsMasterProtein	34147513	ras-related protein Rab-7a [Homo sapiens]	32.8502	5	5	5	1	207	23.475	6.7	1500000	1.276	High	5	0	36.62	5
FALSE	IsMasterProtein	59710109	translocase of inner mitochondrial membrane domain-containing protein 1 precursor [Homo sapiens]	19.2982	5	6	5	1	285	32.158	8.5	2000000	1.371	High	14	0	20.51	5
FALSE	IsMasterProtein	21328448	14-3-3 protein beta/alpha [Homo sapiens]	32.9268	8	11	4	1	246	28.065	4.83	6200000	4.179	High	0	0	156.213	8
FALSE	IsMasterProteinCandidate	4507125	small nuclear ribonucleoprotein-associated proteins B and B' isoform B [Homo sapiens]	16.4502	4	7	4	1	231	23.64	10.9	7300000	1.894	High	0	0	152.796	4
FALSE	IsMasterProtein	13027650	small nuclear ribonucleoprotein-associated protein N [Homo sapiens]	15.8333	4	7	4	1	240	24.598	11.19	7300000	1.683	High	0	0	152.796	4
FALSE	IsMasterProteinCandidate	38150007	small nuclear ribonucleoprotein-associated proteins B and B' isoform B' [Homo sapiens]	15.8333	4	7	4	1	240	24.594	11.19	7300000	1.683	High	0	0	152.796	4
FALSE	None	281427280	cyclin-dependent kinase 1 isoform 4 [Homo sapiens]	47.7064	5	7	4	1	109	12.459	7.4	15000000	13.678	High	0	0	148.647	5
FALSE	None	304555588	elongation factor 1-delta isoform 5 [Homo sapiens]	18.7023	4	6	4	1	262	29.053	5.03	5100000	1.683	High	0	0	144.348	4
FALSE	IsMasterProtein	315221152	60S ribosomal protein L11 isoform 2 [Homo sapiens]	24.8588	4	5	4	1	177	20.112	9.6	31000000	2.594	High	0	0	130.568	4
FALSE	IsMasterProtein	8923390	coiled-coil-helix-coiled-coil-helix domain-containing protein 3, mitochondrial precursor [Homo sapiens]	15.4185	4	4	4	1	227	26.136	8.28	10000000	1.031	High	0	0	128.343	4
FALSE	IsMasterProtein	21464101	14-3-3 protein gamma [Homo sapiens]	24.6964	7	9	4	1	247	28.285	4.89	7600000	2.162	High	0	0	123.881	7
FALSE	None	63252898	tropomyosin alpha-1 chain isoform 1 [Homo sapiens]	21.831	9	11	4	1	284	32.689	4.74	2800000	3.87	High	0	0	120.637	9
FALSE	IsMasterProteinCandidate	4506697	40S ribosomal protein S20 isoform 2 [Homo sapiens]	23.5294	4	7	4	1	119	13.364	9.94	54000000	24.119	High	0	0	118.885	4
FALSE	IsMasterProtein	226246671	40S ribosomal protein S20 isoform 1 [Homo sapiens]	19.7183	4	7	4	1	142	15.995	9.32	54000000	13.678	High	0	0	118.885	4
FALSE	IsMasterProteinCandidate	374081856	ras-related protein Rab-18 isoform 3 [Homo sapiens]	22.8426	4	5	4	1	197	22.444	8.97	15000000	0.931	High	0	0	114.431	4
FALSE	IsMasterProtein	10880989	ras-related protein Rab-18 isoform 1 [Homo sapiens]	21.8447	4	5	4	1	206	22.963	5.24	15000000	1.031	High	0	0	114.431	4
FALSE	IsMasterProtein	19557691	surfeit locus protein 4 [Homo sapiens]	16.7286	4	8	4	1	269	30.374	7.78	19000000	1.61	High	0	0	113.946	4
FALSE	None	384475517	triosephosphate isomerase isoform 3 [Homo sapiens]	31.7365	4	4	4	1	167	17.947	5.58	5800000	1.31	High	0	0	112.316	4
FALSE	IsMasterProteinCandidate	163965364	nascent polypeptide-associated complex subunit alpha isoform b [Homo sapiens]	25.5814	4	4	4	1	215	23.37	4.56	6800000	2.728	High	0	0	110.904	4
FALSE	IsMasterProtein	47825361	F-box only protein 50 [Homo sapiens]	12	4	5	4	1	275	30.828	6.62	6500000	1.424	High	0	0	109.834	4
FALSE	IsMasterProteinCandidate	94721252	vesicle-associated membrane protein-associated protein A isoform 2 [Homo sapiens]	22.0884	5	7	4	1	249	27.875	8.62	2000000	2.455	High	0	0	107.757	5
FALSE	IsMasterProtein	94721250	vesicle-associated membrane protein-associated protein A isoform 1 [Homo sapiens]	18.7075	5	7	4	1	294	32.593	8.91	2000000	2.162	High	0	0	107.757	5
FALSE	None	341604768	60S ribosomal protein L13 isoform 2 [Homo sapiens]	22.9167	4	6	4	1	192	22.17	11.65	9400000	3.642	High	0	0	107.713	4
FALSE	IsMasterProteinCandidate	4502749	cyclin-dependent kinase inhibitor 2A isoform p16INK4a [Homo sapiens]	40.3846	4	6	4	1	156	16.522	5.81	7500000	4.623	High	0	0	106.602	4
FALSE	IsMasterProtein	304376272	cyclin-dependent kinase inhibitor 2A isoform p16gamma [Homo sapiens]	37.7246	4	6	4	1	167	17.872	6.89	7500000	4.623	High	0	0	106.602	4
FALSE	IsMasterProteinCandidate	47519616	tropomyosin beta chain isoform 2 [Homo sapiens]	14.0845	7	8	4	0	284	32.97	4.67	2400000	2.162	High	0	0	103.252	7
FALSE	IsMasterProtein	42476296	tropomyosin beta chain isoform 1 [Homo sapiens]	14.0845	7	8	4	0	284	32.831	4.7	2400000	2.162	High	0	0	103.252	7
FALSE	IsMasterProtein	4506707	40S ribosomal protein S25 [Homo sapiens]	28	4	6	4	1	125	13.734	10.11	23000000	5.31	High	0	0	101.881	4
FALSE	IsMasterProtein	251831110	cytochrome c oxidase subunit II [Homo sapiens]	23.348	4	8	4	1	227	25.548	4.82	18000000	2.594	High	0	0	101.121	4
FALSE	IsMasterProtein	14917115	keratin, type I cuticular Ha1 [Homo sapiens]	10.3365	4	6	1	1	416	47.207	4.88	3000000	0.585	High	0	0	92.0351	4
FALSE	IsMasterProteinCandidate	354983495	protein-L-isoaspartate(D-aspartate) O-methyltransferase isoform 3 [Homo sapiens]	17.6	4	5	4	1	250	26.61	8.24	3900000	1.154	High	0	0	96.6713	4
FALSE	IsMasterProteinCandidate	354983499	protein-L-isoaspartate(D-aspartate) O-methyltransferase isoform 5 [Homo sapiens]	17.5299	4	5	4	1	251	26.653	7.09	3900000	1.154	High	0	0	96.6713	4
FALSE	IsMasterProteinCandidate	354983501	protein-L-isoaspartate(D-aspartate) O-methyltransferase isoform 1 [Homo sapiens]	15.4386	4	5	4	1	285	30.296	7.52	3900000	0.968	High	0	0	96.6713	4
FALSE	IsMasterProtein	354983493	protein-L-isoaspartate(D-aspartate) O-methyltransferase isoform 2 [Homo sapiens]	15.3846	4	5	4	1	286	30.339	6.73	3900000	0.968	High	0	0	96.6713	4
FALSE	IsMasterProtein	83921614	cytochrome b5 type B [Homo sapiens]	36.6667	4	6	4	1	150	16.684	4.97	16000000	6.197	High	0	0	94.1995	4
FALSE	IsMasterProtein	19923262	ras-related protein Rab-5A [Homo sapiens]	42.3256	7	12	4	1	215	23.644	8.15	18000000	7.111	High	0	0	93.7494	7
FALSE	IsMasterProtein	323276700	40S ribosomal protein S10 [Homo sapiens]	23.6364	4	5	4	1	165	18.886	10.15	29000000	2.162	High	0	0	92.7742	4
FALSE	None	344030202	ras-related protein Rab-6A isoform d [Homo sapiens]	42.3077	4	6	4	1	104	11.708	5.22	12000000	4.179	High	0	0	92.1372	4
FALSE	IsMasterProtein	148612885	ADP-ribosylation factor-like protein 2 isoform 1 [Homo sapiens]	25	4	4	4	1	184	20.865	6.34	4800000	1.512	High	0	0	90.8537	4
FALSE	None	396578178	erythrocyte band 7 integral membrane protein isoform d [Homo sapiens]	30.9524	4	7	4	1	168	18.687	9.39	26000000	4.623	High	0	0	90.0008	4
FALSE	None	396578176	erythrocyte band 7 integral membrane protein isoform c [Homo sapiens]	26.3959	4	7	4	1	197	22.025	7.85	26000000	3.642	High	0	0	90.0008	4
FALSE	IsMasterProtein	7657347	mitochondrial carrier homolog 2 [Homo sapiens]	18.8119	4	7	4	1	303	33.309	7.97	37000000	1.512	High	0	0	89.6245	4
FALSE	IsMasterProtein	83376130	elongation factor 1-beta [Homo sapiens]	24.4444	4	5	4	1	225	24.748	4.67	55000000	1.031	High	0	0	88.3441	4
FALSE	IsMasterProtein	4826665	copper chaperone for superoxide dismutase [Homo sapiens]	13.1387	4	4	4	1	274	29.022	5.58	4900000	0.848	High	0	0	87.8687	4
FALSE	IsMasterProtein	166795268	retinol dehydrogenase 11 isoform 1 precursor [Homo sapiens]	18.5535	4	4	4	1	318	35.363	8.82	5200000	0.778	High	0	0	87.6984	4
FALSE	IsMasterProtein	46249393	rho-related GTP-binding protein RhoG precursor [Homo sapiens]	24.0838	4	6	4	1	191	21.295	8.12	14000000	2.511	High	0	0	87.2286	4
FALSE	IsMasterProtein	4506773	protein S100-A9 [Homo sapiens]	44.7368	4	10	4	1	114	13.234	6.13	14000000	12.895	High	0	0	87.0748	4
FALSE	None	156713444	proteasome subunit alpha type-4 isoform 2 [Homo sapiens]	15.7895	4	4	4	1	190	21.351	8.35	5200000	1.31	High	0	0	85.2107	4
FALSE	None	342187211	fructose-bisphosphate aldolase A isoform 2 [Homo sapiens]	13.3971	5	5	5	1	418	45.232	8.25	4000000	0.65	High	0	0	88.2378	5
FALSE	IsMasterProtein	4502735	cyclin-dependent kinase 4 [Homo sapiens]	21.1221	5	7	4	1	303	33.708	7.01	6400000	1.738	High	0	0	84.8472	5
FALSE	None	390608657	40S ribosomal protein S3a isoform 2 [Homo sapiens]	37.931	4	5	4	1	58	6.448	10.51	12000000	45.416	High	0	0	84.6671	4
FALSE	None	395132450	60S ribosomal protein L13a isoform 2 [Homo sapiens]	26.0563	4	6	4	1	142	16.72	10.81	27000000	9	High	0	0	83.7726	4
FALSE	IsMasterProteinCandidate	189181759	electron transfer flavoprotein subunit alpha, mitochondrial isoform b [Homo sapiens]	18.3099	4	7	4	1	284	30.007	8.57	1800000	1.448	High	0	0	83.3942	4
FALSE	IsMasterProtein	4503607	electron transfer flavoprotein subunit alpha, mitochondrial isoform a [Homo sapiens]	15.6156	4	7	4	1	333	35.058	8.38	1800000	1.239	High	0	0	83.3942	4
FALSE	None	319996655	c-myc promoter-binding protein-1 isoform MBP-1 [Homo sapiens]	14.0762	4	4	4	1	341	36.905	6.28	4600000	0.719	High	0	0	82.2946	4
FALSE	IsMasterProteinCandidate	4885495	dnaJ homolog subfamily B member 6 isoform b [Homo sapiens]	17.0124	4	5	4	1	241	26.883	7.55	8900000	2.162	High	0	0	82.1022	4
FALSE	IsMasterProtein	17388799	dnaJ homolog subfamily B member 6 isoform a [Homo sapiens]	12.5767	4	5	4	1	326	36.065	9.16	8900000	1.424	High	0	0	82.1022	4
FALSE	None	222144317	ras-related protein Rab-34 isoform 4 [Homo sapiens]	18.7251	4	5	4	1	251	28.211	7.64	5800000	1.054	High	0	0	82.0497	4
FALSE	IsMasterProtein	17998551	serpin B12 [Homo sapiens]	21.7284	7	8	7	1	405	46.247	5.53	14000000	1.404	High	0	0	86.3765	7
FALSE	None	10337581	keratin, type I cuticular Ha3-II [Homo sapiens]	6.93069	3	5	0	1	404	46.185	4.84		0.407	High	0	0	85.8048	3
FALSE	IsMasterProteinCandidate	14917117	keratin, type I cuticular Ha3-I [Homo sapiens]	6.93069	3	4	1	1	404	45.911	4.82	1400000	0.374	High	0	0	85.7249	3
FALSE	IsMasterProtein	14917119	keratin, type I cuticular Ha4 [Homo sapiens]	6.42202	3	4	1	1	436	49.392	5.06	1400000	0.425	High	0	0	85.7249	3
FALSE	IsMasterProteinCandidate	341916344	PREDICTED: keratin, type I cuticular Ha4-like [Homo sapiens]	6.42202	3	4	1	1	436	49.38	5.06	1400000	0.425	High	0	0	85.7249	3
FALSE	None	341604770	60S ribosomal protein L13 isoform 3 [Homo sapiens]	25	4	6	4	1	164	18.833	11.58	7500000	4.623	High	0	0	81.0045	4
FALSE	IsMasterProtein	7706212	adenylate kinase isoenzyme 6 isoform b [Homo sapiens]	25.5814	4	5	4	1	172	20.049	4.58	2800000	2.162	High	0	0	80.9735	4
FALSE	None	372266173	ras-related protein Rab-34 isoform 7 [Homo sapiens]	20.0772	4	5	4	1	259	28.897	8.05	6500000	1.154	High	0	0	80.6037	4
FALSE	None	222144319	ras-related protein Rab-34 isoform 5 [Homo sapiens]	16.4557	4	5	4	1	316	35.162	8.63	6500000	0.778	High	0	0	80.6037	4
FALSE	IsMasterProtein	7706200	protein THEM6 precursor [Homo sapiens]	20.6731	4	7	4	1	208	23.85	9.55	12000000	1.683	High	0	0	80.2557	4
FALSE	None	63252906	tropomyosin alpha-1 chain isoform 7 [Homo sapiens]	23.2394	9	11	4	1	284	32.797	4.75	13000000	3.437	High	0	0	80.232	9
FALSE	IsMasterProtein	148727341	serine-threonine kinase receptor-associated protein [Homo sapiens]	20.2857	4	5	4	1	350	38.414	5.12	2100000	0.688	High	0	0	79.8057	4
FALSE	IsMasterProtein	5453599	F-actin-capping protein subunit alpha-2 [Homo sapiens]	23.0769	5	5	4	1	286	32.929	5.85	3300000	1.424	High	0	0	79.3645	5
FALSE	IsMasterProtein	5454122	mitochondrial import inner membrane translocase subunit Tim23 [Homo sapiens]	27.7512	4	10	4	1	209	21.929	8.6	26000000	6.943	High	0	0	79.2905	4
FALSE	IsMasterProteinCandidate	410171122	PREDICTED: eukaryotic translation initiation factor 1A, X-chromosomal-like [Homo sapiens]	26.3889	4	7	4	1	144	16.45	5.24	24000000	6.197	High	0	0	78.7673	4
FALSE	IsMasterProtein	33356163	eukaryotic translation initiation factor 1A, Y-chromosomal [Homo sapiens]	26.3889	4	7	4	1	144	16.432	5.24	24000000	6.197	High	0	0	78.7673	4
FALSE	IsMasterProtein	5032041	GTP-binding protein Rheb [Homo sapiens]	28.8043	4	4	4	1	184	20.485	5.92	7200000	1.783	High	0	0	78.3293	4
FALSE	IsMasterProtein	94557305	39S ribosomal protein L19, mitochondrial [Homo sapiens]	11.3014	4	4	4	1	292	33.514	9.5	1900000	0.585	High	0	0	78.0195	4
FALSE	IsMasterProtein	4506609	60S ribosomal protein L19 [Homo sapiens]	21.9388	4	6	4	1	196	23.451	11.47	21000000	9	High	0	0	77.3921	4
FALSE	IsMasterProtein	14150100	cancer-related nucleoside-triphosphatase [Homo sapiens]	26.3158	4	6	4	1	190	20.7	9.54	9100000	1.848	High	0	0	76.586	4
FALSE	None	13899342	mitochondrial glutamate carrier 2 [Homo sapiens]	11.746	4	5	4	1	315	33.826	9.25	16000000	0.585	High	0	0	76.0568	4
FALSE	IsMasterProtein	7661922	ras-related protein Rab-21 [Homo sapiens]	23.1111	4	4	4	1	225	24.332	7.94	2700000	1.031	High	0	0	75.5928	4
FALSE	IsMasterProteinCandidate	4504445	heterogeneous nuclear ribonucleoprotein A1 isoform a [Homo sapiens]	17.8125	5	7	4	1	320	34.175	9.23	3800000	1.336	High	0	0	75.0586	5
FALSE	IsMasterProtein	14043070	heterogeneous nuclear ribonucleoprotein A1 isoform b [Homo sapiens]	15.3226	5	7	4	1	372	38.723	9.13	3800000	1.336	High	0	0	75.0586	5
FALSE	IsMasterProteinCandidate	219555712	eukaryotic translation initiation factor 5A-1 isoform B [Homo sapiens]	20.1299	4	5	4	1	154	16.821	5.24	4400000	3.217	High	0	0	74.8312	4
FALSE	IsMasterProtein	219555707	eukaryotic translation initiation factor 5A-1 isoform A [Homo sapiens]	16.8478	4	5	4	1	184	20.157	7.01	4400000	2.162	High	0	0	74.8312	4
FALSE	IsMasterProtein	115298657	protein S100-A7 [Homo sapiens]	23.7624	4	6	4	1	101	11.464	6.77	8400000	4.179	High	0	0	73.2633	4
FALSE	IsMasterProtein	41393577	gem-associated protein 6 [Homo sapiens]	28.1437	4	4	4	1	167	18.812	5.12	14000000	2.728	High	0	0	70.293	4
FALSE	IsMasterProtein	4502891	methylosome subunit pICln [Homo sapiens]	24.0506	4	5	4	1	237	26.199	4.11	8200000	3.217	High	0	0	68.0359	4
FALSE	IsMasterProteinCandidate	73623033	serpin B8 isoform b [Homo sapiens]	18.1818	4	4	4	1	242	27.655	4.89	1600000	0.931	High	0	0	66.5111	4
FALSE	IsMasterProtein	38504673	serpin B8 isoform a [Homo sapiens]	11.7647	4	4	4	1	374	42.739	5.57	1600000	0.52	High	0	0	66.5111	4
FALSE	IsMasterProteinCandidate	304571975	L-xylulose reductase isoform 2 [Homo sapiens]	16.1157	4	4	4	1	242	25.726	8.1	1700000	0.848	High	0	0	66.3647	4
FALSE	IsMasterProtein	7705925	L-xylulose reductase isoform 1 [Homo sapiens]	15.9836	4	4	4	1	244	25.897	8.1	1700000	0.848	High	0	0	66.3647	4
FALSE	None	296179382	clathrin light chain A isoform d [Homo sapiens]	14.7826	4	4	4	1	230	24.978	4.5	8600000	2.728	High	0	0	66.0007	4
FALSE	None	115527060	clathrin light chain A isoform c [Homo sapiens]	14.4068	4	4	4	1	236	25.66	4.5	8600000	2.162	High	0	0	66.0007	4
FALSE	None	6005993	clathrin light chain A isoform b [Homo sapiens]	13.7097	4	4	4	1	248	27.06	4.51	8600000	2.162	High	0	0	66.0007	4
FALSE	IsMasterProtein	169404009	translocon-associated protein subunit alpha precursor [Homo sapiens]	20.979	4	5	4	1	286	32.215	4.49	51000000	1.31	High	0	0	65.125	4
FALSE	None	209915588	60S ribosomal protein L28 isoform 5 [Homo sapiens]	56.5217	4	4	4	1	69	7.883	10.7	13000000	3.642	High	0	0	64.8681	4
FALSE	None	209915586	60S ribosomal protein L28 isoform 4 [Homo sapiens]	44.8276	4	4	4	1	87	10.081	10.67	13000000	2.728	High	0	0	64.8681	4
FALSE	IsMasterProtein	5729875	membrane-associated progesterone receptor component 1 [Homo sapiens]	15.8974	4	5	4	1	195	21.658	4.7	9800000	2.594	High	0	0	64.262	4
FALSE	None	66392203	NME1-NME2 protein [Homo sapiens]	32.2097	4	8	4	1	267	30.118	8.92	10000000	1.512	High	0	0	62.6241	4
FALSE	IsMasterProtein	223278387	calmodulin-like protein 5 [Homo sapiens]	31.5068	4	5	4	1	146	15.883	4.44	32000000	2.594	High	0	0	61.8288	4
FALSE	None	385251407	histidine ammonia-lyase isoform 2 [Homo sapiens]	14.922	5	5	5	1	449	49.091	6.67	1400000	0.616	High	0	0	81.2142	5
FALSE	IsMasterProtein	4506625	60S ribosomal protein L27a [Homo sapiens]	22.973	4	6	4	1	148	16.551	11	17000000	4.179	High	0	0	61.4308	4
FALSE	IsMasterProtein	14043072	heterogeneous nuclear ribonucleoproteins A2/B1 isoform B1 [Homo sapiens]	14.4476	5	5	4	1	353	37.407	8.95	8200000	0.833	High	0	0	61.0599	5
FALSE	IsMasterProtein	4758774	NADH dehydrogenase [ubiquinone] 1 beta subcomplex subunit 10 [Homo sapiens]	29.0698	4	4	4	1	172	20.763	8.48	7100000	1.31	High	0	0	60.8395	4
FALSE	IsMasterProtein	4758638	peroxiredoxin-6 [Homo sapiens]	24.5536	4	4	4	1	224	25.019	6.38	3700000	0.848	High	0	0	59.5911	4
FALSE	IsMasterProteinCandidate	10800144	histone cluster 1, H2aj [Homo sapiens]	35.9375	4	4	4	1	128	13.928	10.89	58000000	5.31	High	0	0	57.9541	4
FALSE	IsMasterProteinCandidate	18105045	histone H2A type 1-H [Homo sapiens]	35.9375	4	4	4	1	128	13.898	10.89	58000000	5.31	High	0	0	57.9541	4
FALSE	IsMasterProteinCandidate	29553970	histone H2A.J [Homo sapiens]	35.6589	4	4	4	1	129	14.011	10.9	58000000	5.31	High	0	0	57.9541	4
FALSE	IsMasterProteinCandidate	24638446	histone H2A type 2-C [Homo sapiens]	35.6589	4	4	4	1	129	13.98	10.9	58000000	5.31	High	0	0	57.9541	4
FALSE	IsMasterProteinCandidate	10800130	histone H2A type 1-D [Homo sapiens]	35.3846	4	4	4	1	130	14.099	10.9	58000000	5.31	High	0	0	57.9541	4
FALSE	IsMasterProtein	106775678	histone H2A type 2-A [Homo sapiens]	35.3846	4	4	4	1	130	14.087	10.9	58000000	5.31	High	0	0	57.9541	4
FALSE	IsMasterProteinCandidate	4504249	histone H2A type 1 [Homo sapiens]	35.3846	4	4	4	1	130	14.083	10.9	58000000	5.31	High	0	0	57.9541	4
FALSE	IsMasterProtein	21359867	cytochrome c1, heme protein, mitochondrial [Homo sapiens]	13.8462	4	6	4	1	325	35.367	9	9100000	1.154	High	0	0	57.1503	4
FALSE	IsMasterProteinCandidate	4758898	peroxisomal biogenesis factor 16 isoform 1 [Homo sapiens]	11.9048	4	5	4	1	336	38.619	9.85	5000000	0.896	High	0	0	57.0712	4
FALSE	IsMasterProtein	17136080	peroxisomal biogenesis factor 16 isoform 2 [Homo sapiens]	11.5607	4	5	4	1	346	39.259	9.98	5000000	0.896	High	0	0	57.0712	4
FALSE	IsMasterProteinCandidate	223468574	vesicle-associated membrane protein 7 isoform 2 [Homo sapiens]	21.2291	4	5	4	1	179	20.108	9.29	2300000	1.31	High	0	0	56.3241	4
FALSE	IsMasterProteinCandidate	5032137	vesicle-associated membrane protein 7 isoform 1 [Homo sapiens]	17.2727	4	5	4	1	220	24.919	8.6	2300000	0.931	High	0	0	56.3241	4
FALSE	IsMasterProtein	297747292	vesicle-associated membrane protein 7 isoform 3 [Homo sapiens]	14.6154	4	5	4	1	260	30.197	8.37	2300000	0.668	High	0	0	56.3241	4
FALSE	IsMasterProteinCandidate	24430155	26S protease regulatory subunit 6B isoform 2 [Homo sapiens]	10.8527	4	4	4	1	387	43.481	5.26	1800000	0.52	High	0	0	52.9051	4
FALSE	IsMasterProtein	4505821	prolactin-inducible protein precursor [Homo sapiens]	26.0274	4	4	4	1	146	16.562	8.05	7200000	1.783	High	0	0	51.8844	4
FALSE	IsMasterProtein	40354195	keratin, type I cytoskeletal 18 [Homo sapiens]	15.1163	7	8	6	1	430	48.029	5.45	6200000	0.859	High	0	0	80.1285	7
FALSE	IsMasterProteinCandidate	153792133	NF-kappa-B essential modulator isoform a [Homo sapiens]	8.35322	3	3	3	1	419	48.167	5.71	2800000	0.334	High	0	0	80.1009	3
FALSE	IsMasterProtein	115387094	succinate dehydrogenase [ubiquinone] iron-sulfur subunit, mitochondrial precursor [Homo sapiens]	15.3571	4	5	4	1	280	31.609	8.76	3900000	0.896	High	0	0	49.5224	4
FALSE	IsMasterProtein	4502491	complement component 1 Q subcomponent-binding protein, mitochondrial precursor [Homo sapiens]	21.9858	4	6	4	1	282	31.343	4.84	25000000	1.683	High	0	0	47.96	4
FALSE	IsMasterProteinCandidate	51479152	ATP synthase subunit d, mitochondrial isoform b [Homo sapiens]	32.8467	4	4	4	1	137	15.763	7.18	11000000	2.162	High	0	0	47.2728	4
FALSE	IsMasterProtein	5453559	ATP synthase subunit d, mitochondrial isoform a [Homo sapiens]	27.9503	4	4	4	1	161	18.479	5.3	11000000	1.512	High	0	0	47.2728	4
FALSE	IsMasterProtein	5453597	F-actin-capping protein subunit alpha-1 [Homo sapiens]	25.8741	5	6	4	1	286	32.902	5.69	14000000	1.424	High	0	0	47.081	5
FALSE	IsMasterProtein	4759158	small nuclear ribonucleoprotein Sm D2 isoform 1 [Homo sapiens]	32.2034	4	7	4	1	118	13.518	9.91	5100000	3.217	High	0	0	46.7167	4
FALSE	IsMasterProtein	381342476	heterogeneous nuclear ribonucleoprotein H [Homo sapiens]	16.4811	5	6	3	1	449	49.198	6.3	4000000	1.069	High	0	0	78.85	5
FALSE	None	499137522	tropomyosin alpha-3 chain isoform 9 [Homo sapiens]	41.1392	6	7	4	1	158	18.591	4.74	6100000	4.012	High	0	0	46.3563	6
FALSE	None	499137516	tropomyosin alpha-3 chain isoform 6 [Homo sapiens]	35.7143	6	7	4	1	182	21.34	4.93	6100000	3.329	High	0	0	46.3563	6
FALSE	IsMasterProtein	4826675	cyclin-dependent kinase 5 isoform 1 [Homo sapiens]	21.9178	5	5	4	1	292	33.283	7.66	2000000	0.968	High	0	0	45.89	5
[truncated: 1,247 more rows]

## Sheet: H-biotin
Checked	Master	Accession	Description	Coverage	# Peptides	# PSMs	# Unique Peptides	# Protein Groups	# AAs	MW [kDa]	calc. pI	Areas: F2: Sample	emPAI	Protein FDR Confidence Mascot	# Decoy Proteins Mascot	Exp. q-value Mascot	Score Mascot	# Peptides Mascot
[truncated: 2,524 more rows]

[truncated: 1 more sheets: H-biotinRA]
