# Supplementary material for: Kansl1 haploinsufficiency impairs autophagosome-lysosome fusion and links autophagic dysfunction with Koolen-de Vries syndrome in mice
Source: Nat Commun. 2022 Feb 17;13:931. doi: 10.1038/s41467-022-28613-0 (PMC8854428; doi:10.1038/s41467-022-28613-0)
Supplement: Supplementary file 5 — Source Data [file 41467_2022_28613_MOESM5_ESM.xlsx]

## Sheet: Figure 1a
Number	Target	Formula Output 2	Average	SD	Z score
1	ULK1	0.275844	0.690521	0.0801744	-5.1722
2	NARFL	0.299846			-4.87282
3	KANSL1	0.37606			-3.92221
4	NKAP	0.376077			-3.92201
5	SPICE1	0.449701			-3.0037
6	EPHA8	0.470656			-2.74233
7	EFTUD2	0.476847			-2.66511
8	CASC4	0.487618			-2.53077
9	SF3A1	0.489981			-2.5013
10	AKAP5	0.490695			-2.4924
11	TRIM21	0.495119			-2.43721
12	LIPT1	0.50192			-2.35238
13	IFNW1	0.503921			-2.32743
14	COG7	0.508455			-2.27088
15	BCL2L15	0.510542			-2.24485
16	HAUS7	0.511241			-2.23612
17	STARD5	0.511799			-2.22916
18	TRAPPC9	0.518124			-2.15028
19	PRICKLE2	0.519949			-2.12751
20	PCDHGA12	0.521229			-2.11155
21	TRNT1	0.525238			-2.06154
22	HTR5A	0.52574			-2.05529
23	HEPHL1	0.535302			-1.93602
24	C1QB	0.545889			-1.80397
25	NACA2	0.54604			-1.80209
26	MYL6B	0.559979			-1.62822
27	SUDS3	0.561352			-1.61111
28	KCNK6	0.563298			-1.58682
29	SF3A3	0.564322			-1.57406
30	C14orf177	0.568085			-1.52712
31	IQUB	0.570279			-1.49975
32	TLE3	0.57366			-1.45759
33	ZSCAN18	0.575941			-1.42914
34	C2orf54	0.576455			-1.42272
35	ZNF155	0.576849			-1.41782
36	GBA	0.578685			-1.39491
37	ADRBK2	0.57988			-1.38001
38	RDH10	0.582363			-1.34904
39	KRTAP26-1	0.588658			-1.27052
40	SLC22A12	0.589776			-1.25658
41	PRG2	0.590016			-1.25359
42	TMEM134	0.590149			-1.25193
43	C19orf35	0.591675			-1.23289
44	KRT28	0.593444			-1.21083
45	TMEM169	0.596043			-1.17841
46	LZIC	0.603175			-1.08946
47	MFSD3	0.604099			-1.07792
48	PPP1R26	0.60413			-1.07755
49	KRTAP11-1	0.604444			-1.07362
50	IFNK	0.605556			-1.05976
51	USP30	0.607472			-1.03586
52	CCDC149	0.607771			-1.03213
53	RMDN1	0.608245			-1.02622
54	KCNAB1	0.608353			-1.02487
55	KRTAP10-12	0.60847			-1.02341
56	ACY3	0.609413			-1.01165
57	FOXRED2	0.609861			-1.00606
58	ZC3H4	0.610663			-0.99605
59	INIP	0.611563			-0.984832
60	ZNF561	0.611773			-0.982208
61	GOSR2	0.612064			-0.978575
62	AUP1	0.612121			-0.97787
63	ULK3	0.613054			-0.966238
64	ANKRD50	0.615034			-0.941535
65	MMADHC	0.615571			-0.934842
66	CRISP2	0.619177			-0.889864
67	ZNF579	0.619483			-0.886042
68	PRRC2B	0.619676			-0.883632
69	ZDHHC15	0.619821			-0.881826
70	GLT8D1	0.620579			-0.872378
71	ACTRT2	0.620603			-0.872076
72	FITM1	0.620804			-0.86957
73	RNASE4	0.620862			-0.868849
74	PJA2	0.620963			-0.867584
75	PLCD3	0.621083			-0.866094
76	RPAP3	0.621464			-0.86134
77	KRTAP12-2	0.621479			-0.861151
78	SLC6A15	0.621904			-0.855843
79	DDRGK1	0.622166			-0.852585
80	BTN3A2	0.62266			-0.846418
81	UCP3	0.622724			-0.845622
82	TCEAL2	0.622766			-0.845093
83	PIEZO1	0.624319			-0.825729
84	DYRK3	0.625			-0.817233
85	DGKI	0.625545			-0.81043
86	SLIT1-AS1	0.626875			-0.793844
87	ZNF549	0.627273			-0.788886
88	OTOS	0.627734			-0.78313
89	C1GALT1	0.627735			-0.783124
90	ALDH9A1	0.627768			-0.78271
91	GGA2	0.628421			-0.774561
92	NEDD4L	0.629302			-0.763571
93	DIRAS1	0.62963			-0.759488
94	KIF18B	0.629653			-0.759201
95	ITGA11	0.630261			-0.751615
96	FAM47B	0.631191			-0.740012
97	MMAB	0.631475			-0.736475
98	QTRTD1	0.631596			-0.734968
99	LHPP	0.632336			-0.725729
100	GJA5	0.632602			-0.722412
101	ASCC3	0.632735			-0.72075
102	OR4D1	0.63276			-0.720445
103	PEG3-AS1	0.63324			-0.714454
104	ALKBH8	0.63425			-0.701858
105	DLGAP1-AS2	0.63591			-0.681152
106	HMP19	0.636336			-0.675844
107	NAGS	0.638208			-0.652493
108	TSSK3	0.638213			-0.652425
109	NDUFV3	0.638316			-0.651151
110	FAM27E3	0.638832			-0.644715
111	LINC01102	0.638914			-0.643682
112	TCEAL5	0.639214			-0.639942
113	AVPR2	0.639302			-0.638848
114	PATE2	0.640108			-0.628798
115	TCP11	0.640559			-0.623172
116	C14orf93	0.640793			-0.620244
117	RBM34	0.641272			-0.614276
118	PROSER1	0.642029			-0.604839
119	ZNF362	0.643981			-0.580481
120	RTP3	0.64452			-0.57377
121	ZADH2	0.644763			-0.570732
122	SNRNP200	0.645084			-0.566729
123	POFUT2	0.645692			-0.559144
124	CCDC17	0.646883			-0.54429
125	Ctrl	0.647044	0.722991	0.0537248	-0.54228
126	CDK11B	0.647831			-0.53247
127	WDR5B	0.64927			-0.514517
128	UBE2F	0.649405			-0.512836
129	H1F0	0.651088			-0.491844
130	ABCB11	0.651637			-0.484997
131	NPM3	0.652136			-0.478766
132	RBFOX2	0.65225			-0.47735
133	GIMAP5	0.652358			-0.475996
134	GOLGA2	0.652955			-0.468554
135	ST6GAL2	0.653521			-0.461494
136	C3orf52	0.653639			-0.460022
137	IGIP	0.653869			-0.457153
138	SIK3	0.654303			-0.451746
139	NSFL1C	0.656551			-0.423699
140	MRRF	0.657121			-0.416592
141	TPRG1	0.657203			-0.415572
142	SUN5	0.657393			-0.413197
143	KRTAP4-9	0.657512			-0.411715
144	QARS	0.658002			-0.40561
145	PASK	0.658016			-0.405432
146	C19orf66	0.658119			-0.404149
147	CELA3B	0.658186			-0.403306
148	ABLIM1	0.658306			-0.401815
149	FGF12	0.65839			-0.400765
150	ACBD6	0.658612			-0.398002
151	SLC35D2	0.659145			-0.391345
152	ZC4H2	0.659202			-0.390639
153	TBC1D10C	0.659361			-0.388654
154	ZFP3	0.659612			-0.385524
155	TBC1D17	0.660242			-0.377668
156	WRB	0.660489			-0.374582
157	PSMD8	0.660886			-0.36963
158	LRRC16B	0.660974			-0.36853
159	RHOT2	0.661291			-0.364579
160	STK26	0.661354			-0.363794
161	LRP10	0.661411			-0.363088
162	COX7A2L	0.661516			-0.361778
163	FCRL6	0.661594			-0.360804
164	EDC4	0.661784			-0.358429
165	XYLB	0.661863			-0.357454
166	TOR1AIP1	0.662359			-0.351257
167	RCN3	0.662757			-0.346302
168	GPN2	0.663164			-0.341224
169	METTL18	0.663593			-0.335866
170	UBXN2B	0.663937			-0.331579
171	MAGEB16	0.66406			-0.330048
172	SAP30BP	0.664696			-0.322107
173	C1orf210	0.664829			-0.320452
174	GORAB	0.665262			-0.315052
175	SMIM14	0.665577			-0.311124
176	KALRN	0.665924			-0.3068
177	KLHDC4	0.666062			-0.305072
178	PPP1R35	0.666343			-0.30157
179	F2RL2	0.666667			-0.297532
180	SH2B2	0.666679			-0.297379
181	TKFC	0.666704			-0.297069
182	FAM126B	0.667282			-0.289856
183	BAHD1	0.667713			-0.284482
184	FSD1L	0.667772			-0.283747
185	B3GLCT	0.668022			-0.280624
186	C1RL	0.6684			-0.275917
187	DPH7	0.66882			-0.27067
188	ZNF232	0.669074			-0.267504
189	OR5F1	0.669315			-0.264497
190	PRTN3	0.669593			-0.261033
191	ETNPPL	0.669976			-0.256254
192	TMEM41A	0.670324			-0.251917
193	SMDT1	0.670785			-0.246166
194	SNU13	0.671105			-0.242169
195	LINC00858	0.671429			-0.238138
196	TBC1D9B	0.672153			-0.229101
197	CCDC51	0.672727			-0.22194
198	IRF2BPL	0.672857			-0.220316
199	WDR61	0.673389			-0.213688
200	LCN9	0.673713			-0.209651
201	TEKT2	0.673913			-0.20715
202	PSTK	0.674089			-0.204954
203	PPIL2	0.674395			-0.201139
204	TM2D1	0.674863			-0.195296
205	P2RY10	0.675272			-0.190203
206	SKA1	0.675287			-0.190013
207	KRTAP2-4	0.67535			-0.18923
208	LIMCH1	0.676766			-0.171565
209	SEMA3C	0.677043			-0.168113
210	SLC5A2	0.677112			-0.167247
211	KCNT2	0.677274			-0.165224
212	SPEF1	0.6774			-0.163659
213	ZC3H10	0.677533			-0.161993
214	RAB29	0.67755			-0.161788
215	ZNF23	0.677737			-0.159455
216	TUBG1	0.677995			-0.156231
217	CCDC70	0.678035			-0.155738
218	UBXN6	0.678931			-0.144556
219	ZBTB44	0.679466			-0.137892
220	LEKR1	0.679562			-0.136689
221	PYCR2	0.680029			-0.130862
222	ING3	0.680339			-0.126994
223	HEXIM2	0.680749			-0.121885
224	WDR81	0.680918			-0.119783
225	CCDC9	0.680999			-0.118773
226	CPA5	0.681041			-0.118242
227	LRRC71	0.681168			-0.116664
228	ZNF114	0.681205			-0.116198
229	UPK3B	0.681292			-0.115109
230	ANKRD13B	0.681298			-0.115039
231	C5orf24	0.681551			-0.111889
232	ERMN	0.681578			-0.111548
233	TRIM74	0.682639			-0.098314
234	DDX41	0.682715			-0.0973637
235	LHFP	0.682973			-0.0941502
236	SIGMAR1	0.683102			-0.0925364
237	ATP6V1B1	0.683735			-0.0846438
238	TRMT44	0.684561			-0.074342
239	ANKS4B	0.685364			-0.0643277
240	DHX57	0.68543			-0.0634952
241	HMGCLL1	0.685531			-0.0622379
242	FNDC3A	0.686144			-0.0545915
243	ART4	0.686224			-0.0536015
244	ZNF280A	0.686378			-0.0516782
245	DGCR14	0.686727			-0.0473188
246	MRGPRF	0.687038			-0.043439
247	FAM71D	0.687641			-0.0359296
248	OXGR1	0.687733			-0.0347698
249	TMEM80	0.688056			-0.0307422
250	ASB11	0.688157			-0.029492
251	ACTL7B	0.688197			-0.0289907
252	C11orf53	0.68868			-0.0229616
253	MLIP	0.688917			-0.0200098
254	PDZD4	0.689549			-0.0121311
255	RASL11B	0.690275			-0.00306731
256	EDC3	0.690279			-0.00302288
257	CARNMT1	0.690442			-0.000990844
258	NSUN7	0.690485			-0.000450813
259	ASTE1	0.690539			0.00022253
260	ZSCAN21	0.690697			0.00218749
261	AIFM3	0.690742			0.00275993
262	PHPT1	0.690743			0.00276769
263	ZFPL1	0.691213			0.00862454
264	MRPL34	0.691381			0.0107256
265	LCORL	0.691404			0.0110093
266	BLK	0.69146			0.0117108
267	CALD1	0.691975			0.0181338
268	RPH3AL	0.692002			0.0184675
269	E2F6	0.692827			0.0287575
270	RXFP4	0.692956			0.0303738
271	RHPN2	0.693116			0.0323674
272	FNDC4	0.693258			0.0341369
273	CCDC15	0.693466			0.0367318
274	SLC27A2	0.693608			0.0384995
275	C6orf201	0.69363			0.0387752
276	CCDC108	0.693732			0.0400508
277	MRPL10	0.694347			0.0477207
278	USPL1	0.695152			0.0577599
279	SYCE1	0.695603			0.0633816
280	NACC2	0.69563			0.0637261
281	CPNE3	0.695782			0.065616
282	RASL10B	0.695831			0.0662304
283	LYG2	0.695862			0.0666209
284	MSTO1	0.695865			0.0666486
285	CAMK1D	0.697816			0.0909815
286	RGS11	0.698034			0.0937027
287	TEKT1	0.69823			0.0961486
288	SYT8	0.698565			0.100324
289	C8orf44	0.699208			0.108355
290	BMP2K	0.699667			0.114077
291	ZC3H8	0.70026			0.121472
292	SPAG6	0.700487			0.124298
293	TSSK2	0.700808			0.128304
294	TREML4	0.700912			0.129607
295	THAP4	0.701175			0.132877
296	C16orf78	0.701421			0.135953
297	RXFP3	0.703383			0.160429
298	CLEC1A	0.703498			0.16186
299	ZNF358	0.703522			0.16216
300	PRPH2	0.704163			0.170152
301	C18orf25	0.705184			0.182885
302	TMEM200A	0.705224			0.18339
303	MIER2	0.70566			0.188818
304	CCDC89	0.706095			0.194247
305	HOOK1	0.707648			0.213615
306	AXDND1	0.708065			0.218824
307	FRMD8	0.709277			0.233944
308	PTGR2	0.709298			0.234194
309	AMPD3	0.709426			0.2358
310	LRTM2	0.709906			0.241779
311	CYTH4	0.710157			0.244909
312	TDO2	0.710166			0.245031
313	C11orf63	0.710329			0.247058
314	ARMC8	0.710354			0.247369
315	C11orf74	0.710654			0.25111
316	NLRP10	0.711585			0.262724
317	CYP4F22	0.712296			0.271592
318	CSNK1A1	0.71246			0.27364
319	LRRFIP1	0.712612			0.27553
320	CUEDC1	0.712612			0.275535
321	AVPI1	0.713302			0.284135
322	FAM76B	0.714225			0.295659
323	PLEKHB2	0.714535			0.299522
324	PLEKHS1	0.714613			0.300498
325	ARL5A	0.716346			0.32211
326	CBFA2T2	0.716601			0.325295
327	ZMYM6	0.716833			0.328188
328	NSRP1	0.717162			0.332283
329	KIAA1586	0.717168			0.332356
330	TRUB1	0.717391			0.335146
331	ACAD9	0.717963			0.342278
332	CCDC144NL	0.718219			0.345465
333	SNX11	0.718259			0.345966
334	BTNL9	0.718366			0.347306
335	ZNF483	0.719481			0.361205
336	VSTM2L	0.720075			0.368621
337	FAM69B	0.720438			0.373142
338	RHEBL1	0.721002			0.380176
339	WFDC11	0.721087			0.381248
340	HMBS	0.721118			0.381625
341	UBQLNL	0.721224			0.38295
342	DMRTC1	0.721372			0.384803
343	SEC23A	0.721499			0.386381
344	TMEM125	0.72236			0.397119
345	LRRC6	0.72288			0.403604
346	STXBP5	0.72325			0.408222
347	FAM101A	0.723481			0.411107
348	LPAR2	0.724056			0.418278
349	DRD1	0.724081			0.41859
350	ASB12	0.724095			0.418764
351	NKRF	0.724386			0.422388
352	DEPDC7	0.724505			0.423878
353	GGA3	0.724941			0.42931
354	GTF2I	0.726877			0.453456
355	TSPYL1	0.727373			0.459647
356	KRTAP13-2	0.727402			0.460005
357	CTSE	0.727676			0.463421
358	ZNF574	0.728499			0.473693
359	ARAP1	0.728941			0.479208
360	IARS	0.728962			0.479462
361	GTPBP1	0.730085			0.493467
362	N4BP2	0.730143			0.49419
363	ADAD2	0.730208			0.495001
364	TIPARP	0.730581			0.499653
365	TRUB2	0.730626			0.500219
366	SGCA	0.730955			0.504326
367	HS3ST1	0.731055			0.505571
368	ZNF479	0.731159			0.50687
369	CHI3L2	0.732099			0.518588
370	KRTAP19-7	0.732248			0.520449
371	LGR4	0.732957			0.529289
372	PAN2	0.73377			0.539434
373	CABP7	0.734102			0.543576
374	KIAA1161	0.734212			0.544942
375	POLR2C	0.735181			0.557033
376	MAGEA10	0.735417			0.559983
377	SNF8	0.735544			0.561564
378	DDX26B	0.735556			0.561716
379	DSCR8	0.736103			0.56854
380	KRTAP16-1	0.736347			0.571582
381	ARHGAP30	0.736636			0.575185
382	FAM136A	0.736957			0.57918
383	TRIM52	0.737063			0.580513
384	CLDND2	0.737744			0.589001
385	RAB3IL1	0.73815			0.594061
386	UBR3	0.739951			0.616533
387	DHRS9	0.740898			0.628339
388	COTL1	0.74094			0.628868
389	AKNAD1	0.741681			0.638107
390	MMGT1	0.742146			0.643901
391	ARSE	0.742512			0.648466
392	ZNF35	0.742735			0.651254
393	KCNH7	0.743702			0.663316
394	DSG4	0.743848			0.66514
395	TTYH3	0.743933			0.666197
396	CMTM3	0.744026			0.667353
397	TMEM185A	0.74404			0.667532
398	RNF128	0.744575			0.674204
399	FAM3A	0.744752			0.676408
400	SERF1A	0.74618			0.694222
401	FMNL3	0.746639			0.699944
402	RXFP2	0.748255			0.720106
403	TAF1B	0.748392			0.721812
404	FAM32A	0.749733			0.738536
405	RGMA	0.750092			0.743016
406	RUNDC3A	0.75026			0.745118
407	RABGGTB	0.750369			0.746474
408	ECHDC2	0.75081			0.751972
409	PRR16	0.750942			0.753619
410	SCN1B	0.751616			0.762023
411	ZNF575	0.752448			0.772402
412	IFRD2	0.752583			0.774085
413	KRTAP9-9	0.753105			0.780597
414	WHSC1	0.753283			0.782821
415	SIGLEC11	0.753413			0.784438
416	NEGR1	0.754403			0.796788
417	GPRIN1	0.754794			0.80166
418	YY1AP1	0.754837			0.802194
419	TBC1D7	0.755106			0.805556
420	GLTP	0.755297			0.807941
421	ZNF641	0.755365			0.808783
422	NFKBIE	0.757241			0.832189
423	MOB3A	0.757507			0.8355
424	TMEM129	0.757513			0.835571
425	OR51E1	0.758096			0.842848
426	MFSD4	0.75831			0.845521
427	RHBDL1	0.758904			0.852928
428	SH2D4A	0.759421			0.85938
429	ACTR3B	0.761312			0.882958
430	ENKD1	0.76373			0.913123
431	LRRC1	0.764125			0.918045
432	MB21D1	0.764593			0.923888
433	ANKZF1	0.764633			0.924389
434	GIMAP4	0.764636			0.924416
435	ZNF649	0.764688			0.92507
436	SETD4	0.76622			0.944182
437	CCL28	0.767179			0.956135
438	HSPBAP1	0.767699			0.962626
439	MYL5	0.76792			0.965376
440	RNF215	0.768201			0.968892
441	TSSK1B	0.768435			0.971805
442	GBA2	0.768942			0.978132
443	CCDC106	0.769032			0.979249
444	ASPH	0.769725			0.987899
445	COCH	0.770346			0.995642
446	PYM1	0.770411			0.996451
447	HNMT	0.770572			0.998465
448	RBM41	0.771405			1.00886
449	NAA38	0.771448			1.00939
450	HAUS4	0.771678			1.01225
451	EYA4	0.77193			1.0154
452	C9orf72	0.772336			1.02046
453	ALDH16A1	0.772875			1.02719
454	BORCS7	0.774404			1.04626
455	MAP3K7CL	0.774682			1.04973
456	C9orf16	0.77551			1.06005
457	ZNF688	0.776304			1.06996
458	AGPAT3	0.778845			1.10165
459	POGK	0.779442			1.10909
460	OR2T8	0.77952			1.11007
461	OR2K2	0.779582			1.11084
462	SMIM11A	0.779695			1.11225
463	NDUFB10	0.779833			1.11397
464	MAN1C1	0.782849			1.15159
465	DCAF7	0.783475			1.15939
466	ADAM19	0.784123			1.16748
467	USP32	0.784214			1.16861
468	KCTD4	0.784389			1.17079
469	SYTL2	0.78533			1.18253
470	TNNC1	0.785763			1.18794
471	SCGB1D1	0.786137			1.1926
472	TCERG1L	0.78629			1.19451
473	GLT1D1	0.787234			1.20628
474	PI4KB	0.787289			1.20697
475	LBHD1	0.787312			1.20725
476	DDX19B	0.78792			1.21484
477	FAM118B	0.790576			1.24796
478	CPSF2	0.790894			1.25194
479	LUZP1	0.792624			1.2735
480	RNASE7	0.793715			1.28712
481	MZT1	0.796446			1.32118
482	LMCD1	0.796746			1.32493
483	DNAJC8	0.798788			1.35039
484	ZNF786	0.799077			1.354
485	CLK3	0.800466			1.37132
486	KCNAB3	0.800891			1.37662
487	XIRP2	0.802029			1.39082
488	NELFB	0.802597			1.39791
489	PNMAL1	0.805171			1.43001
490	SCP2D1	0.805201			1.43037
491	CACNG3	0.808205			1.46785
492	P2RX6	0.808793			1.47518
493	MRPL1	0.812444			1.52072
494	GALNT5	0.815554			1.55951
495	C1orf131	0.815634			1.56051
496	SLC27A4	0.816632			1.57296
497	BAALC-AS2	0.817006			1.57762
498	TRIM46	0.817169			1.57966
499	KRTAP24-1	0.818992			1.6024
500	ZNF496	0.820808			1.62505
501	ICA1L	0.821938			1.63914
502	HADH	0.822245			1.64297
503	YOD1	0.822813			1.65005
504	CEACAM21	0.824669			1.6732
505	SRMS	0.828839			1.72521
506	KRTAP3-1	0.829936			1.73889
507	RPS6KA5	0.831298			1.75589
508	MRPL19	0.834245			1.79265
509	DPEP3	0.834671			1.79795
510	ARFGAP3	0.838818			1.84968
511	SFXN1	0.853028			2.02692
512	NOP16	0.85556			2.0585
513	C11orf84	0.856178			2.0662
514	RCC1	0.862876			2.14975
515	ZBTB25	0.868557			2.22061
516	BCKDK	0.880843			2.37385
517	NRBF2	0.881306			2.37962
518	EPB41L4A	0.909301			2.72879
519	NDUFA4	0.918476			2.84323
520	ZMYM5	0.956541			3.31802

## Sheet: Figure 1d
		siCtrl		siKANSL1-#1		siKANSL1-#2			Dunnett's multiple comparisons test	Mean Diff.	95.00% CI of diff.	Significant?	Summary	Adjusted P Value
		EBSS-	EBSS+	EBSS-	EBSS+	EBSS-	EBSS+		Column B vs. Column A	-0.9293	0.6649 to 1.194	Yes	****	<0.0001
	mean	0.070728	1	0.0589177	0.224783	0.057382	0.259638		Column B vs. Column D	0.7752	0.5890 to 0.9614	Yes	****	<0.0001
	SEM	0.0278455	0.0732115	0.0175076	0.0360643	0.0168946	0.0574531		Column B vs. Column F	0.7404	0.5273 to 0.9534	Yes	****	<0.0001
	N	45	157	63	128	84	82
		0	0	0.146086	0.450203	0.77296	2.13334
		0.594486	0.926602	0	0.21231	0.251889	0.371825
		0.0382376	1.48482	0.117699	1.23522	0	0.557096
		0	0.888072	0	0.0492774	0	0.115534
		0.0636969	0.952032	0.365656	0.27853	0	0
		0	1.4161	0.0250872	0.181693	0	0
		0.0497528	2.8382	0.0316427	0.562733	0	0.610865
		0.0305132	2.46472	0.0520919	0.684062	0	0.0747936
		0.0692528	0.371644	0.0965017	0.178384	0	0.153148
		0	2.3155	0	0.316713	0	0.0341578
		0.0300759	2.84232	0	0.32851	0	0
		0.0268204	2.83772	0	0	0	0.0244824
		0.0257181	2.87192	0	0	0	0
		0.108645	0.730128	0	0	0	0.0590753
		0.018607	0.912501	0	0	0	0
		0	0.883407	0.0387884	0	0	0
		0	0.683532	0	0	0.0359243	0.771899
		0	0.572662	0	0.132772	0.0167903	0
		0	0.111562	0	0	0	0.128025
		0	0.0580873	0	0.0552233	0	1.16446
		0	0.415205	0.0438001	0	0	0.0381142
		0.43764	2.85238	0	0	0	0.635829
		0	1.30395	0	0	0	0.0307783
		0	1.82554	0	0	0	0
		1.05487	2.03642	0	0	0	0.0147164
		0.0230121	0.0838877	0	0	0	0.697951
		0	0.106135	0	0	0	0
		0.0163423	0.567738	0.164551	0.0375185	0	0.0398072
		0	1.47083	0	0.0639968	0	0
		0	0.266726	0	0	0	0.263221
		0.109504	0.0445007	0	0.0435231	0.0816087	0.0759019
		0	0.0604287	0	0	0	0.132673
		0	0.0998257	0.0199074	0	0	0.0940628
		0.200061	0.0273355	0	0.0416612	0	0
		0	0.33507	0	0.0246543	0	0
		0	0.0494832	0.869865	0	0	0.193834
		0.0442864	2.14851	0.0119464	0	0.322082	0
		0.0690474	1.26612	0.0190919	0	0	0.152322
		0.0776587	1.87897	0	0.365973	0.0823847	0
		0.0945344	1.52061	0.23128	0	0.0226986	0
		0	2.82647	0.172578	0	0	0
		0	1.62708	0	0.119078	0	0
		0	2.59792	0.0217142	0	0	0
		0	1.1746	0	0	0	0.620826
		0	0.545698	0	0.362516	0.0525823	1.12843
			2.08775	0.0339529	0.153448	0.0770621	2.59534
			2.35682	0.038115	0.0265676	0	2.85957
			1.23522	0.205344	0.134773	0.795045	0.105694
			2.34115	0.266331	0	0	0
			3.88525	0.0641184	0	0	0
			2.20844	0	0.0803041	0	0.261416
			0.0886389	0	0	0	0.231094
			0.114645	0.0139526	0.578473	0	0.173264
			0.517606	0.437246	0	0	0
			0.372396	0	0	0	0.0362774
			0	0.224469	1.15965	0	0.840628
			0.855968	0	1.56638	0	0
			0.253767	0	1.53821	0	0.501877
			0.287253	0	0.424289	0.105444	0
			0.340779	0	1.24453	0.0166493	0
			0.544069	0	0.899483	0.0187268	0.188194
			0.120128	0	0	0	0.697725
			1.26254	0	0.353616	0	0.0623878
			1.15909		0	0	0
			0		0	0.375983	0.369549
			0		0	0	0.0444774
			0.128923		0.619431	0	0.0599891
			0.84104		1.47199	0.0180601	0.384748
			1.08922		0.0198683	0.13023	0.309409
			0.493684		0.108791	0.0576726	0
			0.716508		0.134701	0	0
			1.57822		0.0596563	0.0611194	0
			0.769389		2.39968	0	0.0859648
			1.06643		0	0.29095	0
			2.32031		0.0592063	0	0
			0.929809		0	0	0.348207
			0.137898		0.0817033	0.0623633	0.364807
			1.11636		0	0.103562	0
			1.84321		0	0	0.358183
			2.47126		0.271142	0.0377841	0
			2.12526		0	0	0
			0		0.476424	0.292956	0.0943216
			0		0.541445	0.045027
			0		0.63729	0.692532
			0		0.112283
			0		0.632443
			0		0.230608
			0.676676		0
			1.04771		0
			1.02914		0.077776
			2.67987		0
			2.77178		0
			1.32143		0
			1.92018		0.103528
			1.49724		0.565275
			0.81418		0.134238
			1.63498		0.0763735
			0.302774		0.056021
			0.704405		0.227685
			0.0135303		0.024116
			0.0357977		0.0515411
			0.614356		0
			1.18778		0
			0.825277		0
			0.970476		0
			0.339565		0
			0.992353		0
			0.154365		0
			0.0128706		0
			0.0847972		0.128173
			0.380543		0
			0.145183		0
			0.385442		1.21441
			0		0.209999
			1.91264		0.10105
			0.167431		0
			0.0257466		0.922399
			0.0253101		0
			0.157318		0.0277501
			0.0580485		1.13743
			2.28345		0.769668
			0.916934		0
			1.78607		0.689509
			2.03855		0.422615
			2.49786		0.0506667
			2.33336		0
			1.54219		0.0410343
			0.29653		0
			0.650103
			1.03309
			0.244574
			0.908513
			0
			0.0672139
			0.322032
			0.0539025
			0.82811
			2.60811
			1.78587
			0
			0.761564
			0
			0
			1.24942
			0.456819
			1.70063
			0.740044
			2.016
			2.97082
			2.29544
			1.66379
			0.118345
			0.200262
			2.46361
			0.668445
			1.15488
			0.50229

## Sheet: Figure 1f
	Kansl1fl/fl		Kansl1fl/fl/CAG-cre			Dunnett's multiple comparisons test	Mean Diff.	95.00% CI of diff.	Significant?	Summary	Adjusted P Value
	EBSS-	EBSS+	EBSS-	EBSS+		Column B vs. Column A	0.4747	-0.1377 to 1.087	No	ns	0.1492
mean	0.368863	0.818895	0.772765	1.65625		Column B vs. Column C	0.08789	-0.5967 to 0.7725	No	ns	0.9765
SEM	0.0362296	0.145909	0.162268	0.34958		Column B vs. Column D	-0.7956	-1.480 to -0.1110	Yes	*	0.0215
N	7	7	4	4
	0.405277	0.403892	0.610556	0.984408
	0.300721	0.644787	0.446424	1.14865
	0.534194	0.960108	0.838407	2.07
	0.296216	0.508192	1.19567	2.42192
	0.338949	1.28404
	0.440439	1.36294
	0.266249	0.568304

## Sheet: Figure 1h
		Kansl1fl/fl		Kansl1fl/fl/CAG-cre			Tukey's multiple comparisons test	Mean Diff.	95.00% CI of diff.	Significant?	Summary	Adjusted P Value				Kansl1fl/fl		Kansl1fl/fl/CAG-cre			Tukey's multiple comparisons test	Mean Diff.	95.00% CI of diff.	Significant?	Summary	Adjusted P Value
		EBSS-	EBSS+	EBSS-	EBSS+		Column A vs. Column B	-28.4	-66.87 to 10.07	No	ns	0.18071				EBSS-	EBSS+	EBSS-	EBSS+		Column A vs. Column B	-27.44	-58.50 to 3.611	No	ns	0.1047
	mean	26.2	54.6	76.3333	164.333		Column A vs. Column C	-50.13	-94.56 to -5.711	Yes	*	0.025722			mean	25.5228	52.9673	78.7087	162.811		Column A vs. Column C	-53.19	-92.11 to -14.26	Yes	**	0.0026
	SEM	2.08327	11.6387	8.83805	17.1885		Column A vs. Column D	-138.1	-182.6 to -93.71	Yes	****	4.40731e-06			SEM	2.45763	6.75537	10.1637	21.2176		Column A vs. Column D	-137.3	-173.1 to -101.5	Yes	****	<0.0001
	N	5	5	3	3		Column B vs. Column C	-21.73	-66.16 to 22.69	No	ns	0.493208			N	241	214	103	132		Column B vs. Column C	-25.74	-65.39 to 13.91	No	ns	0.3394
		31	89	82	183		Column B vs. Column D	-109.7	-154.2 to -65.31	Yes	****	4.65821e-05				0	31	38	35		Column B vs. Column D	-109.8	-146.4 to -73.25	Yes	****	<0.0001
		30	64	59	180		Column C vs. Column D	-88	-137.7 to -38.33	Yes	***	0.000995416				2	5	4	125		Column C vs. Column D	-84.1	-127.6 to -40.63	Yes	****	<0.0001
		23	35	88	130											8	14	260	880
		27	62													0	65	108	337
		20	23													7	136	48	580
																4	625	95	42
																2	25	45	307
																0	118	556	229
																42	16	52	320
																3	7	53	184
																187	124	25	170
																91	8	40	63
																22	290	7	97
																25	24	3	2
																13	122	32	158
																1	24	110	140
																11	65	18	679
																17	42	167	1655
																7	49	246	135
																126	82	51	19
																14	107	18	97
																75	30	5	63
																34	27	2	10
																6	3	25	335
																65	146	41	313
																7	87	17	1
																10	50	55	5
																2	164	26	31
																32	257	77	57
																1	22	26	94
																16	93	99	769
																6	68	80	83
																6	8	41	899
																67	53	49	337
																144	3	18	34
																65	67	46	97
																4	28	9	123
																6	2	43	24
																9	128	194	187
																5	39	62	5
																0	14	10	18
																3	91	121	7
																11	15	42	1
																4	40	86	111
																1	421	63	30
																7	15	165	5
																139	83	6	1
																1	92	160	23
																5	17	27	14
																17	13	3	10
																10	57	3	5
																87	103	46	19
																1	11	72	3
																38	118	33	55
																10	17	46	18
																5	7	99	22
																3	82	18	6
																56	5	150	881
																14	161	161	513
																14	16	181	1211
																0	71	28	163
																25	1	27	218
																307	160	12	209
																37	3	25	30
																1	29	20	546
																2	11	177	45
																2	143	17	19
																84	4	247	56
																33	2	17	150
																40	8	294	10
																34	39	22	178
																84	30	79	180
																10	5	46	50
																36	13	210	20
																54	19	112	17
																77	10	38	174
																0	2	9	253
																0	0	350	108
																6	4	38	31
																6	44	260	15
																0	12	47	56
																22	2	21	15
																3	1	23	26
																3	3	17	18
																6	112	24	264
																26	57	14	119
																61	40	14	161
																17	90	134	199
																26	14	34	180
																2	62	21	250
																15	64	44	43
																15	51	21	26
																14	17	22	65
																75	2	27	90
																0	17	10	404
																1	236	15	101
																5	60	32	23
																15	14	10	102
																0	13	15	104
																31	26	65	78
																45	25	384	92
																20	6	560	44
																2	24	142	24
																47	39		572
																22	17		275
																55	11		93
																38	216		22
																56	1		103
																24	4		121
																6	37		484
																16	23		34
																10	35		21
																18	25		59
																5	100		49
																7	31		306
																28	3		89
																8	78		119
																19	16		98
																124	4		7
																61	36		166
																3	49		104
																6	269		58
																35	22		71
																2	26		26
																40	63		44
																10	44		94
																3	1040		178
																38	9		58
																78	8		350
																8	38		12
																25	18		19
																48	3		229
																68	14
																19	13
																8	259
																16	48
																5	138
																35	1
																40	55
																108	114
																16	92
																74	39
																9	10
																6	5
																20	8
																33	41
																10	83
																7	3
																2	69
																12	27
																20	141
																20	8
																42	33
																1	101
																4	1
																1	55
																42	44
																109	95
																6	12
																114	11
																52	139
																1	1
																1	50
																11	1
																14	17
																60	10
																18	6
																18	14
																14	60
																5	17
																44	8
																5	19
																12	1
																4	3
																14	22
																10	156
																4	15
																6	2
																3	74
																50	41
																4	3
																3	10
																30	15
																17	14
																9	0
																11	40
																28	20
																3	6
																2	18
																2	11
																14	9
																12	4
																7	8
																59	21
																14	8
																7	10
																5	1
																11	7
																163	15
																13	112
																8	17
																10	21
																65	25
																10	0
																13	4
																22	28
																62	98
																26	68
																50	32
																5	4
																14	45
																55	2
																42	22
																9	18
																7
																36
																1
																2
																14
																18
																18
																8
																48
																16
																18
																21
																27
																5
																4
																26
																11
																6
																3
																7
																8
																29
																1
																81
																56
																17
																15

## Sheet: Figure 1j
		Kansl1fl/fl	Kansl1fl/fl/CAG-cre		Unpaired t test
	mean	0.044226	0.093555		P value	0.000722522
	SEM	0.00894361	0.0106253		P value summary	***
	N	33	26		Significantly different (P < 0.05)?	Yes
		0	0.108108		One- or two-tailed P value?	Two-tailed
		0	0.054054		t, df	t=3.575, df=57
		0	0.162162
		0.054054	0.108108		How big is the difference?
		0	0		Mean of column A	0.04423
		0	0.054054		Mean of column B	0.09356
		0	0.108108		Difference between means (B - A) ± SEM	0.04933 ± 0.01380
		0	0.108108		95% confidence interval	0.02170 to 0.07696
		0.108108	0.108108		R squared (eta squared)	0.1831
		0.054054	0.054054
		0.108108	0.108108		F test to compare variances
		0	0.054054		F, DFn, Dfd	1.112, 25, 32
		0	0.216216		P value	0.768078
		0.054054	0.054054		P value summary	ns
		0	0.054054		Significantly different (P < 0.05)?	No
		0	0.162162
		0.162162	0.054054
		0	0.054054
		0	0.054054
		0.054054	0.162162
		0.054054	0.054054
		0	0.054054
		0.162162	0.054054
		0.054054	0.216216
		0.108108	0.108108
		0	0.108108
		0.108108
		0.054054
		0
		0.054054
		0.108108
		0.054054
		0.108108

## Sheet: Figure 2b
		Bafilomycin A1-		Bafilomycin A1+			Tukey's multiple comparisons test	Mean Diff.	95.00% CI of diff.	Significant?	Summary	Adjusted P Value
		siCtrl	siKANSL1	siCtrl	siKANSL1		Column A vs. Column B	-2.179	-3.847 to -0.5100	Yes	*	0.0131
	mean	0.455376	2.63402	3.12609	2.6222		Column A vs. Column C	-2.671	-4.339 to -1.002	Yes	**	0.004
	SEM	0.0470082	0.260441	0.569351	0.385818		Column A vs. Column D	-2.167	-3.836 to -0.4981	Yes	*	0.0135
	N	3	3	3	3		Column B vs. Column C	-0.4921	-2.161 to 1.177	No	ns	0.783
		0.523372	3.07092	3.60004	3.21146		Column B vs. Column D	0.01182	-1.657 to 1.681	No	ns	>0.9999
		0.477608	2.6612	3.78579	2.75902		Column C vs. Column D	0.5039	-1.165 to 2.173	No	ns	0.7712
		0.365149	2.16995	1.99245	1.89612

## Sheet: Figure 2d
		siCtrl	siKANSL1-#1	siKANSL1-#2		Dunnett's multiple comparisons test	Mean Diff.	95.00% CI of diff.	Significant?	Summary	Adjusted P Value
	mean	5.17049	0.698795	0.554545		Column A vs. Column B	4.472	3.383 to 5.560	Yes	****	<0.0001
	SEM	0.558766	0.159065	0.137061		Column A vs. Column C	4.616	3.507 to 5.725	Yes	****	<0.0001
	N	82	83	77
		2.27	0.54	0
		2.349	0	0
		3.32	0.05	0.4
		8.68	0.02	0.35
		1.06	0.54	0.03
		1.58	0	0
		2.75	0.71	0
		14.21	0	0
		6.01	0	0
		4.468	0	1
		7.23	0	0
		2.14	0	0
		19.52	0.49	0.02
		8.02	0	0
		14.38	0	0
		21.14	0	0
		7.19	0.21	0
		11.74	0.61	0
		7.21	0	0
		0.0174	0.29	0.04
		0.625	0	0
		7	1.94	0
		12.5605	6.17	0
		9.41	1.05	0.96
		8.25	1.91	0
		0.938	1.75	0
		0.07	0.27	0
		0.452	0.43	0
		0.208	0	0
		0.677	0	0
		0.83	0.73	0
		0.85	0	0
		0.695	0	0
		5.17	7.68	0
		4.46	0	0
		2.39	0.382	0
		1.09	0.35	0
		2.31	0.4	0.94
		3.13	0.02	0.95
		3.023	0.9	0.01
		2.57	0.73	0.48
		1.15	0.28	0
		0	0	0.47
		0.557	1.3	0
		3.47	1.7	0
		0.921	0.31	0
		2.357	0	0
		1.18	0	0
		2.557	0.49	2.45
		2.33	1.598	5.4
		5.61	0.21	0
		1.83	0.23	0.02
		7.24	4.59	0
		3.97	0	0
		3.6	0	3.76
		12.68	0.47	0.87
		19.73	0	0.66
		19.31	2.52	0.36
		7.8	0	0.99
		5.05	0	0.53
		6.2	0	0.47
		7.95	0	0.04
		3.96	2.68	0.36
		3.86	0.27	0.49
		0.194	0.28	2.05
		0.191	0	1.96
		0.208	5.36	3.32
		9.03	0.89	6.22
		2.28	5.19	3.61
		8.94	0	1.21
		4.67	0	0
		0.035	0	0
		1.802	0	0
		4.76	0	0.18
		2.155	0	0
		15.49	0.27	0
		4.92	0.64	2.1
		8.27	0.31
		11.73	0
		4.86	0.24
		2.97	0
		6.17	0
			0

## Sheet: Figure 2e
		siCtrl	siKANSL1-#1	siKANSL1-#2		Dunnett's multiple comparisons test	Mean Diff.	95.00% CI of diff.	Significant?	Summary	Adjusted P Value
	mean	3.06126	21.3237	59.2882		Column A vs. Column B	-18.26	-28.55 to -7.978	Yes	***	0.000203453
	SEM	0.664508	3.25859	4.80669		Column A vs. Column C	-56.23	-66.71 to -45.75	Yes	****	<0.0001
	N	82	83	77
		6.15	8.72	43.09
		0.191	12.8	50.66
		8.56	46.46	62.04
		5.63	11.74	95.16
		4.13	8.72	104.87
		6.1	32.63	119.51
		3.82	22.63	8.6
		7.9	69.99	13.72
		0	24	105.34
		0.452	170.56	35.4
		0	70.48	66.1
		0	101.67	58.93
		0	29.14	77.58
		0	4.13	76.77
		4.12	0	71.54
		0	0	123.28
		0	1.25	83.78
		18.55	2.95	37.64
		2.85	23.46	100.09
		0	54.78	83.8
		0	0.434	69.73
		0	9.64	61.22
		0.0695	6.98	61.54
		0	2.48	146.36
		0	1.37	20.36
		0	0	49.1
		1.48	29.33	54.8
		0	8.46	34.53
		0	41.18	20.42
		0	49.31	38.12
		1.01	11.58	61.59
		1.01	61.69	105.04
		0	60.51	46.39
		27.2	4.41	27.39
		2.52	7	51.17
		6.62	0.382	126.35
		0	5.19	4.12
		1.56	19.42	12.66
		2.08	9.27	31.56
		0.677	6.24	46.03
		0	1.41	14.61
		0	4.72	29.06
		0	4.38	25.39
		0.573	6.9	88.46
		0	5.82	41.35
		0	4.31	68.73
		0.643	44.48	70.29
		1.86	10.11	9.22
		0.313	12.14	26.17
		1.18	0.452	43.04
		0	1.35	61.83
		1.7	7.52	158.08
		14.12	9.17	77.39
		10.86	2.29	82.2
		0	14.02	27.02
		3.51	2.5	31.94
		0	9.81	32.2
		0	5.89	41.27
		0	20.6	60.02
		0	2	72.56
		0	0.938	74.93
		0	0.191	50.61
		0	30.22	234.11
		5.45	11.45	85.83
		0.816	9.95	72.56
		0	105.06	11.45
		0.591	8.88	28.08
		0	109.42	48.02
		0	2.19	49.59
		0	62.4	187.56
		0	5.8	64.87
		0.955	29.66	42.31
		0.538	47.71	18.91
		3.99	41.79	6.65
		0.365	4.29	38.18
		5.18	20.69	1.02
		12.47	4.24	3.3
		22.63	10.09
		1.35	5.35
		18.55	25.55
		1.96	20.91
		28.74	7.78
			4.45

## Sheet: Figure 2g
		siCtrl	siKANSL1-#1	siKANSL1-#2		Dunnett's multiple comparisons test	Mean Diff.	95.00% CI of diff.	Significant?	Summary	Adjusted P Value
	mean	29.8152	16.02	13.7335		Column A vs. Column B	13.8	7.175 to 20.42	Yes	****	<0.0001
	SEM	2.69958	1.6798	1.72251		Column A vs. Column C	16.08	8.844 to 23.32	Yes	****	<0.0001
	N	61	58	42
		26.9994	18.408	4.88492
		4.00922	10.168	15.0151
		45.4248	7.8629	9.58451
		23.4138	23.4962	23.9213
		25.5556	45.2921	23.4759
		40	58.7004	4.62677
		40.7216	16.3507	7.42812
		35.174	23.5919	9.06002
		23.6165	22.9635	4.48089
		22.7459	1.00139	4.6244
		51.2664	4.56033	35.724
		41.2126	4.16141	32.2107
		6.53226	17.4218	6.54857
		19.5846	2.39908	18.0931
		35.0254	9.80392	11.6171
		21.7266	6.72743	8.7538
		30.2273	12.6842	3.85926
		41.037	1.31222	4.56311
		57.6358	1.71247	2.88107
		41.2327	15.1127	1.34001
		35.1317	19.4634	3.31675
		37.3418	2.9962	9.65954
		31.5217	7.06365	12.111
		18.4244	17.8929	4.63171
		10.7198	12.7669	9.44571
		12.6537	16.9312	11.3636
		18.2659	8.90358	15.5307
		22.8199	25.167	32.7862
		15.1803	21.2842	34.6506
		16.4768	7.44039	43.0611
		14.1491	10.9335	6.14825
		53.5223	21.7497	18.601
		48.7109	0.434298	15.9222
		0	27.9749	35.325
		30.8356	8.27212	15.2039
		31.5181	49.8079	30.1572
		32.5301	6.22087	19.7576
		15.8342	4.57905	5.41667
		0	33.4493	5.24971
		28.64	5.58113	6.56566
		13.4828	3.99882	3.13126
		7.23485	7.39915	6.07744
		0.217228	14.6624
		23.8046	10.6245
		35.6709	3.50504
		70.0334	11.0086
		0.5552	4.35754
		9.81159	27.8577
		26.2557	26.2706
		94.572	31.3508
		77.2414	9.20829
		92.9535	2.06762
		65.1899	17.4059
		29.781	35.6948
		5.7393	36.5385
		16.0387	22.5678
		0.654088	25.6724
		40.9326	26.325
		40.9277
		41.0138
		19.197

## Sheet: Figure 2h
		siCtrl	siKANSL1-#1	siKANSL1-#2		Dunnett's multiple comparisons test	Mean Diff.	95.00% CI of diff.	Significant?	Summary	Adjusted P Value
	mean	0.326557	0.246552	0.272119		Column A vs. Column B	0.08001	0.04149 to 0.1185	Yes	****	<0.0001
	SEM	0.0126325	0.011181	0.0151315		Column A vs. Column C	0.05444	0.01233 to 0.09655	Yes	**	0.00846014
	N	61	58	42
		0.252	0.405	0.375
		0.382	0.254	0.259
		0.453	0.221	0.232
		0.35	0.356	0.371
		0.272	0.326	0.327
		0.274	0.43	0.133
		0.466	0.329	0.166
		0.464	0.276	0.202
		0.326	0.306	0.171
		0.232	0.191	0.12
		0.435	0.299	0.544
		0.461	0.296	0.462
		0.314	0.308	0.408
		0.35	0.325	0.367
		0.374	0.269	0.268
		0.339	0.225	0.257
		0.372	0.18	0.201
		0.338	0.125	0.168
		0.307	0.299	0.152
		0.38	0.265	0.239
		0.3	0.23	0.18
		0.324	0.16	0.192
		0.185	0.224	0.357
		0.211	0.192	0.32
		0.217	0.279	0.192
		0.236	0.173	0.251
		0.142	0.115	0.28
		0.35	0.283	0.296
		0.263	0.237	0.45
		0.318	0.168	0.287
		0.485	0.148	0.293
		0.532	0.223	0.215
		0.334	0.096	0.198
		0.235	0.181	0.304
		0.335	0.194	0.327
		0.397	0.196	0.251
		0.228	0.261	0.22
		0.262	0.258	0.415
		0.35	0.487	0.137
		0.259	0.143	0.328
		0.288	0.235	0.323
		0.421	0.157	0.191
		0.472	0.153
		0.334	0.176
		0.347	0.085
		0.393	0.327
		0.4	0.1
		0.389	0.319
		0.315	0.3
		0.433	0.366
		0.042	0.191
		0.366	0.213
		0.254	0.223
		0.52	0.302
		0.194	0.275
		0.204	0.331
		0.104	0.246
		0.252	0.368
		0.383
		0.358
		0.347

[truncated: 79 more sheets: Figure 3a, Figure 3b, Figure 3d , Figure 3f, Figure 3g, Figure 3h , Figure 3j, Figure 3k , Figure 4b, Figure 4d , Figure 4f, Figure 4h, Figure 4i, Figure 4j , Figure 4m, Figure 4o, Figure 5b, Figure 5d, Figure 5f, Figure 5h …]
